# Supplementary material for: A flexible loop in the paxillin LIM3 domain mediates its direct binding to integrin β subunits
Source: PLoS Biol. 2024 Sep 4;22(9):e3002757. doi: 10.1371/journal.pbio.3002757 (PMC11374337; doi:10.1371/journal.pbio.3002757)
Supplement: S1 Data — (XLSX) [file pbio.3002757.s006.xlsx]

## Sheet: Fig.1C
S1_data Fig. 1C
untransfected	Paxillin LIM1-4	Paxillin LD1-5			One-way analysis of variance
10.79	9.37	27.6			P value	< 0.0001
8.2	9.08	34.13			P value summary	***
7.62	5.08	38.85			Are means signif. different? (P < 0.05)	Yes
10.73	7.06	37.41			Number of groups	3
9.54	12.63	32.35			F	236,0
8.44	8.06	31.87			R squared	0,3960
8.53	8.42	29.63
9.09	6.65	25.7			Bartlett's test for equal variances
7.63	8.53	23.4			Bartlett's statistic (corrected)	138,9
7.6	9.85	42.63			P value	< 0.0001
30.62	13.44	15.62			P value summary	***
18.44	27.19	11.14			Do the variances differ signif. (P < 0.05)	Yes
19.86	6.05	12.95
28.16	23.17	21.15			ANOVA Table	SS	df	MS
21.96	12.27	15.53			Treatment (between columns)	44470	2	22230
27.47	9.27	13.26			Residual (within columns)	67840	720	94,22
20	17.6	14.3			Total	112300	722
22.43	29.12	16.83
24.85	19.09	15.82			Bonferroni's Multiple Comparison Test	Mean Diff.	t	Significant? P < 0.05?	Summary	95% CI of diff
21.41	6.09	10.57			untransfected vs Paxillin LIM1-4	16,97	19,46	Yes	***	14.88 to 19.06
25.92	17.64	10.73			untransfected vs Paxillin LD1-5	1,867	2,027	No	ns	-0.3437 to 4.078
16.49	5.06	11.09			Paxillin LIM1-4 vs Paxillin LD1-5	-15,10	17,28	Yes	***	-17.20 to -13.00
32.5	18.13	8.44
22.59	20.09	10.7
19.87	12.72	10.02
16.5	4.08	12.06
28.44	11.09	10.99
22.95	8.43	10.21
33.4	12.3	8.33
29.03	10.43	8.2
14.23	7.07	32
9.52	7.21	24.16
12.6	6.36	35.41
17.18	5.46	38.61
12.42	4.78	35.37
15.48	9.16	39.89
14.64	4.59	33.92
12.44	6.61	30.94
11.64	5.27	22.57
8.85	7.2	32.95
25.13	2.39	31.02
20.7	3.03	19.91
23.05	2.46	19.06
18.45	3.16	22.11
23.83	2.8	19.15
25.24	2.41	23.09
69.46	2.44	21.24
29.66	2.27	13.05
26.29	2.4	18.46
25.69	2.32	18.01
23.4	2.49	14.54
27.31	2.38	17.15
23.36	2.9	10.08
21.61	2.5	13.75
22.66	2.28	23.84
29.08	2.84	10.78
30.3	2.47	10.68
26.27	2.58	18.32
19.28	2.8	13.69
23.89	2.37	21.19
33.27	11.45	15.5
12.21	3.94	16.41
34.72	12.32	15.11
34.65	7.95	19.59
36.47	16.13	16.69
45.82	12.13	22.3
39.87	15.91	19.64
31.04	2.72	18.77
28.87	12.99	16.91
15.5	10.03	18.7
21.05	5.22	26.94
16.88	7.35	42.31
2.31	7.02	48.31
18.43	7.55	33.24
18	2.67	30.03
27.03	7.91	45.54
23.21	13.17	31.67
19.62	3.91	36.82
22.04	3.26	35.49
18.91	4.2	23.93
34.51	9.9	13.89
18.19	14.45	16.78
23.75	11.36	16.98
25.14	13.55	19.7
17.77	11.27	30.31
17.08	12.84	36.03
24.69	11.59	28.71
27.05	11.75	17.23
19.3	12.5	17.53
20.57	11.75	16.29
31.23	8.6	34.17
29.63	12.35	26.29
29.74	12.03	46.97
26.86	8.78	43.49
23.39	10.22	29.95
19.95	9.46	33.04
31.66	10.33	29.58
27.3	11.41	28.52
24.01	5.13	29.74
30.01	9.38	23.36
21.55	7.44	30.72
31.85	7.76	20.63
30.22	8.14	29.29
21.46	6.91	19.61
24.72	7.78	15.56
18.59	5.36	19.95
25.17	9.38	17.42
29.95	9.6	15.21
22.19	5.02	17.2
26.8	7.25	16.58
13.95	12.08	31.8
22.79	8.92	26.5
12.41	9.57	23.7
15.5	10.86	34.14
10.99	9.31	26.39
23.29	8.37	25.18
15.65	9.34	25.56
12.81	8.4	29.53
24.47	10.06	24.82
11.95	7.13	26.48
30.34	9.04	21.53
29.3	9.74	19.65
25.27	9.17	23.36
23.27	6.92	22.74
22.07	7.5	16.09
25.6	5.26	19.82
23.05	5.95	23.47
24.89	5.54	16.9
21.59	6.41	25.2
26.35	4.83	17.21
40.61	8.85	23.58
60.28	8.5	41.91
58.24	10.15	33.57
50.24	9.03	18.1
51.44	10.61	50
43.23	12.67	20
41.22	8.28	41.61
53.24	12.59	29.2
46.11	11	25.33
36.88	8.45	28.5
33.11	7.64	24.68
29.25	12.64	25.63
34.73	12.68	34.84
28.31	8.97	37.59
38.36	10.81	23.25
26.97	13.34	22.57
59.02	9.15	29.8
67.85	9.11	25.4
41.92	8.49	21.73
54.1	8.8	34.91
43.97	9.74	39.45
37.14	13.76	39.35
50.33	12.28	24.53
61.11	12.05	41.38
21.5	17.73	33.26
25.93	15.73	29.23
8.54	7.82	25.48
19.31	14.79	19.26
40.45	17.89	15.64
39.41	13.75	46.35
42.87	16	29.38
28.79	13.63	19.48
28.05	14.81	22.49
26.99	10.22	30.6
39.45	9.06	39.41
52.3	11.17	30.31
34.09	7.77	37.08
22.47	12.28	24.65
48.57	14.48	39.96
31	8.77	31.59
22.45	9.74	19.71
26.49	13.02	30.22
36.32	10.86	65.91
31.77	12.61	40.71
13.19	10.48	44.84
23.51	10.43	32.62
33.63	10.59	24.88
36.12	9.9	32.77
41.37	10.66	38.89
29.04	10.82	41.22
36.75	7.72	33.67
25.75	9.02	41.92
31.25	10.68	33.48
32.39	10.93	40.33
37.58	7.93	50.92
38	11.79	40.4
32.28	12.77	24.75
28.59	11.46	38.38
32.48	12.46	24.94
27.68	10.96	41.38
49.43	10.73	37.5
52.61	11.83	40.98
30.35	12.32	25.71
48.13	10.5	58.88
26.2	16.23	37.35
29.23	12.71	40.76
29.93	9.21	33.44
33.83	13.24	38.04
17.95	13.76	37.22
52.43	12.03	21.15
36.18	16.86	29.42
41.89	16.34	37.69
29.1	15	30.95
28.79	16.34	33.19
27	16.31	29.26
40.94	14.12	38.88
41.44	13.38	40.41
52.96	14.46	30.59
43.86	7.31	25.85
45.46	10.63	29.5
51.5	10.99	23.25
36.08	11.23	29.67
34.05	20.92	13.24
48.18	22.97	19.18
36.44	17.09	24.94
50.03	21.07	23.68
31.97	19.75	32.67
72.4	20.24	22.63
23.66	15.6	23.32
42.92	24.69	22.61
28.12	21.98	19.83
19.81	19.17
34.48	18.01
	24.73
	17.48
	31.38
	17.38
	16.32
	17.59
	17.63
	24.92
	14
	15.76
	17.96
	19.41
	21.39
	20.23
	24.25
	16.87
	18.45
	16.42
	15.92
	20.45
	22.4
	15.97
	16.63
	21.66
	16.18
	12.63
	19.21
	14.46
	23.4
	26.29
	14.21
	19.92
	26.14
	17.79
	21.61
	27.63
	18.38
	21.41
	21.22
	19.67
	24.47
	20.34
	22.73
	21.2
	8.69
	5.06
	8.05
	5.26
	10.35
	7.55
	8.95
	11.29
	6.07
	9.49
	8.51
	5.82

## Sheet: Fig.1E
	S1_Data Fig. 1E
Sample	Cell no.	FA no.	GFP mean intensity at FA [grey value]	TagRFP mean intensity at FA [grey value]	Image file
GFP-FAK + control	1	1	137.68	11.86	20140327_TagRFP-PaxFL.lif
GFP-FAK + control	1	2	127.08	11.44	20140327_TagRFP-PaxFL.lif			One-way analysis of variance
GFP-FAK + control	1	3	143.82	11.6	20140327_TagRFP-PaxFL.lif			P value	< 0.0001
GFP-FAK + control	1	4	135.29	11.88	20140327_TagRFP-PaxFL.lif			P value summary	***
GFP-FAK + control	1	5	155.19	14.31	20140327_TagRFP-PaxFL.lif			Are means signif. different? (P < 0.05)	Yes
GFP-FAK + control	1	6	139.7	13.3	20140327_TagRFP-PaxFL.lif			Number of groups	3
GFP-FAK + control	1	7	134.17	14.78	20140327_TagRFP-PaxFL.lif			F	380,1
GFP-FAK + control	1	8	136.84	14.24	20140327_TagRFP-PaxFL.lif			R squared	0,4138
GFP-FAK + control	1	9	141.88	11.18	20140327_TagRFP-PaxFL.lif
GFP-FAK + control	1	10	125.28	11.56	20140327_TagRFP-PaxFL.lif			Bartlett's test for equal variances
GFP-FAK + control	2	1	157.82	18.05	20140327_TagRFP-PaxFL.lif			Bartlett's statistic (corrected)	54,04
GFP-FAK + control	2	2	202.08	17.12	20140327_TagRFP-PaxFL.lif			P value	< 0.0001
GFP-FAK + control	2	3	195.94	18.66	20140327_TagRFP-PaxFL.lif			P value summary	***
GFP-FAK + control	2	4	149.4	15.22	20140327_TagRFP-PaxFL.lif			Do the variances differ signif. (P < 0.05)	Yes
GFP-FAK + control	2	5	187.68	18.2	20140327_TagRFP-PaxFL.lif
GFP-FAK + control	2	6	142.65	13.37	20140327_TagRFP-PaxFL.lif			ANOVA Table	SS	df	MS
GFP-FAK + control	2	7	188.72	16.51	20140327_TagRFP-PaxFL.lif			Treatment (between columns)	1136000	2	568200
GFP-FAK + control	2	8	156.43	17.52	20140327_TagRFP-PaxFL.lif			Residual (within columns)	1610000	1077	1495
GFP-FAK + control	2	9	123.18	13.62	20140327_TagRFP-PaxFL.lif			Total	2746000	1079
GFP-FAK + control	2	10	156.53	16.81	20140327_TagRFP-PaxFL.lif
GFP-FAK + control	3	1	222.16	19.19	20140327_TagRFP-PaxFL.lif			Bonferroni's Multiple Comparison Test	Mean Diff.	t	Significant? P < 0.01?	Summary	99% CI of diff
GFP-FAK + control	3	2	218.65	17.18	20140327_TagRFP-PaxFL.lif			control vs RFP-paxillin LIM1-4	52,50	18,22	Yes	***	44.03 to 60.98
GFP-FAK + control	3	3	226.3	18.9	20140327_TagRFP-PaxFL.lif			control vs RFP-paxillin fl	-25,39	8,812	Yes	***	-33.87 to -16.92
GFP-FAK + control	3	4	142.03	14.68	20140327_TagRFP-PaxFL.lif			RFP-paxillin LIM1-4 vs RFP-paxillin full length	-77,90	27,03	Yes	***	-86.37 to -69.42
GFP-FAK + control	3	5	211.95	17.27	20140327_TagRFP-PaxFL.lif
GFP-FAK + control	3	6	189	15.35	20140327_TagRFP-PaxFL.lif
GFP-FAK + control	3	7	197.89	16.41	20140327_TagRFP-PaxFL.lif
GFP-FAK + control	3	8	195.85	19.58	20140327_TagRFP-PaxFL.lif
GFP-FAK + control	3	9	198.39	18.55	20140327_TagRFP-PaxFL.lif
GFP-FAK + control	3	10	187.01	20.83	20140327_TagRFP-PaxFL.lif
GFP-FAK + control	4	1	194.51	15.37	20140327_TagRFP-PaxFL.lif
GFP-FAK + control	4	2	234.31	21.27	20140327_TagRFP-PaxFL.lif
GFP-FAK + control	4	3	211.27	15.56	20140327_TagRFP-PaxFL.lif
GFP-FAK + control	4	4	183.77	15.52	20140327_TagRFP-PaxFL.lif
GFP-FAK + control	4	5	212.83	15	20140327_TagRFP-PaxFL.lif
GFP-FAK + control	4	6	216.31	15.26	20140327_TagRFP-PaxFL.lif
GFP-FAK + control	4	7	223.45	16.28	20140327_TagRFP-PaxFL.lif
GFP-FAK + control	4	8	171.85	20.58	20140327_TagRFP-PaxFL.lif
GFP-FAK + control	4	9	185.48	14	20140327_TagRFP-PaxFL.lif
GFP-FAK + control	4	10	185.39	14.96	20140327_TagRFP-PaxFL.lif
GFP-FAK + control	5	1	171.25	16.31	20140327_TagRFP-PaxFL.lif
GFP-FAK + control	5	2	164.14	14	20140327_TagRFP-PaxFL.lif
GFP-FAK + control	5	3	201.75	18.58	20140327_TagRFP-PaxFL.lif
GFP-FAK + control	5	4	180.83	16.65	20140327_TagRFP-PaxFL.lif
GFP-FAK + control	5	5	166.66	15.38	20140327_TagRFP-PaxFL.lif
GFP-FAK + control	5	6	195.91	16.06	20140327_TagRFP-PaxFL.lif
GFP-FAK + control	5	7	196.72	20.37	20140327_TagRFP-PaxFL.lif
GFP-FAK + control	5	8	187.82	16.56	20140327_TagRFP-PaxFL.lif
GFP-FAK + control	5	9	202.23	16.52	20140327_TagRFP-PaxFL.lif
GFP-FAK + control	5	10	191.21	15.83	20140327_TagRFP-PaxFL.lif
GFP-FAK + control	6	1	200.44	14.56	20140327_TagRFP-PaxFL.lif
GFP-FAK + control	6	2	227.11	17.45	20140327_TagRFP-PaxFL.lif
GFP-FAK + control	6	3	221.84	18.23	20140327_TagRFP-PaxFL.lif
GFP-FAK + control	6	4	234.57	19.84	20140327_TagRFP-PaxFL.lif
GFP-FAK + control	6	5	189.7	15.32	20140327_TagRFP-PaxFL.lif
GFP-FAK + control	6	6	211.26	18.59	20140327_TagRFP-PaxFL.lif
GFP-FAK + control	6	7	153.14	14.11	20140327_TagRFP-PaxFL.lif
GFP-FAK + control	6	8	155.5	11.44	20140327_TagRFP-PaxFL.lif
GFP-FAK + control	6	9	203.68	15.26	20140327_TagRFP-PaxFL.lif
GFP-FAK + control	6	10	121.59	12.35	20140327_TagRFP-PaxFL.lif
GFP-FAK + control	7	1	179.31	15.14	20140327_TagRFP-PaxFL.lif
GFP-FAK + control	7	2	138.25	10.76	20140327_TagRFP-PaxFL.lif
GFP-FAK + control	7	3	146.76	14.09	20140327_TagRFP-PaxFL.lif
GFP-FAK + control	7	4	175.03	11.53	20140327_TagRFP-PaxFL.lif
GFP-FAK + control	7	5	195.15	12.55	20140327_TagRFP-PaxFL.lif
GFP-FAK + control	7	6	165.34	13.17	20140327_TagRFP-PaxFL.lif
GFP-FAK + control	7	7	114.78	10.36	20140327_TagRFP-PaxFL.lif
GFP-FAK + control	7	8	145.48	23.26	20140327_TagRFP-PaxFL.lif
GFP-FAK + control	7	9	143.1	12.33	20140327_TagRFP-PaxFL.lif
GFP-FAK + control	7	10	199.15	10.26	20140327_TagRFP-PaxFL.lif
GFP-FAK + control	8	1	189.5	16.71	20140327_TagRFP-PaxFL.lif
GFP-FAK + control	8	2	192	14.25	20140327_TagRFP-PaxFL.lif
GFP-FAK + control	8	3	189.2	16.93	20140327_TagRFP-PaxFL.lif
GFP-FAK + control	8	4	119.23	11.81	20140327_TagRFP-PaxFL.lif
GFP-FAK + control	8	5	175.92	17.74	20140327_TagRFP-PaxFL.lif
GFP-FAK + control	8	6	178.81	16.16	20140327_TagRFP-PaxFL.lif
GFP-FAK + control	8	7	148.78	16.94	20140327_TagRFP-PaxFL.lif
GFP-FAK + control	8	8	173.21	18.89	20140327_TagRFP-PaxFL.lif
GFP-FAK + control	8	9	186.91	17.87	20140327_TagRFP-PaxFL.lif
GFP-FAK + control	8	10	135	13.27	20140327_TagRFP-PaxFL.lif
GFP-FAK + control	9	1	121.52	11.38	20140327_TagRFP-PaxFL.lif
GFP-FAK + control	9	2	130.08	12.36	20140327_TagRFP-PaxFL.lif
GFP-FAK + control	9	3	200.88	16.12	20140327_TagRFP-PaxFL.lif
GFP-FAK + control	9	4	165.33	14.55	20140327_TagRFP-PaxFL.lif
GFP-FAK + control	9	5	198.37	16.29	20140327_TagRFP-PaxFL.lif
GFP-FAK + control	9	6	191.92	15.67	20140327_TagRFP-PaxFL.lif
GFP-FAK + control	9	7	200.5	17.23	20140327_TagRFP-PaxFL.lif
GFP-FAK + control	9	8	163.92	14.21	20140327_TagRFP-PaxFL.lif
GFP-FAK + control	9	9	139.48	13.03	20140327_TagRFP-PaxFL.lif
GFP-FAK + control	9	10	142.11	12.76	20140327_TagRFP-PaxFL.lif
GFP-FAK + control	10	1	135.59	10.88	20140327_TagRFP-PaxFL.lif
GFP-FAK + control	10	2	152.04	14.42	20140327_TagRFP-PaxFL.lif
GFP-FAK + control	10	3	190.93	17.63	20140327_TagRFP-PaxFL.lif
GFP-FAK + control	10	4	207.5	18.97	20140327_TagRFP-PaxFL.lif
GFP-FAK + control	10	5	126.21	9.68	20140327_TagRFP-PaxFL.lif
GFP-FAK + control	10	6	168.91	14.04	20140327_TagRFP-PaxFL.lif
GFP-FAK + control	10	7	175.64	14.42	20140327_TagRFP-PaxFL.lif
GFP-FAK + control	10	8	149.76	13.29	20140327_TagRFP-PaxFL.lif
GFP-FAK + control	10	9	133.47	13.73	20140327_TagRFP-PaxFL.lif
GFP-FAK + control	10	10	167.61	15.2	20140327_TagRFP-PaxFL.lif
GFP-FAK + control	11	1	93.21	20.08	20140327_TagRFP-PaxFL.lif
GFP-FAK + control	11	2	165	29.76	20140327_TagRFP-PaxFL.lif
GFP-FAK + control	11	3	152.23	28.79	20140327_TagRFP-PaxFL.lif
GFP-FAK + control	11	4	150.27	21.57	20140327_TagRFP-PaxFL.lif
GFP-FAK + control	11	5	109.28	15.18	20140327_TagRFP-PaxFL.lif
GFP-FAK + control	11	6	156.94	30.62	20140327_TagRFP-PaxFL.lif
GFP-FAK + control	11	7	189.76	27.92	20140327_TagRFP-PaxFL.lif
GFP-FAK + control	11	8	144.35	22.32	20140327_TagRFP-PaxFL.lif
GFP-FAK + control	11	9	119.96	24.49	20140327_TagRFP-PaxFL.lif
GFP-FAK + control	11	10	101.96	29.33	20140327_TagRFP-PaxFL.lif
GFP-FAK + control	12	1	171.1	11.85	20140327_TagRFP-PaxFL.lif
GFP-FAK + control	12	2	198.33	21.19	20140327_TagRFP-PaxFL.lif
GFP-FAK + control	12	3	161	11.49	20140327_TagRFP-PaxFL.lif
GFP-FAK + control	12	4	170.12	11.4	20140327_TagRFP-PaxFL.lif
GFP-FAK + control	12	5	165.81	18.37	20140327_TagRFP-PaxFL.lif
GFP-FAK + control	12	6	159.03	13.07	20140327_TagRFP-PaxFL.lif
GFP-FAK + control	12	7	169.44	12.04	20140327_TagRFP-PaxFL.lif
GFP-FAK + control	12	8	175.17	14.22	20140327_TagRFP-PaxFL.lif
GFP-FAK + control	12	9	156.06	14.72	20140327_TagRFP-PaxFL.lif
GFP-FAK + control	12	10	125.8	10.96	20140327_TagRFP-PaxFL.lif
GFP-FAK + control	1	1	95.96	7.27	20140522_TagRFP-Paxillin_fl.lif
GFP-FAK + control	1	2	86.49	6.09	20140522_TagRFP-Paxillin_fl.lif
GFP-FAK + control	1	3	86.55	8.11	20140522_TagRFP-Paxillin_fl.lif
GFP-FAK + control	1	4	92.83	7.48	20140522_TagRFP-Paxillin_fl.lif
GFP-FAK + control	1	5	114.54	11.1	20140522_TagRFP-Paxillin_fl.lif
GFP-FAK + control	1	6	96.95	7.55	20140522_TagRFP-Paxillin_fl.lif
GFP-FAK + control	1	7	85.33	6.83	20140522_TagRFP-Paxillin_fl.lif
GFP-FAK + control	1	8	90.05	6.35	20140522_TagRFP-Paxillin_fl.lif
GFP-FAK + control	1	9	94.73	5.83	20140522_TagRFP-Paxillin_fl.lif
GFP-FAK + control	1	10	90.87	6.76	20140522_TagRFP-Paxillin_fl.lif
GFP-FAK + control	2	1	133.22	6.06	20140522_TagRFP-Paxillin_fl.lif
GFP-FAK + control	2	2	175.12	7.53	20140522_TagRFP-Paxillin_fl.lif
GFP-FAK + control	2	3	118.85	5.33	20140522_TagRFP-Paxillin_fl.lif
GFP-FAK + control	2	4	137.16	6.46	20140522_TagRFP-Paxillin_fl.lif
GFP-FAK + control	2	5	142.18	8.17	20140522_TagRFP-Paxillin_fl.lif
GFP-FAK + control	2	6	143.61	5.99	20140522_TagRFP-Paxillin_fl.lif
GFP-FAK + control	2	7	129.23	7.23	20140522_TagRFP-Paxillin_fl.lif
GFP-FAK + control	2	8	115.08	4.57	20140522_TagRFP-Paxillin_fl.lif
GFP-FAK + control	2	9	108.09	5.62	20140522_TagRFP-Paxillin_fl.lif
GFP-FAK + control	2	10	107.89	4.54	20140522_TagRFP-Paxillin_fl.lif
GFP-FAK + control	3	1	152.19	6.34	20140522_TagRFP-Paxillin_fl.lif
GFP-FAK + control	3	2	161.56	7.05	20140522_TagRFP-Paxillin_fl.lif
GFP-FAK + control	3	3	123.93	5.8	20140522_TagRFP-Paxillin_fl.lif
GFP-FAK + control	3	4	178.4	7.54	20140522_TagRFP-Paxillin_fl.lif
GFP-FAK + control	3	5	128.07	5.55	20140522_TagRFP-Paxillin_fl.lif
GFP-FAK + control	3	6	96.04	4.9	20140522_TagRFP-Paxillin_fl.lif
GFP-FAK + control	3	7	116.23	4.97	20140522_TagRFP-Paxillin_fl.lif
GFP-FAK + control	3	8	111.21	5.06	20140522_TagRFP-Paxillin_fl.lif
GFP-FAK + control	3	9	119.66	5.09	20140522_TagRFP-Paxillin_fl.lif
GFP-FAK + control	3	10	122.5	5.57	20140522_TagRFP-Paxillin_fl.lif
GFP-FAK + control	4	1	161.91	8.36	20140522_TagRFP-Paxillin_fl.lif
GFP-FAK + control	4	2	158.26	7.06	20140522_TagRFP-Paxillin_fl.lif
GFP-FAK + control	4	3	170.87	8.63	20140522_TagRFP-Paxillin_fl.lif
GFP-FAK + control	4	4	148.5	8.42	20140522_TagRFP-Paxillin_fl.lif
GFP-FAK + control	4	5	110.8	6.23	20140522_TagRFP-Paxillin_fl.lif
GFP-FAK + control	4	6	116	6.44	20140522_TagRFP-Paxillin_fl.lif
GFP-FAK + control	4	7	115.3	5.53	20140522_TagRFP-Paxillin_fl.lif
GFP-FAK + control	4	8	158.33	7.61	20140522_TagRFP-Paxillin_fl.lif
GFP-FAK + control	4	9	171.56	7.8	20140522_TagRFP-Paxillin_fl.lif
GFP-FAK + control	4	10	193.2	10.84	20140522_TagRFP-Paxillin_fl.lif
GFP-FAK + control	5	1	158.89	7.19	20140522_TagRFP-Paxillin_fl.lif
GFP-FAK + control	5	2	121.97	5.62	20140522_TagRFP-Paxillin_fl.lif
GFP-FAK + control	5	3	113.03	5.42	20140522_TagRFP-Paxillin_fl.lif
GFP-FAK + control	5	4	132.33	6.04	20140522_TagRFP-Paxillin_fl.lif
GFP-FAK + control	5	5	135.08	5.48	20140522_TagRFP-Paxillin_fl.lif
GFP-FAK + control	5	6	132.63	5.43	20140522_TagRFP-Paxillin_fl.lif
GFP-FAK + control	5	7	128.02	5.35	20140522_TagRFP-Paxillin_fl.lif
GFP-FAK + control	5	8	124.56	4.79	20140522_TagRFP-Paxillin_fl.lif
GFP-FAK + control	5	9	153.46	6.91	20140522_TagRFP-Paxillin_fl.lif
GFP-FAK + control	5	10	94.71	4.72	20140522_TagRFP-Paxillin_fl.lif
GFP-FAK + control	6	1	132.26	5.5	20140522_TagRFP-Paxillin_fl.lif
GFP-FAK + control	6	2	131.65	6.08	20140522_TagRFP-Paxillin_fl.lif
GFP-FAK + control	6	3	112.43	5.47	20140522_TagRFP-Paxillin_fl.lif
GFP-FAK + control	6	4	108.85	5.45	20140522_TagRFP-Paxillin_fl.lif
GFP-FAK + control	6	5	113.5	6	20140522_TagRFP-Paxillin_fl.lif
GFP-FAK + control	6	6	119	5.1	20140522_TagRFP-Paxillin_fl.lif
GFP-FAK + control	6	7	82.74	4.3	20140522_TagRFP-Paxillin_fl.lif
GFP-FAK + control	6	8	86.06	4.59	20140522_TagRFP-Paxillin_fl.lif
GFP-FAK + control	6	9	112.58	4.28	20140522_TagRFP-Paxillin_fl.lif
GFP-FAK + control	6	10	94.09	5.66	20140522_TagRFP-Paxillin_fl.lif
GFP-FAK + control	7	1	178.73	7.58	20140522_TagRFP-Paxillin_fl.lif
GFP-FAK + control	7	2	179.27	8.13	20140522_TagRFP-Paxillin_fl.lif
GFP-FAK + control	7	3	138.97	6.6	20140522_TagRFP-Paxillin_fl.lif
GFP-FAK + control	7	4	133.04	5.84	20140522_TagRFP-Paxillin_fl.lif
GFP-FAK + control	7	5	136.4	5.88	20140522_TagRFP-Paxillin_fl.lif
GFP-FAK + control	7	6	164.31	7.41	20140522_TagRFP-Paxillin_fl.lif
GFP-FAK + control	7	7	131.61	6.8	20140522_TagRFP-Paxillin_fl.lif
GFP-FAK + control	7	8	136.21	6.17	20140522_TagRFP-Paxillin_fl.lif
GFP-FAK + control	7	9	155.85	7.06	20140522_TagRFP-Paxillin_fl.lif
GFP-FAK + control	7	10	99.11	5.46	20140522_TagRFP-Paxillin_fl.lif
GFP-FAK + control	8	1	103.88	6.54	20140522_TagRFP-Paxillin_fl.lif
GFP-FAK + control	8	2	126.57	7.36	20140522_TagRFP-Paxillin_fl.lif
GFP-FAK + control	8	3	96.2	5.83	20140522_TagRFP-Paxillin_fl.lif
GFP-FAK + control	8	4	129.38	8.81	20140522_TagRFP-Paxillin_fl.lif
GFP-FAK + control	8	5	130.89	8.4	20140522_TagRFP-Paxillin_fl.lif
GFP-FAK + control	8	6	137.18	9.13	20140522_TagRFP-Paxillin_fl.lif
GFP-FAK + control	8	7	118.42	8.26	20140522_TagRFP-Paxillin_fl.lif
GFP-FAK + control	8	8	121.68	6.86	20140522_TagRFP-Paxillin_fl.lif
GFP-FAK + control	8	9	138.43	10.22	20140522_TagRFP-Paxillin_fl.lif
GFP-FAK + control	8	10	101.24	6.18	20140522_TagRFP-Paxillin_fl.lif
GFP-FAK + control	9	1	105.09	7.84	20140522_TagRFP-Paxillin_fl.lif
GFP-FAK + control	9	2	100.61	5	20140522_TagRFP-Paxillin_fl.lif
GFP-FAK + control	9	3	106.1	4.48	20140522_TagRFP-Paxillin_fl.lif
GFP-FAK + control	9	4	120.38	5.13	20140522_TagRFP-Paxillin_fl.lif
GFP-FAK + control	9	5	110.33	5.51	20140522_TagRFP-Paxillin_fl.lif
GFP-FAK + control	9	6	103.24	5.35	20140522_TagRFP-Paxillin_fl.lif
GFP-FAK + control	9	7	98.96	5.35	20140522_TagRFP-Paxillin_fl.lif
GFP-FAK + control	9	8	97.26	4.87	20140522_TagRFP-Paxillin_fl.lif
GFP-FAK + control	9	9	96.47	4.41	20140522_TagRFP-Paxillin_fl.lif
GFP-FAK + control	9	10	95.85	5.07	20140522_TagRFP-Paxillin_fl.lif
GFP-FAK + control	10	1	118.88	6.86	20140522_TagRFP-Paxillin_fl.lif
GFP-FAK + control	10	2	115.87	7.19	20140522_TagRFP-Paxillin_fl.lif
GFP-FAK + control	10	3	122.75	8.73	20140522_TagRFP-Paxillin_fl.lif
GFP-FAK + control	10	4	121.63	10.69	20140522_TagRFP-Paxillin_fl.lif
GFP-FAK + control	10	5	89.46	5.34	20140522_TagRFP-Paxillin_fl.lif
GFP-FAK + control	10	6	113.76	6.64	20140522_TagRFP-Paxillin_fl.lif
GFP-FAK + control	10	7	135.1	9.8	20140522_TagRFP-Paxillin_fl.lif
GFP-FAK + control	10	8	99.34	6.26	20140522_TagRFP-Paxillin_fl.lif
GFP-FAK + control	10	9	113.59	8.78	20140522_TagRFP-Paxillin_fl.lif
GFP-FAK + control	10	10	103.84	6.95	20140522_TagRFP-Paxillin_fl.lif
GFP-FAK + control	11	1	94.25	5.56	20140522_TagRFP-Paxillin_fl.lif
GFP-FAK + control	11	2	94.42	5.19	20140522_TagRFP-Paxillin_fl.lif
GFP-FAK + control	11	3	76.56	4.64	20140522_TagRFP-Paxillin_fl.lif
GFP-FAK + control	11	4	79.48	4.68	20140522_TagRFP-Paxillin_fl.lif
GFP-FAK + control	11	5	105.61	5.31	20140522_TagRFP-Paxillin_fl.lif
GFP-FAK + control	11	6	117.56	5.62	20140522_TagRFP-Paxillin_fl.lif
GFP-FAK + control	11	7	91.85	4.79	20140522_TagRFP-Paxillin_fl.lif
GFP-FAK + control	11	8	77.14	4.97	20140522_TagRFP-Paxillin_fl.lif
GFP-FAK + control	11	9	89.16	5.09	20140522_TagRFP-Paxillin_fl.lif
GFP-FAK + control	11	10	111.66	5.85	20140522_TagRFP-Paxillin_fl.lif
GFP-FAK + control	12	1	89.78	12.58	20140522_TagRFP-Paxillin_fl.lif
GFP-FAK + control	12	2	81.8	6.77	20140522_TagRFP-Paxillin_fl.lif
GFP-FAK + control	12	3	94.35	8.87	20140522_TagRFP-Paxillin_fl.lif
GFP-FAK + control	12	4	83.1	7.37	20140522_TagRFP-Paxillin_fl.lif
GFP-FAK + control	12	5	94.3	6.6	20140522_TagRFP-Paxillin_fl.lif
GFP-FAK + control	12	6	118.12	6.97	20140522_TagRFP-Paxillin_fl.lif
GFP-FAK + control	12	7	76.46	7.28	20140522_TagRFP-Paxillin_fl.lif
GFP-FAK + control	12	8	99.95	7.24	20140522_TagRFP-Paxillin_fl.lif
GFP-FAK + control	12	9	88.56	6.7	20140522_TagRFP-Paxillin_fl.lif
GFP-FAK + control	12	10	82.89	7.35	20140522_TagRFP-Paxillin_fl.lif
GFP-FAK + control	1	1	92.36	9.94	20140528_TagRFP-Paxillin_fl.lif
GFP-FAK + control	1	2	96.22	12.44	20140528_TagRFP-Paxillin_fl.lif
GFP-FAK + control	1	3	105.27	12.6	20140528_TagRFP-Paxillin_fl.lif
GFP-FAK + control	1	4	95	10.62	20140528_TagRFP-Paxillin_fl.lif
GFP-FAK + control	1	5	90.32	11.08	20140528_TagRFP-Paxillin_fl.lif
GFP-FAK + control	1	6	111.46	11.2	20140528_TagRFP-Paxillin_fl.lif
GFP-FAK + control	1	7	100.56	9.84	20140528_TagRFP-Paxillin_fl.lif
GFP-FAK + control	1	8	93.19	11.33	20140528_TagRFP-Paxillin_fl.lif
GFP-FAK + control	1	9	88.7	8.8	20140528_TagRFP-Paxillin_fl.lif
GFP-FAK + control	1	10	113	11.09	20140528_TagRFP-Paxillin_fl.lif
GFP-FAK + control	2	1	69.15	16.38	20140528_TagRFP-Paxillin_fl.lif
GFP-FAK + control	2	2	80.48	16.59	20140528_TagRFP-Paxillin_fl.lif
GFP-FAK + control	2	3	92.45	22.81	20140528_TagRFP-Paxillin_fl.lif
GFP-FAK + control	2	4	89.03	11.51	20140528_TagRFP-Paxillin_fl.lif
GFP-FAK + control	2	5	84.67	14.21	20140528_TagRFP-Paxillin_fl.lif
GFP-FAK + control	2	6	71.97	10.59	20140528_TagRFP-Paxillin_fl.lif
GFP-FAK + control	2	7	72.31	10.12	20140528_TagRFP-Paxillin_fl.lif
GFP-FAK + control	2	8	92.86	12.86	20140528_TagRFP-Paxillin_fl.lif
GFP-FAK + control	2	9	61.33	8.86	20140528_TagRFP-Paxillin_fl.lif
GFP-FAK + control	2	10	77.52	10.7	20140528_TagRFP-Paxillin_fl.lif
GFP-FAK + control	3	1	119.83	18.23	20140528_TagRFP-Paxillin_fl.lif
GFP-FAK + control	3	2	108.73	17.48	20140528_TagRFP-Paxillin_fl.lif
GFP-FAK + control	3	3	102.45	12.32	20140528_TagRFP-Paxillin_fl.lif
GFP-FAK + control	3	4	96.44	14.88	20140528_TagRFP-Paxillin_fl.lif
GFP-FAK + control	3	5	86.69	11.3	20140528_TagRFP-Paxillin_fl.lif
GFP-FAK + control	3	6	90.81	11.43	20140528_TagRFP-Paxillin_fl.lif
GFP-FAK + control	3	7	88.86	11.67	20140528_TagRFP-Paxillin_fl.lif
GFP-FAK + control	3	8	97.03	14.5	20140528_TagRFP-Paxillin_fl.lif
GFP-FAK + control	3	9	82.03	10.28	20140528_TagRFP-Paxillin_fl.lif
GFP-FAK + control	3	10	101.21	12.39	20140528_TagRFP-Paxillin_fl.lif
GFP-FAK + control	4	1	100.48	12.6	20140528_TagRFP-Paxillin_fl.lif
GFP-FAK + control	4	2	104.9	15.23	20140528_TagRFP-Paxillin_fl.lif
GFP-FAK + control	4	3	86.12	11.96	20140528_TagRFP-Paxillin_fl.lif
GFP-FAK + control	4	4	105.03	12.19	20140528_TagRFP-Paxillin_fl.lif
GFP-FAK + control	4	5	106.7	14.51	20140528_TagRFP-Paxillin_fl.lif
GFP-FAK + control	4	6	91.62	13.08	20140528_TagRFP-Paxillin_fl.lif
GFP-FAK + control	4	7	88.23	12.85	20140528_TagRFP-Paxillin_fl.lif
GFP-FAK + control	4	8	94.38	12.28	20140528_TagRFP-Paxillin_fl.lif
GFP-FAK + control	4	9	83.56	13.16	20140528_TagRFP-Paxillin_fl.lif
GFP-FAK + control	4	10	96.45	11.55	20140528_TagRFP-Paxillin_fl.lif
GFP-FAK + control	5	1	111.38	16.35	20140528_TagRFP-Paxillin_fl.lif
GFP-FAK + control	5	2	90.87	14.19	20140528_TagRFP-Paxillin_fl.lif
GFP-FAK + control	5	3	170	20.96	20140528_TagRFP-Paxillin_fl.lif
GFP-FAK + control	5	4	136.94	18.33	20140528_TagRFP-Paxillin_fl.lif
GFP-FAK + control	5	5	112.87	16.94	20140528_TagRFP-Paxillin_fl.lif
GFP-FAK + control	5	6	102.75	13.47	20140528_TagRFP-Paxillin_fl.lif
GFP-FAK + control	5	7	101.19	12.39	20140528_TagRFP-Paxillin_fl.lif
GFP-FAK + control	5	8	114.3	17.56	20140528_TagRFP-Paxillin_fl.lif
GFP-FAK + control	5	9	136.7	18.85	20140528_TagRFP-Paxillin_fl.lif
GFP-FAK + control	5	10	105	13.55	20140528_TagRFP-Paxillin_fl.lif
GFP-FAK + control	6	1	196.83	19.48	20140528_TagRFP-Paxillin_fl.lif
GFP-FAK + control	6	2	109.39	11.56	20140528_TagRFP-Paxillin_fl.lif
GFP-FAK + control	6	3	115.48	11.16	20140528_TagRFP-Paxillin_fl.lif
GFP-FAK + control	6	4	97.98	10.51	20140528_TagRFP-Paxillin_fl.lif
GFP-FAK + control	6	5	103.95	12.37	20140528_TagRFP-Paxillin_fl.lif
GFP-FAK + control	6	6	132.2	12.64	20140528_TagRFP-Paxillin_fl.lif
GFP-FAK + control	6	7	121.37	11.79	20140528_TagRFP-Paxillin_fl.lif
GFP-FAK + control	6	8	114.22	11.66	20140528_TagRFP-Paxillin_fl.lif
GFP-FAK + control	6	9	126.97	12.26	20140528_TagRFP-Paxillin_fl.lif
GFP-FAK + control	6	10	102.08	10.72	20140528_TagRFP-Paxillin_fl.lif
GFP-FAK + control	7	1	111.62	14.56	20140528_TagRFP-Paxillin_fl.lif
GFP-FAK + control	7	2	92.64	12.8	20140528_TagRFP-Paxillin_fl.lif
GFP-FAK + control	7	3	84.47	12.37	20140528_TagRFP-Paxillin_fl.lif
GFP-FAK + control	7	4	86.44	9.6	20140528_TagRFP-Paxillin_fl.lif
GFP-FAK + control	7	5	104.78	10.04	20140528_TagRFP-Paxillin_fl.lif
GFP-FAK + control	7	6	115.79	11.74	20140528_TagRFP-Paxillin_fl.lif
GFP-FAK + control	7	7	104.12	11.26	20140528_TagRFP-Paxillin_fl.lif
GFP-FAK + control	7	8	84.06	12.83	20140528_TagRFP-Paxillin_fl.lif
GFP-FAK + control	7	9	95.44	11.75	20140528_TagRFP-Paxillin_fl.lif
GFP-FAK + control	7	10	88.21	11.33	20140528_TagRFP-Paxillin_fl.lif
GFP-FAK + control	8	1	163.63	15.01	20140528_TagRFP-Paxillin_fl.lif
GFP-FAK + control	8	2	175.84	16.21	20140528_TagRFP-Paxillin_fl.lif
GFP-FAK + control	8	3	129.05	14.46	20140528_TagRFP-Paxillin_fl.lif
GFP-FAK + control	8	4	120.63	11.96	20140528_TagRFP-Paxillin_fl.lif
GFP-FAK + control	8	5	135.32	13.27	20140528_TagRFP-Paxillin_fl.lif
GFP-FAK + control	8	6	143.93	13.54	20140528_TagRFP-Paxillin_fl.lif
GFP-FAK + control	8	7	147	13.96	20140528_TagRFP-Paxillin_fl.lif
GFP-FAK + control	8	8	126.98	12.61	20140528_TagRFP-Paxillin_fl.lif
GFP-FAK + control	8	9	93.31	10.92	20140528_TagRFP-Paxillin_fl.lif
GFP-FAK + control	8	10	106.64	12.1	20140528_TagRFP-Paxillin_fl.lif
GFP-FAK + control	9	1	81.25	8.27	20140528_TagRFP-Paxillin_fl.lif
GFP-FAK + control	9	2	71.85	7.49	20140528_TagRFP-Paxillin_fl.lif
GFP-FAK + control	9	3	66.31	7.25	20140528_TagRFP-Paxillin_fl.lif
GFP-FAK + control	9	4	94.06	9.74	20140528_TagRFP-Paxillin_fl.lif
GFP-FAK + control	9	5	70.19	8.81	20140528_TagRFP-Paxillin_fl.lif
GFP-FAK + control	9	6	82.45	8.6	20140528_TagRFP-Paxillin_fl.lif
GFP-FAK + control	9	7	135.43	14.28	20140528_TagRFP-Paxillin_fl.lif
GFP-FAK + control	9	8	81.41	9.68	20140528_TagRFP-Paxillin_fl.lif
GFP-FAK + control	9	9	77.03	8.61	20140528_TagRFP-Paxillin_fl.lif
GFP-FAK + control	9	10	92.03	9.52	20140528_TagRFP-Paxillin_fl.lif
GFP-FAK + control	10	1	108.07	10.31	20140528_TagRFP-Paxillin_fl.lif
GFP-FAK + control	10	2	108	9.61	20140528_TagRFP-Paxillin_fl.lif
GFP-FAK + control	10	3	116.72	11.74	20140528_TagRFP-Paxillin_fl.lif
GFP-FAK + control	10	4	118.15	10.65	20140528_TagRFP-Paxillin_fl.lif
GFP-FAK + control	10	5	100.82	10.32	20140528_TagRFP-Paxillin_fl.lif
GFP-FAK + control	10	6	96.33	9.49	20140528_TagRFP-Paxillin_fl.lif
GFP-FAK + control	10	7	84.57	9.57	20140528_TagRFP-Paxillin_fl.lif
GFP-FAK + control	10	8	104.6	10.77	20140528_TagRFP-Paxillin_fl.lif
GFP-FAK + control	10	9	121.23	11.85	20140528_TagRFP-Paxillin_fl.lif
GFP-FAK + control	10	10	100.31	10.14	20140528_TagRFP-Paxillin_fl.lif
GFP-FAK + control	11	1	88.68	9.79	20140528_TagRFP-Paxillin_fl.lif
GFP-FAK + control	11	2	67.81	6.96	20140528_TagRFP-Paxillin_fl.lif
GFP-FAK + control	11	3	68.67	9.33	20140528_TagRFP-Paxillin_fl.lif
GFP-FAK + control	11	4	73.04	9.09	20140528_TagRFP-Paxillin_fl.lif
GFP-FAK + control	11	5	71.65	9.03	20140528_TagRFP-Paxillin_fl.lif
GFP-FAK + control	11	6	78.57	7.71	20140528_TagRFP-Paxillin_fl.lif
GFP-FAK + control	11	7	88.83	9.61	20140528_TagRFP-Paxillin_fl.lif
GFP-FAK + control	11	8	100.39	10.66	20140528_TagRFP-Paxillin_fl.lif
GFP-FAK + control	11	9	92.07	9.6	20140528_TagRFP-Paxillin_fl.lif
GFP-FAK + control	11	10	84.4	8.75	20140528_TagRFP-Paxillin_fl.lif
GFP-FAK + control	12	1	91.98	9.85	20140528_TagRFP-Paxillin_fl.lif
GFP-FAK + control	12	2	71.18	7.46	20140528_TagRFP-Paxillin_fl.lif
GFP-FAK + control	12	3	76.98	9.3	20140528_TagRFP-Paxillin_fl.lif
GFP-FAK + control	12	4	91.21	13.63	20140528_TagRFP-Paxillin_fl.lif
GFP-FAK + control	12	5	88.74	9.18	20140528_TagRFP-Paxillin_fl.lif
GFP-FAK + control	12	6	80.6	8.27	20140528_TagRFP-Paxillin_fl.lif
GFP-FAK + control	12	7	89.78	9.18	20140528_TagRFP-Paxillin_fl.lif
GFP-FAK + control	12	8	82.5	9.87	20140528_TagRFP-Paxillin_fl.lif
GFP-FAK + control	12	9	81.88	8.94	20140528_TagRFP-Paxillin_fl.lif
GFP-FAK + control	12	10	79.75	8.62	20140528_TagRFP-Paxillin_fl.lif
GFP-FAK + RFP-paxillin LIM1-4	1	1	144.63	40.38	20140327_TagRFP-Pax_LIM1-4.lif
GFP-FAK + RFP-paxillin LIM1-4	1	2	127.94	50	20140327_TagRFP-Pax_LIM1-4.lif
GFP-FAK + RFP-paxillin LIM1-4	1	3	95.12	45.83	20140327_TagRFP-Pax_LIM1-4.lif
GFP-FAK + RFP-paxillin LIM1-4	1	4	99.32	47.49	20140327_TagRFP-Pax_LIM1-4.lif
GFP-FAK + RFP-paxillin LIM1-4	1	5	115.01	39.2	20140327_TagRFP-Pax_LIM1-4.lif
GFP-FAK + RFP-paxillin LIM1-4	1	6	135.29	51.14	20140327_TagRFP-Pax_LIM1-4.lif
GFP-FAK + RFP-paxillin LIM1-4	1	7	106.49	53.17	20140327_TagRFP-Pax_LIM1-4.lif
GFP-FAK + RFP-paxillin LIM1-4	1	8	93.94	41.31	20140327_TagRFP-Pax_LIM1-4.lif
GFP-FAK + RFP-paxillin LIM1-4	1	9	72.91	49.17	20140327_TagRFP-Pax_LIM1-4.lif
GFP-FAK + RFP-paxillin LIM1-4	1	10	88.71	50.98	20140327_TagRFP-Pax_LIM1-4.lif
GFP-FAK + RFP-paxillin LIM1-4	2	1	81.47	53.6	20140327_TagRFP-Pax_LIM1-4.lif
GFP-FAK + RFP-paxillin LIM1-4	2	2	75.47	44.31	20140327_TagRFP-Pax_LIM1-4.lif
GFP-FAK + RFP-paxillin LIM1-4	2	3	122.25	50.31	20140327_TagRFP-Pax_LIM1-4.lif
GFP-FAK + RFP-paxillin LIM1-4	2	4	145.46	66.16	20140327_TagRFP-Pax_LIM1-4.lif
GFP-FAK + RFP-paxillin LIM1-4	2	5	97.43	41.99	20140327_TagRFP-Pax_LIM1-4.lif
GFP-FAK + RFP-paxillin LIM1-4	2	6	102.02	58.63	20140327_TagRFP-Pax_LIM1-4.lif
GFP-FAK + RFP-paxillin LIM1-4	2	7	127.4	61.36	20140327_TagRFP-Pax_LIM1-4.lif
GFP-FAK + RFP-paxillin LIM1-4	2	8	139.67	61.09	20140327_TagRFP-Pax_LIM1-4.lif
GFP-FAK + RFP-paxillin LIM1-4	2	9	141.72	40.76	20140327_TagRFP-Pax_LIM1-4.lif
GFP-FAK + RFP-paxillin LIM1-4	2	10	139.95	56.23	20140327_TagRFP-Pax_LIM1-4.lif
GFP-FAK + RFP-paxillin LIM1-4	3	1	55.71	144.65	20140327_TagRFP-Pax_LIM1-4.lif
GFP-FAK + RFP-paxillin LIM1-4	3	2	64.8	209.85	20140327_TagRFP-Pax_LIM1-4.lif
GFP-FAK + RFP-paxillin LIM1-4	3	3	53.94	188.12	20140327_TagRFP-Pax_LIM1-4.lif
GFP-FAK + RFP-paxillin LIM1-4	3	4	47.27	157.97	20140327_TagRFP-Pax_LIM1-4.lif
GFP-FAK + RFP-paxillin LIM1-4	3	5	39.17	147.72	20140327_TagRFP-Pax_LIM1-4.lif
GFP-FAK + RFP-paxillin LIM1-4	3	6	61.97	88.38	20140327_TagRFP-Pax_LIM1-4.lif
GFP-FAK + RFP-paxillin LIM1-4	3	7	56.21	117.79	20140327_TagRFP-Pax_LIM1-4.lif
GFP-FAK + RFP-paxillin LIM1-4	3	8	55.56	103.86	20140327_TagRFP-Pax_LIM1-4.lif
GFP-FAK + RFP-paxillin LIM1-4	3	9	50.42	120.18	20140327_TagRFP-Pax_LIM1-4.lif
GFP-FAK + RFP-paxillin LIM1-4	3	10	65.65	131.51	20140327_TagRFP-Pax_LIM1-4.lif
GFP-FAK + RFP-paxillin LIM1-4	4	1	92.89	120.9	20140327_TagRFP-Pax_LIM1-4.lif
GFP-FAK + RFP-paxillin LIM1-4	4	2	58.45	75.66	20140327_TagRFP-Pax_LIM1-4.lif
GFP-FAK + RFP-paxillin LIM1-4	4	3	60.64	86.36	20140327_TagRFP-Pax_LIM1-4.lif
GFP-FAK + RFP-paxillin LIM1-4	4	4	95.59	69.89	20140327_TagRFP-Pax_LIM1-4.lif
GFP-FAK + RFP-paxillin LIM1-4	4	5	105.42	85.11	20140327_TagRFP-Pax_LIM1-4.lif
GFP-FAK + RFP-paxillin LIM1-4	4	6	97.78	93.89	20140327_TagRFP-Pax_LIM1-4.lif
GFP-FAK + RFP-paxillin LIM1-4	4	7	109.29	104.33	20140327_TagRFP-Pax_LIM1-4.lif
GFP-FAK + RFP-paxillin LIM1-4	4	8	81.22	86.02	20140327_TagRFP-Pax_LIM1-4.lif
GFP-FAK + RFP-paxillin LIM1-4	4	9	57.77	64.44	20140327_TagRFP-Pax_LIM1-4.lif
GFP-FAK + RFP-paxillin LIM1-4	4	10	94.03	85.1	20140327_TagRFP-Pax_LIM1-4.lif
GFP-FAK + RFP-paxillin LIM1-4	5	1	80.5	112.05	20140327_TagRFP-Pax_LIM1-4.lif
GFP-FAK + RFP-paxillin LIM1-4	5	2	61.91	114.87	20140327_TagRFP-Pax_LIM1-4.lif
GFP-FAK + RFP-paxillin LIM1-4	5	3	60.67	125.43	20140327_TagRFP-Pax_LIM1-4.lif
GFP-FAK + RFP-paxillin LIM1-4	5	4	85.05	145.97	20140327_TagRFP-Pax_LIM1-4.lif
GFP-FAK + RFP-paxillin LIM1-4	5	5	59.88	145.47	20140327_TagRFP-Pax_LIM1-4.lif
GFP-FAK + RFP-paxillin LIM1-4	5	6	41.79	79.49	20140327_TagRFP-Pax_LIM1-4.lif
GFP-FAK + RFP-paxillin LIM1-4	5	7	66.98	163.77	20140327_TagRFP-Pax_LIM1-4.lif
GFP-FAK + RFP-paxillin LIM1-4	5	8	63.35	95.94	20140327_TagRFP-Pax_LIM1-4.lif
GFP-FAK + RFP-paxillin LIM1-4	5	9	70.36	99.58	20140327_TagRFP-Pax_LIM1-4.lif
GFP-FAK + RFP-paxillin LIM1-4	5	10	75.32	82.31	20140327_TagRFP-Pax_LIM1-4.lif
GFP-FAK + RFP-paxillin LIM1-4	6	1	111.24	70.39	20140327_TagRFP-Pax_LIM1-4.lif
GFP-FAK + RFP-paxillin LIM1-4	6	2	153.2	84.24	20140327_TagRFP-Pax_LIM1-4.lif
GFP-FAK + RFP-paxillin LIM1-4	6	3	154.62	77.12	20140327_TagRFP-Pax_LIM1-4.lif
GFP-FAK + RFP-paxillin LIM1-4	6	4	216.86	72.68	20140327_TagRFP-Pax_LIM1-4.lif
GFP-FAK + RFP-paxillin LIM1-4	6	5	147.78	66.53	20140327_TagRFP-Pax_LIM1-4.lif
GFP-FAK + RFP-paxillin LIM1-4	6	6	107.96	44.98	20140327_TagRFP-Pax_LIM1-4.lif
GFP-FAK + RFP-paxillin LIM1-4	6	7	157.54	59.12	20140327_TagRFP-Pax_LIM1-4.lif
GFP-FAK + RFP-paxillin LIM1-4	6	8	128.5	59.57	20140327_TagRFP-Pax_LIM1-4.lif
GFP-FAK + RFP-paxillin LIM1-4	6	9	135.7	67.93	20140327_TagRFP-Pax_LIM1-4.lif
GFP-FAK + RFP-paxillin LIM1-4	6	10	114	50.46	20140327_TagRFP-Pax_LIM1-4.lif
GFP-FAK + RFP-paxillin LIM1-4	7	1	101.92	106.25	20140327_TagRFP-Pax_LIM1-4.lif
GFP-FAK + RFP-paxillin LIM1-4	7	2	96.3	118.94	20140327_TagRFP-Pax_LIM1-4.lif
GFP-FAK + RFP-paxillin LIM1-4	7	3	80.9	54.41	20140327_TagRFP-Pax_LIM1-4.lif
GFP-FAK + RFP-paxillin LIM1-4	7	4	97.81	131.26	20140327_TagRFP-Pax_LIM1-4.lif
GFP-FAK + RFP-paxillin LIM1-4	7	5	87.05	113.68	20140327_TagRFP-Pax_LIM1-4.lif
GFP-FAK + RFP-paxillin LIM1-4	7	6	66.88	62.75	20140327_TagRFP-Pax_LIM1-4.lif
GFP-FAK + RFP-paxillin LIM1-4	7	7	89.53	70.61	20140327_TagRFP-Pax_LIM1-4.lif
GFP-FAK + RFP-paxillin LIM1-4	7	8	68.76	67.13	20140327_TagRFP-Pax_LIM1-4.lif
GFP-FAK + RFP-paxillin LIM1-4	7	9	87.59	51.64	20140327_TagRFP-Pax_LIM1-4.lif
GFP-FAK + RFP-paxillin LIM1-4	7	10	52.95	43.87	20140327_TagRFP-Pax_LIM1-4.lif
GFP-FAK + RFP-paxillin LIM1-4	8	1	82.6	62.88	20140327_TagRFP-Pax_LIM1-4.lif
GFP-FAK + RFP-paxillin LIM1-4	8	2	42.66	110.94	20140327_TagRFP-Pax_LIM1-4.lif
GFP-FAK + RFP-paxillin LIM1-4	8	3	42.22	120.89	20140327_TagRFP-Pax_LIM1-4.lif
GFP-FAK + RFP-paxillin LIM1-4	8	4	87.05	78.34	20140327_TagRFP-Pax_LIM1-4.lif
GFP-FAK + RFP-paxillin LIM1-4	8	5	91.01	65.48	20140327_TagRFP-Pax_LIM1-4.lif
GFP-FAK + RFP-paxillin LIM1-4	8	6	137.61	71.9	20140327_TagRFP-Pax_LIM1-4.lif
GFP-FAK + RFP-paxillin LIM1-4	8	7	74.57	60.47	20140327_TagRFP-Pax_LIM1-4.lif
GFP-FAK + RFP-paxillin LIM1-4	8	8	86.77	58.68	20140327_TagRFP-Pax_LIM1-4.lif
GFP-FAK + RFP-paxillin LIM1-4	8	9	86.54	60.79	20140327_TagRFP-Pax_LIM1-4.lif
GFP-FAK + RFP-paxillin LIM1-4	8	10	68.89	85.21	20140327_TagRFP-Pax_LIM1-4.lif
GFP-FAK + RFP-paxillin LIM1-4	9	1	84.81	69.71	20140327_TagRFP-Pax_LIM1-4.lif
GFP-FAK + RFP-paxillin LIM1-4	9	2	95.55	94.64	20140327_TagRFP-Pax_LIM1-4.lif
GFP-FAK + RFP-paxillin LIM1-4	9	3	112.51	92.76	20140327_TagRFP-Pax_LIM1-4.lif
GFP-FAK + RFP-paxillin LIM1-4	9	4	73	80.75	20140327_TagRFP-Pax_LIM1-4.lif
GFP-FAK + RFP-paxillin LIM1-4	9	5	76.83	91.92	20140327_TagRFP-Pax_LIM1-4.lif
GFP-FAK + RFP-paxillin LIM1-4	9	6	83.37	70.54	20140327_TagRFP-Pax_LIM1-4.lif
GFP-FAK + RFP-paxillin LIM1-4	9	7	107.69	82.49	20140327_TagRFP-Pax_LIM1-4.lif
GFP-FAK + RFP-paxillin LIM1-4	9	8	128.72	84.36	20140327_TagRFP-Pax_LIM1-4.lif
GFP-FAK + RFP-paxillin LIM1-4	9	9	122.07	81.83	20140327_TagRFP-Pax_LIM1-4.lif
GFP-FAK + RFP-paxillin LIM1-4	9	10	141.51	84.76	20140327_TagRFP-Pax_LIM1-4.lif
GFP-FAK + RFP-paxillin LIM1-4	10	1	68.92	69.57	20140327_TagRFP-Pax_LIM1-4.lif
GFP-FAK + RFP-paxillin LIM1-4	10	2	74.63	91.69	20140327_TagRFP-Pax_LIM1-4.lif
GFP-FAK + RFP-paxillin LIM1-4	10	3	68.76	63.33	20140327_TagRFP-Pax_LIM1-4.lif
GFP-FAK + RFP-paxillin LIM1-4	10	4	69.76	66.02	20140327_TagRFP-Pax_LIM1-4.lif
GFP-FAK + RFP-paxillin LIM1-4	10	5	60.83	59.68	20140327_TagRFP-Pax_LIM1-4.lif
GFP-FAK + RFP-paxillin LIM1-4	10	6	53.92	57.42	20140327_TagRFP-Pax_LIM1-4.lif
GFP-FAK + RFP-paxillin LIM1-4	10	7	41.63	57.6	20140327_TagRFP-Pax_LIM1-4.lif
GFP-FAK + RFP-paxillin LIM1-4	10	8	55.16	74.92	20140327_TagRFP-Pax_LIM1-4.lif
GFP-FAK + RFP-paxillin LIM1-4	10	9	70.68	49.91	20140327_TagRFP-Pax_LIM1-4.lif
GFP-FAK + RFP-paxillin LIM1-4	10	10	42.22	46.52	20140327_TagRFP-Pax_LIM1-4.lif
GFP-FAK + RFP-paxillin LIM1-4	11	1	55.48	138.56	20140327_TagRFP-Pax_LIM1-4.lif
GFP-FAK + RFP-paxillin LIM1-4	11	2	73.98	135.61	20140327_TagRFP-Pax_LIM1-4.lif
GFP-FAK + RFP-paxillin LIM1-4	11	3	74.49	149.57	20140327_TagRFP-Pax_LIM1-4.lif
GFP-FAK + RFP-paxillin LIM1-4	11	4	52.5	117	20140327_TagRFP-Pax_LIM1-4.lif
GFP-FAK + RFP-paxillin LIM1-4	11	5	87.66	137.25	20140327_TagRFP-Pax_LIM1-4.lif
GFP-FAK + RFP-paxillin LIM1-4	11	6	63.15	115.71	20140327_TagRFP-Pax_LIM1-4.lif
GFP-FAK + RFP-paxillin LIM1-4	11	7	89.32	105.49	20140327_TagRFP-Pax_LIM1-4.lif
GFP-FAK + RFP-paxillin LIM1-4	11	8	65.68	115.18	20140327_TagRFP-Pax_LIM1-4.lif
GFP-FAK + RFP-paxillin LIM1-4	11	9	77.5	196.27	20140327_TagRFP-Pax_LIM1-4.lif
GFP-FAK + RFP-paxillin LIM1-4	11	10	78.59	119.75	20140327_TagRFP-Pax_LIM1-4.lif
GFP-FAK + RFP-paxillin LIM1-4	12	1	90.33	163.85	20140327_TagRFP-Pax_LIM1-4.lif
GFP-FAK + RFP-paxillin LIM1-4	12	2	109.44	188.32	20140327_TagRFP-Pax_LIM1-4.lif
GFP-FAK + RFP-paxillin LIM1-4	12	3	80.15	140.12	20140327_TagRFP-Pax_LIM1-4.lif
GFP-FAK + RFP-paxillin LIM1-4	12	4	93.46	167.1	20140327_TagRFP-Pax_LIM1-4.lif
GFP-FAK + RFP-paxillin LIM1-4	12	5	98.35	102.07	20140327_TagRFP-Pax_LIM1-4.lif
GFP-FAK + RFP-paxillin LIM1-4	12	6	99.27	137.93	20140327_TagRFP-Pax_LIM1-4.lif
GFP-FAK + RFP-paxillin LIM1-4	12	7	99.93	153.19	20140327_TagRFP-Pax_LIM1-4.lif
GFP-FAK + RFP-paxillin LIM1-4	12	8	111.75	168.12	20140327_TagRFP-Pax_LIM1-4.lif
GFP-FAK + RFP-paxillin LIM1-4	12	9	92.89	117.07	20140327_TagRFP-Pax_LIM1-4.lif
GFP-FAK + RFP-paxillin LIM1-4	12	10	158.37	129.66	20140327_TagRFP-Pax_LIM1-4.lif
GFP-FAK + RFP-paxillin LIM1-4	1	1	129.14	59.02	20140522_TagRFP-Paxillin_LIM1-4.lif
GFP-FAK + RFP-paxillin LIM1-4	1	2	160.14	52.73	20140522_TagRFP-Paxillin_LIM1-4.lif
GFP-FAK + RFP-paxillin LIM1-4	1	3	84.7	39.49	20140522_TagRFP-Paxillin_LIM1-4.lif
GFP-FAK + RFP-paxillin LIM1-4	1	4	125.5	48.05	20140522_TagRFP-Paxillin_LIM1-4.lif
GFP-FAK + RFP-paxillin LIM1-4	1	5	60.53	48.18	20140522_TagRFP-Paxillin_LIM1-4.lif
GFP-FAK + RFP-paxillin LIM1-4	1	6	90.32	61.3	20140522_TagRFP-Paxillin_LIM1-4.lif
GFP-FAK + RFP-paxillin LIM1-4	1	7	136.21	67.88	20140522_TagRFP-Paxillin_LIM1-4.lif
GFP-FAK + RFP-paxillin LIM1-4	1	8	52.33	67.54	20140522_TagRFP-Paxillin_LIM1-4.lif
GFP-FAK + RFP-paxillin LIM1-4	1	9	128.78	55.58	20140522_TagRFP-Paxillin_LIM1-4.lif
GFP-FAK + RFP-paxillin LIM1-4	1	10	144.64	64.22	20140522_TagRFP-Paxillin_LIM1-4.lif
GFP-FAK + RFP-paxillin LIM1-4	2	1	64.07	29.34	20140522_TagRFP-Paxillin_LIM1-4.lif
GFP-FAK + RFP-paxillin LIM1-4	2	2	94.62	38.57	20140522_TagRFP-Paxillin_LIM1-4.lif
GFP-FAK + RFP-paxillin LIM1-4	2	3	93.47	37.53	20140522_TagRFP-Paxillin_LIM1-4.lif
GFP-FAK + RFP-paxillin LIM1-4	2	4	66.06	38.67	20140522_TagRFP-Paxillin_LIM1-4.lif
GFP-FAK + RFP-paxillin LIM1-4	2	5	46.39	44	20140522_TagRFP-Paxillin_LIM1-4.lif
GFP-FAK + RFP-paxillin LIM1-4	2	6	39.76	27.07	20140522_TagRFP-Paxillin_LIM1-4.lif
GFP-FAK + RFP-paxillin LIM1-4	2	7	38.36	27.26	20140522_TagRFP-Paxillin_LIM1-4.lif
GFP-FAK + RFP-paxillin LIM1-4	2	8	81.81	32.25	20140522_TagRFP-Paxillin_LIM1-4.lif
GFP-FAK + RFP-paxillin LIM1-4	2	9	84	31.68	20140522_TagRFP-Paxillin_LIM1-4.lif
GFP-FAK + RFP-paxillin LIM1-4	2	10	54.33	32.89	20140522_TagRFP-Paxillin_LIM1-4.lif
GFP-FAK + RFP-paxillin LIM1-4	3	1	80.35	52.47	20140522_TagRFP-Paxillin_LIM1-4.lif
GFP-FAK + RFP-paxillin LIM1-4	3	2	73.99	60.8	20140522_TagRFP-Paxillin_LIM1-4.lif
GFP-FAK + RFP-paxillin LIM1-4	3	3	75.72	55.28	20140522_TagRFP-Paxillin_LIM1-4.lif
GFP-FAK + RFP-paxillin LIM1-4	3	4	68.97	47.12	20140522_TagRFP-Paxillin_LIM1-4.lif
GFP-FAK + RFP-paxillin LIM1-4	3	5	99.43	48.78	20140522_TagRFP-Paxillin_LIM1-4.lif
GFP-FAK + RFP-paxillin LIM1-4	3	6	86.04	51.06	20140522_TagRFP-Paxillin_LIM1-4.lif
GFP-FAK + RFP-paxillin LIM1-4	3	7	125.09	53.85	20140522_TagRFP-Paxillin_LIM1-4.lif
GFP-FAK + RFP-paxillin LIM1-4	3	8	114.36	42.7	20140522_TagRFP-Paxillin_LIM1-4.lif
GFP-FAK + RFP-paxillin LIM1-4	3	9	92.69	61.35	20140522_TagRFP-Paxillin_LIM1-4.lif
GFP-FAK + RFP-paxillin LIM1-4	3	10	98.71	108.18	20140522_TagRFP-Paxillin_LIM1-4.lif
GFP-FAK + RFP-paxillin LIM1-4	4	1	94.08	59.07	20140522_TagRFP-Paxillin_LIM1-4.lif
GFP-FAK + RFP-paxillin LIM1-4	4	2	89.41	83.02	20140522_TagRFP-Paxillin_LIM1-4.lif
GFP-FAK + RFP-paxillin LIM1-4	4	3	100.06	67.44	20140522_TagRFP-Paxillin_LIM1-4.lif
GFP-FAK + RFP-paxillin LIM1-4	4	4	72.29	67.41	20140522_TagRFP-Paxillin_LIM1-4.lif
GFP-FAK + RFP-paxillin LIM1-4	4	5	69.78	56.88	20140522_TagRFP-Paxillin_LIM1-4.lif
GFP-FAK + RFP-paxillin LIM1-4	4	6	92.34	51.15	20140522_TagRFP-Paxillin_LIM1-4.lif
GFP-FAK + RFP-paxillin LIM1-4	4	7	68.7	45.18	20140522_TagRFP-Paxillin_LIM1-4.lif
GFP-FAK + RFP-paxillin LIM1-4	4	8	70.63	53	20140522_TagRFP-Paxillin_LIM1-4.lif
GFP-FAK + RFP-paxillin LIM1-4	4	9	97.03	59.98	20140522_TagRFP-Paxillin_LIM1-4.lif
GFP-FAK + RFP-paxillin LIM1-4	4	10	110.56	57.21	20140522_TagRFP-Paxillin_LIM1-4.lif
GFP-FAK + RFP-paxillin LIM1-4	5	1	92.14	59.39	20140522_TagRFP-Paxillin_LIM1-4.lif
GFP-FAK + RFP-paxillin LIM1-4	5	2	36.04	68.61	20140522_TagRFP-Paxillin_LIM1-4.lif
GFP-FAK + RFP-paxillin LIM1-4	5	3	36.42	66.95	20140522_TagRFP-Paxillin_LIM1-4.lif
GFP-FAK + RFP-paxillin LIM1-4	5	4	89.02	77.02	20140522_TagRFP-Paxillin_LIM1-4.lif
GFP-FAK + RFP-paxillin LIM1-4	5	5	60.44	122.8	20140522_TagRFP-Paxillin_LIM1-4.lif
GFP-FAK + RFP-paxillin LIM1-4	5	6	77.59	141.03	20140522_TagRFP-Paxillin_LIM1-4.lif
GFP-FAK + RFP-paxillin LIM1-4	5	7	67.38	62.62	20140522_TagRFP-Paxillin_LIM1-4.lif
GFP-FAK + RFP-paxillin LIM1-4	5	8	52.98	54.2	20140522_TagRFP-Paxillin_LIM1-4.lif
GFP-FAK + RFP-paxillin LIM1-4	5	9	75.37	65.32	20140522_TagRFP-Paxillin_LIM1-4.lif
GFP-FAK + RFP-paxillin LIM1-4	5	10	45.37	84.35	20140522_TagRFP-Paxillin_LIM1-4.lif
GFP-FAK + RFP-paxillin LIM1-4	6	1	76.49	43.26	20140522_TagRFP-Paxillin_LIM1-4.lif
GFP-FAK + RFP-paxillin LIM1-4	6	2	58.44	72.03	20140522_TagRFP-Paxillin_LIM1-4.lif
GFP-FAK + RFP-paxillin LIM1-4	6	3	73.64	79.6	20140522_TagRFP-Paxillin_LIM1-4.lif
GFP-FAK + RFP-paxillin LIM1-4	6	4	107.18	54.53	20140522_TagRFP-Paxillin_LIM1-4.lif
GFP-FAK + RFP-paxillin LIM1-4	6	5	110.37	67.33	20140522_TagRFP-Paxillin_LIM1-4.lif
GFP-FAK + RFP-paxillin LIM1-4	6	6	70.33	104.84	20140522_TagRFP-Paxillin_LIM1-4.lif
GFP-FAK + RFP-paxillin LIM1-4	6	7	44.68	34.54	20140522_TagRFP-Paxillin_LIM1-4.lif
GFP-FAK + RFP-paxillin LIM1-4	6	8	57.85	52.06	20140522_TagRFP-Paxillin_LIM1-4.lif
GFP-FAK + RFP-paxillin LIM1-4	6	9	83.1	79.24	20140522_TagRFP-Paxillin_LIM1-4.lif
GFP-FAK + RFP-paxillin LIM1-4	6	10	79.03	51.28	20140522_TagRFP-Paxillin_LIM1-4.lif
GFP-FAK + RFP-paxillin LIM1-4	7	1	61.09	108.07	20140522_TagRFP-Paxillin_LIM1-4.lif
GFP-FAK + RFP-paxillin LIM1-4	7	2	95.14	106.08	20140522_TagRFP-Paxillin_LIM1-4.lif
GFP-FAK + RFP-paxillin LIM1-4	7	3	115.22	146.98	20140522_TagRFP-Paxillin_LIM1-4.lif
GFP-FAK + RFP-paxillin LIM1-4	7	4	82.76	108.22	20140522_TagRFP-Paxillin_LIM1-4.lif
GFP-FAK + RFP-paxillin LIM1-4	7	5	136.41	112.34	20140522_TagRFP-Paxillin_LIM1-4.lif
GFP-FAK + RFP-paxillin LIM1-4	7	6	75.84	94.26	20140522_TagRFP-Paxillin_LIM1-4.lif
GFP-FAK + RFP-paxillin LIM1-4	7	7	69.48	68.22	20140522_TagRFP-Paxillin_LIM1-4.lif
GFP-FAK + RFP-paxillin LIM1-4	7	8	42.36	57.83	20140522_TagRFP-Paxillin_LIM1-4.lif
GFP-FAK + RFP-paxillin LIM1-4	7	9	62.09	76.35	20140522_TagRFP-Paxillin_LIM1-4.lif
GFP-FAK + RFP-paxillin LIM1-4	7	10	85.94	82.89	20140522_TagRFP-Paxillin_LIM1-4.lif
GFP-FAK + RFP-paxillin LIM1-4	8	1	55.58	82.61	20140522_TagRFP-Paxillin_LIM1-4.lif
GFP-FAK + RFP-paxillin LIM1-4	8	2	93.85	87.87	20140522_TagRFP-Paxillin_LIM1-4.lif
GFP-FAK + RFP-paxillin LIM1-4	8	3	65.79	80	20140522_TagRFP-Paxillin_LIM1-4.lif
GFP-FAK + RFP-paxillin LIM1-4	8	4	52.78	68.51	20140522_TagRFP-Paxillin_LIM1-4.lif
GFP-FAK + RFP-paxillin LIM1-4	8	5	125.92	77.73	20140522_TagRFP-Paxillin_LIM1-4.lif
GFP-FAK + RFP-paxillin LIM1-4	8	6	52.76	40.82	20140522_TagRFP-Paxillin_LIM1-4.lif
GFP-FAK + RFP-paxillin LIM1-4	8	7	85.61	63.42	20140522_TagRFP-Paxillin_LIM1-4.lif
GFP-FAK + RFP-paxillin LIM1-4	8	8	51.22	42.39	20140522_TagRFP-Paxillin_LIM1-4.lif
GFP-FAK + RFP-paxillin LIM1-4	8	9	23.31	31.09	20140522_TagRFP-Paxillin_LIM1-4.lif
GFP-FAK + RFP-paxillin LIM1-4	8	10	31.42	30.06	20140522_TagRFP-Paxillin_LIM1-4.lif
GFP-FAK + RFP-paxillin LIM1-4	9	1	57.58	82.68	20140522_TagRFP-Paxillin_LIM1-4.lif
GFP-FAK + RFP-paxillin LIM1-4	9	2	57.77	87.41	20140522_TagRFP-Paxillin_LIM1-4.lif
GFP-FAK + RFP-paxillin LIM1-4	9	3	72.21	76.79	20140522_TagRFP-Paxillin_LIM1-4.lif
GFP-FAK + RFP-paxillin LIM1-4	9	4	15.5	61.07	20140522_TagRFP-Paxillin_LIM1-4.lif
GFP-FAK + RFP-paxillin LIM1-4	9	5	42.22	60.18	20140522_TagRFP-Paxillin_LIM1-4.lif
GFP-FAK + RFP-paxillin LIM1-4	9	6	34.58	51.81	20140522_TagRFP-Paxillin_LIM1-4.lif
GFP-FAK + RFP-paxillin LIM1-4	9	7	54.4	60.2	20140522_TagRFP-Paxillin_LIM1-4.lif
GFP-FAK + RFP-paxillin LIM1-4	9	8	69.88	64.88	20140522_TagRFP-Paxillin_LIM1-4.lif
GFP-FAK + RFP-paxillin LIM1-4	9	9	68.18	51.86	20140522_TagRFP-Paxillin_LIM1-4.lif
GFP-FAK + RFP-paxillin LIM1-4	9	10	78.95	44.81	20140522_TagRFP-Paxillin_LIM1-4.lif
GFP-FAK + RFP-paxillin LIM1-4	10	1	100.15	47.57	20140522_TagRFP-Paxillin_LIM1-4.lif
GFP-FAK + RFP-paxillin LIM1-4	10	2	50.04	32.18	20140522_TagRFP-Paxillin_LIM1-4.lif
GFP-FAK + RFP-paxillin LIM1-4	10	3	71.54	60.66	20140522_TagRFP-Paxillin_LIM1-4.lif
GFP-FAK + RFP-paxillin LIM1-4	10	4	103.42	101.66	20140522_TagRFP-Paxillin_LIM1-4.lif
GFP-FAK + RFP-paxillin LIM1-4	10	5	67.48	50.26	20140522_TagRFP-Paxillin_LIM1-4.lif
GFP-FAK + RFP-paxillin LIM1-4	10	6	109.69	54.81	20140522_TagRFP-Paxillin_LIM1-4.lif
GFP-FAK + RFP-paxillin LIM1-4	10	7	28.68	38.2	20140522_TagRFP-Paxillin_LIM1-4.lif
GFP-FAK + RFP-paxillin LIM1-4	10	8	76.1	26.28	20140522_TagRFP-Paxillin_LIM1-4.lif
GFP-FAK + RFP-paxillin LIM1-4	10	9	93.34	31.41	20140522_TagRFP-Paxillin_LIM1-4.lif
GFP-FAK + RFP-paxillin LIM1-4	10	10	56.79	47.41	20140522_TagRFP-Paxillin_LIM1-4.lif
GFP-FAK + RFP-paxillin LIM1-4	11	1	88.25	80.96	20140522_TagRFP-Paxillin_LIM1-4.lif
GFP-FAK + RFP-paxillin LIM1-4	11	2	50.22	121.31	20140522_TagRFP-Paxillin_LIM1-4.lif
GFP-FAK + RFP-paxillin LIM1-4	11	3	55.07	47.98	20140522_TagRFP-Paxillin_LIM1-4.lif
GFP-FAK + RFP-paxillin LIM1-4	11	4	130.25	81.86	20140522_TagRFP-Paxillin_LIM1-4.lif
GFP-FAK + RFP-paxillin LIM1-4	11	5	105.3	80.93	20140522_TagRFP-Paxillin_LIM1-4.lif
GFP-FAK + RFP-paxillin LIM1-4	11	6	51.71	118.54	20140522_TagRFP-Paxillin_LIM1-4.lif
GFP-FAK + RFP-paxillin LIM1-4	11	7	117	99.61	20140522_TagRFP-Paxillin_LIM1-4.lif
GFP-FAK + RFP-paxillin LIM1-4	11	8	34.32	67.89	20140522_TagRFP-Paxillin_LIM1-4.lif
GFP-FAK + RFP-paxillin LIM1-4	11	9	85.44	61.25	20140522_TagRFP-Paxillin_LIM1-4.lif
GFP-FAK + RFP-paxillin LIM1-4	11	10	72.5	77.17	20140522_TagRFP-Paxillin_LIM1-4.lif
GFP-FAK + RFP-paxillin LIM1-4	12	1	31.28	105.27	20140522_TagRFP-Paxillin_LIM1-4.lif
GFP-FAK + RFP-paxillin LIM1-4	12	2	73.15	114.24	20140522_TagRFP-Paxillin_LIM1-4.lif
GFP-FAK + RFP-paxillin LIM1-4	12	3	76.56	39.7	20140522_TagRFP-Paxillin_LIM1-4.lif
GFP-FAK + RFP-paxillin LIM1-4	12	4	94.19	66.75	20140522_TagRFP-Paxillin_LIM1-4.lif
GFP-FAK + RFP-paxillin LIM1-4	12	5	52.91	48.49	20140522_TagRFP-Paxillin_LIM1-4.lif
GFP-FAK + RFP-paxillin LIM1-4	12	6	48.35	47.32	20140522_TagRFP-Paxillin_LIM1-4.lif
GFP-FAK + RFP-paxillin LIM1-4	12	7	85.33	48.44	20140522_TagRFP-Paxillin_LIM1-4.lif
GFP-FAK + RFP-paxillin LIM1-4	12	8	64.05	40.35	20140522_TagRFP-Paxillin_LIM1-4.lif
GFP-FAK + RFP-paxillin LIM1-4	12	9	51.72	26.49	20140522_TagRFP-Paxillin_LIM1-4.lif
GFP-FAK + RFP-paxillin LIM1-4	12	10	45.76	22.94	20140522_TagRFP-Paxillin_LIM1-4.lif
GFP-FAK + RFP-paxillin LIM1-4	1	1	67.46	105.31	20140528_TagRFP-Paxillin_LIM1-4.lif
GFP-FAK + RFP-paxillin LIM1-4	1	2	45.55	76.95	20140528_TagRFP-Paxillin_LIM1-4.lif
GFP-FAK + RFP-paxillin LIM1-4	1	3	52.8	79.72	20140528_TagRFP-Paxillin_LIM1-4.lif
GFP-FAK + RFP-paxillin LIM1-4	1	4	49.24	71.79	20140528_TagRFP-Paxillin_LIM1-4.lif
GFP-FAK + RFP-paxillin LIM1-4	1	5	60.28	100.1	20140528_TagRFP-Paxillin_LIM1-4.lif
GFP-FAK + RFP-paxillin LIM1-4	1	6	59.61	99.35	20140528_TagRFP-Paxillin_LIM1-4.lif
GFP-FAK + RFP-paxillin LIM1-4	1	7	48.16	80.05	20140528_TagRFP-Paxillin_LIM1-4.lif
GFP-FAK + RFP-paxillin LIM1-4	1	8	32.78	55.91	20140528_TagRFP-Paxillin_LIM1-4.lif
GFP-FAK + RFP-paxillin LIM1-4	1	9	25.31	73.91	20140528_TagRFP-Paxillin_LIM1-4.lif
GFP-FAK + RFP-paxillin LIM1-4	1	10	30.45	150.78	20140528_TagRFP-Paxillin_LIM1-4.lif
GFP-FAK + RFP-paxillin LIM1-4	2	1	30.81	53.48	20140528_TagRFP-Paxillin_LIM1-4.lif
GFP-FAK + RFP-paxillin LIM1-4	2	2	24.02	52.87	20140528_TagRFP-Paxillin_LIM1-4.lif
GFP-FAK + RFP-paxillin LIM1-4	2	3	36	46.24	20140528_TagRFP-Paxillin_LIM1-4.lif
GFP-FAK + RFP-paxillin LIM1-4	2	4	43.51	46.3	20140528_TagRFP-Paxillin_LIM1-4.lif
GFP-FAK + RFP-paxillin LIM1-4	2	5	29.5	47.42	20140528_TagRFP-Paxillin_LIM1-4.lif
GFP-FAK + RFP-paxillin LIM1-4	2	6	31.46	43.65	20140528_TagRFP-Paxillin_LIM1-4.lif
GFP-FAK + RFP-paxillin LIM1-4	2	7	23.21	28.39	20140528_TagRFP-Paxillin_LIM1-4.lif
GFP-FAK + RFP-paxillin LIM1-4	2	8	23.69	29	20140528_TagRFP-Paxillin_LIM1-4.lif
GFP-FAK + RFP-paxillin LIM1-4	2	9	26.9	48.38	20140528_TagRFP-Paxillin_LIM1-4.lif
GFP-FAK + RFP-paxillin LIM1-4	2	10	20.84	46.05	20140528_TagRFP-Paxillin_LIM1-4.lif
GFP-FAK + RFP-paxillin LIM1-4	3	1	44.28	26.28	20140528_TagRFP-Paxillin_LIM1-4.lif
GFP-FAK + RFP-paxillin LIM1-4	3	2	46.25	22.2	20140528_TagRFP-Paxillin_LIM1-4.lif
GFP-FAK + RFP-paxillin LIM1-4	3	3	82.77	63.29	20140528_TagRFP-Paxillin_LIM1-4.lif
GFP-FAK + RFP-paxillin LIM1-4	3	4	94.74	61.13	20140528_TagRFP-Paxillin_LIM1-4.lif
GFP-FAK + RFP-paxillin LIM1-4	3	5	84.27	42.4	20140528_TagRFP-Paxillin_LIM1-4.lif
GFP-FAK + RFP-paxillin LIM1-4	3	6	39.87	22.39	20140528_TagRFP-Paxillin_LIM1-4.lif
GFP-FAK + RFP-paxillin LIM1-4	3	7	42.38	20.26	20140528_TagRFP-Paxillin_LIM1-4.lif
GFP-FAK + RFP-paxillin LIM1-4	3	8	43.82	26.48	20140528_TagRFP-Paxillin_LIM1-4.lif
GFP-FAK + RFP-paxillin LIM1-4	3	9	45.62	22.35	20140528_TagRFP-Paxillin_LIM1-4.lif
GFP-FAK + RFP-paxillin LIM1-4	3	10	42.64	37.03	20140528_TagRFP-Paxillin_LIM1-4.lif
GFP-FAK + RFP-paxillin LIM1-4	4	1	80.8	51.84	20140528_TagRFP-Paxillin_LIM1-4.lif
GFP-FAK + RFP-paxillin LIM1-4	4	2	71.79	34.79	20140528_TagRFP-Paxillin_LIM1-4.lif
GFP-FAK + RFP-paxillin LIM1-4	4	3	92.51	38.37	20140528_TagRFP-Paxillin_LIM1-4.lif
GFP-FAK + RFP-paxillin LIM1-4	4	4	38.9	34.05	20140528_TagRFP-Paxillin_LIM1-4.lif
GFP-FAK + RFP-paxillin LIM1-4	4	5	58.39	30.5	20140528_TagRFP-Paxillin_LIM1-4.lif
GFP-FAK + RFP-paxillin LIM1-4	4	6	48.33	35.14	20140528_TagRFP-Paxillin_LIM1-4.lif
GFP-FAK + RFP-paxillin LIM1-4	4	7	54.57	38.6	20140528_TagRFP-Paxillin_LIM1-4.lif
GFP-FAK + RFP-paxillin LIM1-4	4	8	72.73	42.91	20140528_TagRFP-Paxillin_LIM1-4.lif
GFP-FAK + RFP-paxillin LIM1-4	4	9	79.53	34.82	20140528_TagRFP-Paxillin_LIM1-4.lif
GFP-FAK + RFP-paxillin LIM1-4	4	10	76.48	25.45	20140528_TagRFP-Paxillin_LIM1-4.lif
GFP-FAK + RFP-paxillin LIM1-4	5	1	68.1	44.69	20140528_TagRFP-Paxillin_LIM1-4.lif
GFP-FAK + RFP-paxillin LIM1-4	5	2	74.47	38.4	20140528_TagRFP-Paxillin_LIM1-4.lif
GFP-FAK + RFP-paxillin LIM1-4	5	3	82.84	45.28	20140528_TagRFP-Paxillin_LIM1-4.lif
GFP-FAK + RFP-paxillin LIM1-4	5	4	60.89	43.45	20140528_TagRFP-Paxillin_LIM1-4.lif
GFP-FAK + RFP-paxillin LIM1-4	5	5	93.04	36.9	20140528_TagRFP-Paxillin_LIM1-4.lif
GFP-FAK + RFP-paxillin LIM1-4	5	6	55.16	39.02	20140528_TagRFP-Paxillin_LIM1-4.lif
GFP-FAK + RFP-paxillin LIM1-4	5	7	89.23	33.96	20140528_TagRFP-Paxillin_LIM1-4.lif
GFP-FAK + RFP-paxillin LIM1-4	5	8	97.79	45.34	20140528_TagRFP-Paxillin_LIM1-4.lif
GFP-FAK + RFP-paxillin LIM1-4	5	9	102.64	38.24	20140528_TagRFP-Paxillin_LIM1-4.lif
GFP-FAK + RFP-paxillin LIM1-4	5	10	108.07	95.92	20140528_TagRFP-Paxillin_LIM1-4.lif
GFP-FAK + RFP-paxillin LIM1-4	6	1	49.17	72.38	20140528_TagRFP-Paxillin_LIM1-4.lif
GFP-FAK + RFP-paxillin LIM1-4	6	2	19.47	65.68	20140528_TagRFP-Paxillin_LIM1-4.lif
GFP-FAK + RFP-paxillin LIM1-4	6	3	34.25	116.27	20140528_TagRFP-Paxillin_LIM1-4.lif
GFP-FAK + RFP-paxillin LIM1-4	6	4	28.96	68.03	20140528_TagRFP-Paxillin_LIM1-4.lif
GFP-FAK + RFP-paxillin LIM1-4	6	5	36.21	59.67	20140528_TagRFP-Paxillin_LIM1-4.lif
GFP-FAK + RFP-paxillin LIM1-4	6	6	27.28	69.03	20140528_TagRFP-Paxillin_LIM1-4.lif
GFP-FAK + RFP-paxillin LIM1-4	6	7	20.74	58.09	20140528_TagRFP-Paxillin_LIM1-4.lif
GFP-FAK + RFP-paxillin LIM1-4	6	8	35.29	61.59	20140528_TagRFP-Paxillin_LIM1-4.lif
GFP-FAK + RFP-paxillin LIM1-4	6	9	49.66	65.17	20140528_TagRFP-Paxillin_LIM1-4.lif
GFP-FAK + RFP-paxillin LIM1-4	6	10	31.57	76.23	20140528_TagRFP-Paxillin_LIM1-4.lif
GFP-FAK + RFP-paxillin LIM1-4	7	1	36.43	81.59	20140528_TagRFP-Paxillin_LIM1-4.lif
GFP-FAK + RFP-paxillin LIM1-4	7	2	34.55	104.11	20140528_TagRFP-Paxillin_LIM1-4.lif
GFP-FAK + RFP-paxillin LIM1-4	7	3	33.02	107.28	20140528_TagRFP-Paxillin_LIM1-4.lif
GFP-FAK + RFP-paxillin LIM1-4	7	4	42.68	117.48	20140528_TagRFP-Paxillin_LIM1-4.lif
GFP-FAK + RFP-paxillin LIM1-4	7	5	63.35	63.16	20140528_TagRFP-Paxillin_LIM1-4.lif
GFP-FAK + RFP-paxillin LIM1-4	7	6	39.03	64	20140528_TagRFP-Paxillin_LIM1-4.lif
GFP-FAK + RFP-paxillin LIM1-4	7	7	36.95	54.23	20140528_TagRFP-Paxillin_LIM1-4.lif
GFP-FAK + RFP-paxillin LIM1-4	7	8	55.98	76.63	20140528_TagRFP-Paxillin_LIM1-4.lif
GFP-FAK + RFP-paxillin LIM1-4	7	9	57.29	85.89	20140528_TagRFP-Paxillin_LIM1-4.lif
GFP-FAK + RFP-paxillin LIM1-4	7	10	54.64	68.72	20140528_TagRFP-Paxillin_LIM1-4.lif
GFP-FAK + RFP-paxillin LIM1-4	8	1	75.94	100.2	20140528_TagRFP-Paxillin_LIM1-4.lif
GFP-FAK + RFP-paxillin LIM1-4	8	2	62.63	62.23	20140528_TagRFP-Paxillin_LIM1-4.lif
GFP-FAK + RFP-paxillin LIM1-4	8	3	33.84	77.26	20140528_TagRFP-Paxillin_LIM1-4.lif
GFP-FAK + RFP-paxillin LIM1-4	8	4	71.16	78.29	20140528_TagRFP-Paxillin_LIM1-4.lif
GFP-FAK + RFP-paxillin LIM1-4	8	5	72.86	75.3	20140528_TagRFP-Paxillin_LIM1-4.lif
GFP-FAK + RFP-paxillin LIM1-4	8	6	72.12	72.56	20140528_TagRFP-Paxillin_LIM1-4.lif
GFP-FAK + RFP-paxillin LIM1-4	8	7	77	65.07	20140528_TagRFP-Paxillin_LIM1-4.lif
GFP-FAK + RFP-paxillin LIM1-4	8	8	71.87	64.25	20140528_TagRFP-Paxillin_LIM1-4.lif
GFP-FAK + RFP-paxillin LIM1-4	8	9	79.95	64.22	20140528_TagRFP-Paxillin_LIM1-4.lif
GFP-FAK + RFP-paxillin LIM1-4	8	10	73.9	82.35	20140528_TagRFP-Paxillin_LIM1-4.lif
GFP-FAK + RFP-paxillin LIM1-4	9	1	58.24	32.6	20140528_TagRFP-Paxillin_LIM1-4.lif
GFP-FAK + RFP-paxillin LIM1-4	9	2	57.61	28.15	20140528_TagRFP-Paxillin_LIM1-4.lif
GFP-FAK + RFP-paxillin LIM1-4	9	3	57.18	18.53	20140528_TagRFP-Paxillin_LIM1-4.lif
GFP-FAK + RFP-paxillin LIM1-4	9	4	54.07	16.75	20140528_TagRFP-Paxillin_LIM1-4.lif
GFP-FAK + RFP-paxillin LIM1-4	9	5	85.37	20.99	20140528_TagRFP-Paxillin_LIM1-4.lif
GFP-FAK + RFP-paxillin LIM1-4	9	6	69.55	23.51	20140528_TagRFP-Paxillin_LIM1-4.lif
GFP-FAK + RFP-paxillin LIM1-4	9	7	72.07	28.39	20140528_TagRFP-Paxillin_LIM1-4.lif
GFP-FAK + RFP-paxillin LIM1-4	9	8	69.14	22.2	20140528_TagRFP-Paxillin_LIM1-4.lif
GFP-FAK + RFP-paxillin LIM1-4	9	9	90.23	26.43	20140528_TagRFP-Paxillin_LIM1-4.lif
GFP-FAK + RFP-paxillin LIM1-4	9	10	58.04	19.78	20140528_TagRFP-Paxillin_LIM1-4.lif
GFP-FAK + RFP-paxillin LIM1-4	10	1	76.99	25.71	20140528_TagRFP-Paxillin_LIM1-4.lif
GFP-FAK + RFP-paxillin LIM1-4	10	2	84.81	24.51	20140528_TagRFP-Paxillin_LIM1-4.lif
GFP-FAK + RFP-paxillin LIM1-4	10	3	55.39	34.85	20140528_TagRFP-Paxillin_LIM1-4.lif
GFP-FAK + RFP-paxillin LIM1-4	10	4	52.97	38.09	20140528_TagRFP-Paxillin_LIM1-4.lif
GFP-FAK + RFP-paxillin LIM1-4	10	5	74.52	19.62	20140528_TagRFP-Paxillin_LIM1-4.lif
GFP-FAK + RFP-paxillin LIM1-4	10	6	49	14.67	20140528_TagRFP-Paxillin_LIM1-4.lif
GFP-FAK + RFP-paxillin LIM1-4	10	7	53.28	16.15	20140528_TagRFP-Paxillin_LIM1-4.lif
GFP-FAK + RFP-paxillin LIM1-4	10	8	45.22	13.87	20140528_TagRFP-Paxillin_LIM1-4.lif
GFP-FAK + RFP-paxillin LIM1-4	10	9	55.48	14.48	20140528_TagRFP-Paxillin_LIM1-4.lif
GFP-FAK + RFP-paxillin LIM1-4	10	10	70.11	17.66	20140528_TagRFP-Paxillin_LIM1-4.lif
GFP-FAK + RFP-paxillin LIM1-4	11	1	47.89	20.36	20140528_TagRFP-Paxillin_LIM1-4.lif
GFP-FAK + RFP-paxillin LIM1-4	11	2	44.3	17.98	20140528_TagRFP-Paxillin_LIM1-4.lif
GFP-FAK + RFP-paxillin LIM1-4	11	3	61.51	19.05	20140528_TagRFP-Paxillin_LIM1-4.lif
GFP-FAK + RFP-paxillin LIM1-4	11	4	64.61	18.17	20140528_TagRFP-Paxillin_LIM1-4.lif
GFP-FAK + RFP-paxillin LIM1-4	11	5	46.26	15.2	20140528_TagRFP-Paxillin_LIM1-4.lif
GFP-FAK + RFP-paxillin LIM1-4	11	6	54.76	18.5	20140528_TagRFP-Paxillin_LIM1-4.lif
GFP-FAK + RFP-paxillin LIM1-4	11	7	44.48	17.63	20140528_TagRFP-Paxillin_LIM1-4.lif
GFP-FAK + RFP-paxillin LIM1-4	11	8	42.05	13.68	20140528_TagRFP-Paxillin_LIM1-4.lif
GFP-FAK + RFP-paxillin LIM1-4	11	9	31.38	11.68	20140528_TagRFP-Paxillin_LIM1-4.lif
GFP-FAK + RFP-paxillin LIM1-4	11	10	43.91	14.07	20140528_TagRFP-Paxillin_LIM1-4.lif
GFP-FAK + RFP-paxillin LIM1-4	12	1	51.84	58.9	20140528_TagRFP-Paxillin_LIM1-4.lif
GFP-FAK + RFP-paxillin LIM1-4	12	2	28.87	67.09	20140528_TagRFP-Paxillin_LIM1-4.lif
GFP-FAK + RFP-paxillin LIM1-4	12	3	30.11	58.34	20140528_TagRFP-Paxillin_LIM1-4.lif
GFP-FAK + RFP-paxillin LIM1-4	12	4	43.27	34.55	20140528_TagRFP-Paxillin_LIM1-4.lif
GFP-FAK + RFP-paxillin LIM1-4	12	5	26.47	44.3	20140528_TagRFP-Paxillin_LIM1-4.lif
GFP-FAK + RFP-paxillin LIM1-4	12	6	44.3	42.05	20140528_TagRFP-Paxillin_LIM1-4.lif
GFP-FAK + RFP-paxillin LIM1-4	12	7	67.45	46.77	20140528_TagRFP-Paxillin_LIM1-4.lif
GFP-FAK + RFP-paxillin LIM1-4	12	8	47.83	34.84	20140528_TagRFP-Paxillin_LIM1-4.lif
GFP-FAK + RFP-paxillin LIM1-4	12	9	43.9	43.62	20140528_TagRFP-Paxillin_LIM1-4.lif
GFP-FAK + RFP-paxillin LIM1-4	12	10	44.45	52.75	20140528_TagRFP-Paxillin_LIM1-4.lif
GFP-FAK + RFP-paxillin fl	1	1	198.45	54.56	20140327_TagRFP-PaxFL.lif
GFP-FAK + RFP-paxillin fl	1	2	160.78	48	20140327_TagRFP-PaxFL.lif
GFP-FAK + RFP-paxillin fl	1	3	188.75	76.22	20140327_TagRFP-PaxFL.lif
GFP-FAK + RFP-paxillin fl	1	4	196.71	69.29	20140327_TagRFP-PaxFL.lif
GFP-FAK + RFP-paxillin fl	1	5	139.24	47.72	20140327_TagRFP-PaxFL.lif
GFP-FAK + RFP-paxillin fl	1	6	175.83	60.77	20140327_TagRFP-PaxFL.lif
GFP-FAK + RFP-paxillin fl	1	7	171.77	68.43	20140327_TagRFP-PaxFL.lif
GFP-FAK + RFP-paxillin fl	1	8	157.16	45.38	20140327_TagRFP-PaxFL.lif
GFP-FAK + RFP-paxillin fl	1	9	176.79	52.79	20140327_TagRFP-PaxFL.lif
GFP-FAK + RFP-paxillin fl	1	10	162.37	47.75	20140327_TagRFP-PaxFL.lif
GFP-FAK + RFP-paxillin fl	2	1	141.6	43.06	20140327_TagRFP-PaxFL.lif
GFP-FAK + RFP-paxillin fl	2	2	162.32	43.55	20140327_TagRFP-PaxFL.lif
GFP-FAK + RFP-paxillin fl	2	3	171.6	42.92	20140327_TagRFP-PaxFL.lif
GFP-FAK + RFP-paxillin fl	2	4	174.33	39.79	20140327_TagRFP-PaxFL.lif
GFP-FAK + RFP-paxillin fl	2	5	143.72	51.59	20140327_TagRFP-PaxFL.lif
GFP-FAK + RFP-paxillin fl	2	6	150.02	33.54	20140327_TagRFP-PaxFL.lif
GFP-FAK + RFP-paxillin fl	2	7	91	26.67	20140327_TagRFP-PaxFL.lif
GFP-FAK + RFP-paxillin fl	2	8	139.38	34.67	20140327_TagRFP-PaxFL.lif
GFP-FAK + RFP-paxillin fl	2	9	137.31	42.52	20140327_TagRFP-PaxFL.lif
GFP-FAK + RFP-paxillin fl	2	10	161.48	48.3	20140327_TagRFP-PaxFL.lif
GFP-FAK + RFP-paxillin fl	3	1	211.12	72.96	20140327_TagRFP-PaxFL.lif
GFP-FAK + RFP-paxillin fl	3	2	225.58	95.81	20140327_TagRFP-PaxFL.lif
GFP-FAK + RFP-paxillin fl	3	3	244.45	85.67	20140327_TagRFP-PaxFL.lif
GFP-FAK + RFP-paxillin fl	3	4	246.56	82.96	20140327_TagRFP-PaxFL.lif
GFP-FAK + RFP-paxillin fl	3	5	221.37	67.65	20140327_TagRFP-PaxFL.lif
GFP-FAK + RFP-paxillin fl	3	6	238.42	61.46	20140327_TagRFP-PaxFL.lif
GFP-FAK + RFP-paxillin fl	3	7	226.22	59.02	20140327_TagRFP-PaxFL.lif
GFP-FAK + RFP-paxillin fl	3	8	216.96	68.46	20140327_TagRFP-PaxFL.lif
GFP-FAK + RFP-paxillin fl	3	9	250.65	88.52	20140327_TagRFP-PaxFL.lif
GFP-FAK + RFP-paxillin fl	3	10	225.47	81.9	20140327_TagRFP-PaxFL.lif
GFP-FAK + RFP-paxillin fl	4	1	208.85	70.8	20140327_TagRFP-PaxFL.lif
GFP-FAK + RFP-paxillin fl	4	2	203.02	71.19	20140327_TagRFP-PaxFL.lif
GFP-FAK + RFP-paxillin fl	4	3	186.74	68.14	20140327_TagRFP-PaxFL.lif
GFP-FAK + RFP-paxillin fl	4	4	202.31	81.29	20140327_TagRFP-PaxFL.lif
GFP-FAK + RFP-paxillin fl	4	5	198.14	66.14	20140327_TagRFP-PaxFL.lif
GFP-FAK + RFP-paxillin fl	4	6	182.87	66.5	20140327_TagRFP-PaxFL.lif
GFP-FAK + RFP-paxillin fl	4	7	162.19	53.53	20140327_TagRFP-PaxFL.lif
GFP-FAK + RFP-paxillin fl	4	8	172.47	56.67	20140327_TagRFP-PaxFL.lif
GFP-FAK + RFP-paxillin fl	4	9	176.91	55.53	20140327_TagRFP-PaxFL.lif
GFP-FAK + RFP-paxillin fl	4	10	183.38	53.02	20140327_TagRFP-PaxFL.lif
GFP-FAK + RFP-paxillin fl	5	1	146.34	77.56	20140327_TagRFP-PaxFL.lif
GFP-FAK + RFP-paxillin fl	5	2	166.89	81.28	20140327_TagRFP-PaxFL.lif
GFP-FAK + RFP-paxillin fl	5	3	175.01	100.21	20140327_TagRFP-PaxFL.lif
GFP-FAK + RFP-paxillin fl	5	4	179.36	104.21	20140327_TagRFP-PaxFL.lif
GFP-FAK + RFP-paxillin fl	5	5	154.64	84.28	20140327_TagRFP-PaxFL.lif
GFP-FAK + RFP-paxillin fl	5	6	146.4	81.28	20140327_TagRFP-PaxFL.lif
GFP-FAK + RFP-paxillin fl	5	7	160.57	95.48	20140327_TagRFP-PaxFL.lif
GFP-FAK + RFP-paxillin fl	5	8	173.28	80.55	20140327_TagRFP-PaxFL.lif
GFP-FAK + RFP-paxillin fl	5	9	177.68	82.91	20140327_TagRFP-PaxFL.lif
GFP-FAK + RFP-paxillin fl	5	10	150.48	77.4	20140327_TagRFP-PaxFL.lif
GFP-FAK + RFP-paxillin fl	6	1	170.04	58.09	20140327_TagRFP-PaxFL.lif
GFP-FAK + RFP-paxillin fl	6	2	201.13	60.42	20140327_TagRFP-PaxFL.lif
GFP-FAK + RFP-paxillin fl	6	3	203.13	62.69	20140327_TagRFP-PaxFL.lif
GFP-FAK + RFP-paxillin fl	6	4	175.38	48.61	20140327_TagRFP-PaxFL.lif
GFP-FAK + RFP-paxillin fl	6	5	179.64	52.15	20140327_TagRFP-PaxFL.lif
GFP-FAK + RFP-paxillin fl	6	6	190.83	51.52	20140327_TagRFP-PaxFL.lif
GFP-FAK + RFP-paxillin fl	6	7	178.55	53.18	20140327_TagRFP-PaxFL.lif
GFP-FAK + RFP-paxillin fl	6	8	238.59	90.83	20140327_TagRFP-PaxFL.lif
GFP-FAK + RFP-paxillin fl	6	9	157.39	58.45	20140327_TagRFP-PaxFL.lif
GFP-FAK + RFP-paxillin fl	6	10	188.79	63.58	20140327_TagRFP-PaxFL.lif
GFP-FAK + RFP-paxillin fl	7	1	132.01	32.26	20140327_TagRFP-PaxFL.lif
GFP-FAK + RFP-paxillin fl	7	2	184.72	47.53	20140327_TagRFP-PaxFL.lif
GFP-FAK + RFP-paxillin fl	7	3	197.1	43.13	20140327_TagRFP-PaxFL.lif
GFP-FAK + RFP-paxillin fl	7	4	198.31	42.49	20140327_TagRFP-PaxFL.lif
GFP-FAK + RFP-paxillin fl	7	5	227.31	55.47	20140327_TagRFP-PaxFL.lif
GFP-FAK + RFP-paxillin fl	7	6	214.97	49.78	20140327_TagRFP-PaxFL.lif
GFP-FAK + RFP-paxillin fl	7	7	215.53	47.61	20140327_TagRFP-PaxFL.lif
GFP-FAK + RFP-paxillin fl	7	8	202.86	42.47	20140327_TagRFP-PaxFL.lif
GFP-FAK + RFP-paxillin fl	7	9	212.36	46.91	20140327_TagRFP-PaxFL.lif
GFP-FAK + RFP-paxillin fl	7	10	221.66	48.81	20140327_TagRFP-PaxFL.lif
GFP-FAK + RFP-paxillin fl	8	1	187.6	98.68	20140327_TagRFP-PaxFL.lif
GFP-FAK + RFP-paxillin fl	8	2	159.09	89.61	20140327_TagRFP-PaxFL.lif
GFP-FAK + RFP-paxillin fl	8	3	176.36	91.27	20140327_TagRFP-PaxFL.lif
GFP-FAK + RFP-paxillin fl	8	4	144.27	82.93	20140327_TagRFP-PaxFL.lif
GFP-FAK + RFP-paxillin fl	8	5	148.79	93.96	20140327_TagRFP-PaxFL.lif
GFP-FAK + RFP-paxillin fl	8	6	164	85.34	20140327_TagRFP-PaxFL.lif
GFP-FAK + RFP-paxillin fl	8	7	133.14	78.73	20140327_TagRFP-PaxFL.lif
GFP-FAK + RFP-paxillin fl	8	8	184.72	91.07	20140327_TagRFP-PaxFL.lif
GFP-FAK + RFP-paxillin fl	8	9	150.5	88.24	20140327_TagRFP-PaxFL.lif
GFP-FAK + RFP-paxillin fl	8	10	132.79	85.84	20140327_TagRFP-PaxFL.lif
GFP-FAK + RFP-paxillin fl	9	1	229.51	140.64	20140327_TagRFP-PaxFL.lif
GFP-FAK + RFP-paxillin fl	9	2	238.95	139.23	20140327_TagRFP-PaxFL.lif
GFP-FAK + RFP-paxillin fl	9	3	217.93	122.56	20140327_TagRFP-PaxFL.lif
GFP-FAK + RFP-paxillin fl	9	4	207.67	132.71	20140327_TagRFP-PaxFL.lif
GFP-FAK + RFP-paxillin fl	9	5	223.8	149.13	20140327_TagRFP-PaxFL.lif
GFP-FAK + RFP-paxillin fl	9	6	243.74	153.97	20140327_TagRFP-PaxFL.lif
GFP-FAK + RFP-paxillin fl	9	7	237.84	181.9	20140327_TagRFP-PaxFL.lif
GFP-FAK + RFP-paxillin fl	9	8	223.51	141.03	20140327_TagRFP-PaxFL.lif
GFP-FAK + RFP-paxillin fl	9	9	206.64	126.65	20140327_TagRFP-PaxFL.lif
GFP-FAK + RFP-paxillin fl	9	10	200.28	165.22	20140327_TagRFP-PaxFL.lif
GFP-FAK + RFP-paxillin fl	10	1	186.92	127.96	20140327_TagRFP-PaxFL.lif
GFP-FAK + RFP-paxillin fl	10	2	230.1	177.2	20140327_TagRFP-PaxFL.lif
GFP-FAK + RFP-paxillin fl	10	3	162.74	106.84	20140327_TagRFP-PaxFL.lif
GFP-FAK + RFP-paxillin fl	10	4	197.93	153.41	20140327_TagRFP-PaxFL.lif
GFP-FAK + RFP-paxillin fl	10	5	156.27	93.85	20140327_TagRFP-PaxFL.lif
GFP-FAK + RFP-paxillin fl	10	6	189.26	118.42	20140327_TagRFP-PaxFL.lif
GFP-FAK + RFP-paxillin fl	10	7	168	123.55	20140327_TagRFP-PaxFL.lif
GFP-FAK + RFP-paxillin fl	10	8	184.77	139.54	20140327_TagRFP-PaxFL.lif
GFP-FAK + RFP-paxillin fl	10	9	191.3	122.52	20140327_TagRFP-PaxFL.lif
GFP-FAK + RFP-paxillin fl	10	10	236.53	174.95	20140327_TagRFP-PaxFL.lif
GFP-FAK + RFP-paxillin fl	11	1	234.4	140.12	20140327_TagRFP-PaxFL.lif
GFP-FAK + RFP-paxillin fl	11	2	226.98	143.81	20140327_TagRFP-PaxFL.lif
GFP-FAK + RFP-paxillin fl	11	3	163.58	80.76	20140327_TagRFP-PaxFL.lif
GFP-FAK + RFP-paxillin fl	11	4	218.66	134.54	20140327_TagRFP-PaxFL.lif
GFP-FAK + RFP-paxillin fl	11	5	224.04	119.54	20140327_TagRFP-PaxFL.lif
GFP-FAK + RFP-paxillin fl	11	6	213.7	120.15	20140327_TagRFP-PaxFL.lif
GFP-FAK + RFP-paxillin fl	11	7	203.51	123.27	20140327_TagRFP-PaxFL.lif
GFP-FAK + RFP-paxillin fl	11	8	240.7	181.29	20140327_TagRFP-PaxFL.lif
GFP-FAK + RFP-paxillin fl	11	9	220.27	117.27	20140327_TagRFP-PaxFL.lif
GFP-FAK + RFP-paxillin fl	11	10	189.9	96.66	20140327_TagRFP-PaxFL.lif
GFP-FAK + RFP-paxillin fl	12	1	156.46	142.16	20140327_TagRFP-PaxFL.lif
GFP-FAK + RFP-paxillin fl	12	2	157.21	113.89	20140327_TagRFP-PaxFL.lif
GFP-FAK + RFP-paxillin fl	12	3	189.79	124.41	20140327_TagRFP-PaxFL.lif
GFP-FAK + RFP-paxillin fl	12	4	183.68	111.14	20140327_TagRFP-PaxFL.lif
GFP-FAK + RFP-paxillin fl	12	5	194.04	136.75	20140327_TagRFP-PaxFL.lif
GFP-FAK + RFP-paxillin fl	12	6	205.33	120.98	20140327_TagRFP-PaxFL.lif
GFP-FAK + RFP-paxillin fl	12	7	150	112.77	20140327_TagRFP-PaxFL.lif
GFP-FAK + RFP-paxillin fl	12	8	152.9	94.17	20140327_TagRFP-PaxFL.lif
GFP-FAK + RFP-paxillin fl	12	9	222.93	152.41	20140327_TagRFP-PaxFL.lif
GFP-FAK + RFP-paxillin fl	12	10	138.96	106.15	20140327_TagRFP-PaxFL.lif
GFP-FAK + RFP-paxillin fl	1	1	93.25	44.34	20140522_TagRFP-Paxillin_fl.lif
GFP-FAK + RFP-paxillin fl	1	2	110.72	74.75	20140522_TagRFP-Paxillin_fl.lif
GFP-FAK + RFP-paxillin fl	1	3	109.89	75.55	20140522_TagRFP-Paxillin_fl.lif
GFP-FAK + RFP-paxillin fl	1	4	75.59	37.72	20140522_TagRFP-Paxillin_fl.lif
GFP-FAK + RFP-paxillin fl	1	5	95.52	42.35	20140522_TagRFP-Paxillin_fl.lif
GFP-FAK + RFP-paxillin fl	1	6	74.38	38.12	20140522_TagRFP-Paxillin_fl.lif
GFP-FAK + RFP-paxillin fl	1	7	86.17	48.31	20140522_TagRFP-Paxillin_fl.lif
GFP-FAK + RFP-paxillin fl	1	8	91.07	47.82	20140522_TagRFP-Paxillin_fl.lif
GFP-FAK + RFP-paxillin fl	1	9	67.29	36.05	20140522_TagRFP-Paxillin_fl.lif
GFP-FAK + RFP-paxillin fl	1	10	97.9	52.75	20140522_TagRFP-Paxillin_fl.lif
GFP-FAK + RFP-paxillin fl	2	1	190.57	35.36	20140522_TagRFP-Paxillin_fl.lif
GFP-FAK + RFP-paxillin fl	2	2	190.66	30.27	20140522_TagRFP-Paxillin_fl.lif
GFP-FAK + RFP-paxillin fl	2	3	167.01	26.08	20140522_TagRFP-Paxillin_fl.lif
GFP-FAK + RFP-paxillin fl	2	4	201.17	33.33	20140522_TagRFP-Paxillin_fl.lif
GFP-FAK + RFP-paxillin fl	2	5	141.04	25.46	20140522_TagRFP-Paxillin_fl.lif
GFP-FAK + RFP-paxillin fl	2	6	178.52	31.68	20140522_TagRFP-Paxillin_fl.lif
GFP-FAK + RFP-paxillin fl	2	7	179.87	32.21	20140522_TagRFP-Paxillin_fl.lif
GFP-FAK + RFP-paxillin fl	2	8	168.98	27.43	20140522_TagRFP-Paxillin_fl.lif
GFP-FAK + RFP-paxillin fl	2	9	170.06	26.65	20140522_TagRFP-Paxillin_fl.lif
GFP-FAK + RFP-paxillin fl	2	10	198.9	29.27	20140522_TagRFP-Paxillin_fl.lif
GFP-FAK + RFP-paxillin fl	3	1	122.17	46.86	20140522_TagRFP-Paxillin_fl.lif
GFP-FAK + RFP-paxillin fl	3	2	149.89	63.29	20140522_TagRFP-Paxillin_fl.lif
GFP-FAK + RFP-paxillin fl	3	3	125.18	58.2	20140522_TagRFP-Paxillin_fl.lif
GFP-FAK + RFP-paxillin fl	3	4	123.58	71.49	20140522_TagRFP-Paxillin_fl.lif
GFP-FAK + RFP-paxillin fl	3	5	146.21	68.24	20140522_TagRFP-Paxillin_fl.lif
GFP-FAK + RFP-paxillin fl	3	6	124.19	50.1	20140522_TagRFP-Paxillin_fl.lif
GFP-FAK + RFP-paxillin fl	3	7	137.58	69.38	20140522_TagRFP-Paxillin_fl.lif
GFP-FAK + RFP-paxillin fl	3	8	151.47	61	20140522_TagRFP-Paxillin_fl.lif
GFP-FAK + RFP-paxillin fl	3	9	145.73	66.87	20140522_TagRFP-Paxillin_fl.lif
GFP-FAK + RFP-paxillin fl	3	10	110.62	44.75	20140522_TagRFP-Paxillin_fl.lif
GFP-FAK + RFP-paxillin fl	4	1	210.4	71.38	20140522_TagRFP-Paxillin_fl.lif
GFP-FAK + RFP-paxillin fl	4	2	208.11	65.84	20140522_TagRFP-Paxillin_fl.lif
GFP-FAK + RFP-paxillin fl	4	3	164.72	52.17	20140522_TagRFP-Paxillin_fl.lif
GFP-FAK + RFP-paxillin fl	4	4	197.56	66.07	20140522_TagRFP-Paxillin_fl.lif
GFP-FAK + RFP-paxillin fl	4	5	208.49	71.01	20140522_TagRFP-Paxillin_fl.lif
GFP-FAK + RFP-paxillin fl	4	6	149.53	50.52	20140522_TagRFP-Paxillin_fl.lif
GFP-FAK + RFP-paxillin fl	4	7	172.6	55.06	20140522_TagRFP-Paxillin_fl.lif
GFP-FAK + RFP-paxillin fl	4	8	202.58	69.76	20140522_TagRFP-Paxillin_fl.lif
GFP-FAK + RFP-paxillin fl	4	9	168.92	60	20140522_TagRFP-Paxillin_fl.lif
GFP-FAK + RFP-paxillin fl	4	10	131.42	47.98	20140522_TagRFP-Paxillin_fl.lif
GFP-FAK + RFP-paxillin fl	5	1	151.85	75.82	20140522_TagRFP-Paxillin_fl.lif
GFP-FAK + RFP-paxillin fl	5	2	113.7	54.22	20140522_TagRFP-Paxillin_fl.lif
GFP-FAK + RFP-paxillin fl	5	3	89.72	50.41	20140522_TagRFP-Paxillin_fl.lif
GFP-FAK + RFP-paxillin fl	5	4	138.21	73.48	20140522_TagRFP-Paxillin_fl.lif
GFP-FAK + RFP-paxillin fl	5	5	136.46	63.83	20140522_TagRFP-Paxillin_fl.lif
GFP-FAK + RFP-paxillin fl	5	6	125.29	52.29	20140522_TagRFP-Paxillin_fl.lif
GFP-FAK + RFP-paxillin fl	5	7	148.82	78.78	20140522_TagRFP-Paxillin_fl.lif
GFP-FAK + RFP-paxillin fl	5	8	149.03	81.67	20140522_TagRFP-Paxillin_fl.lif
GFP-FAK + RFP-paxillin fl	5	9	132.97	53.65	20140522_TagRFP-Paxillin_fl.lif
GFP-FAK + RFP-paxillin fl	5	10	124.72	54.8	20140522_TagRFP-Paxillin_fl.lif
GFP-FAK + RFP-paxillin fl	6	1	200.15	26.27	20140522_TagRFP-Paxillin_fl.lif
GFP-FAK + RFP-paxillin fl	6	2	207.37	28.95	20140522_TagRFP-Paxillin_fl.lif
GFP-FAK + RFP-paxillin fl	6	3	189.42	22.19	20140522_TagRFP-Paxillin_fl.lif
GFP-FAK + RFP-paxillin fl	6	4	183.95	21.66	20140522_TagRFP-Paxillin_fl.lif
GFP-FAK + RFP-paxillin fl	6	5	215.32	24.77	20140522_TagRFP-Paxillin_fl.lif
GFP-FAK + RFP-paxillin fl	6	6	161.65	22.26	20140522_TagRFP-Paxillin_fl.lif
GFP-FAK + RFP-paxillin fl	6	7	192.79	20.3	20140522_TagRFP-Paxillin_fl.lif
GFP-FAK + RFP-paxillin fl	6	8	209.25	25.81	20140522_TagRFP-Paxillin_fl.lif
GFP-FAK + RFP-paxillin fl	6	9	232.16	28.44	20140522_TagRFP-Paxillin_fl.lif
GFP-FAK + RFP-paxillin fl	6	10	151.45	22.2	20140522_TagRFP-Paxillin_fl.lif
GFP-FAK + RFP-paxillin fl	7	1	148.42	39.5	20140522_TagRFP-Paxillin_fl.lif
GFP-FAK + RFP-paxillin fl	7	2	200.51	58.01	20140522_TagRFP-Paxillin_fl.lif
GFP-FAK + RFP-paxillin fl	7	3	223.7	54.23	20140522_TagRFP-Paxillin_fl.lif
GFP-FAK + RFP-paxillin fl	7	4	149.97	31.82	20140522_TagRFP-Paxillin_fl.lif
GFP-FAK + RFP-paxillin fl	7	5	195.32	42.27	20140522_TagRFP-Paxillin_fl.lif
GFP-FAK + RFP-paxillin fl	7	6	155.05	34.21	20140522_TagRFP-Paxillin_fl.lif
GFP-FAK + RFP-paxillin fl	7	7	138.83	30.61	20140522_TagRFP-Paxillin_fl.lif
GFP-FAK + RFP-paxillin fl	7	8	155.4	29.4	20140522_TagRFP-Paxillin_fl.lif
GFP-FAK + RFP-paxillin fl	7	9	179.23	32.46	20140522_TagRFP-Paxillin_fl.lif
GFP-FAK + RFP-paxillin fl	7	10	149.33	33.17	20140522_TagRFP-Paxillin_fl.lif
GFP-FAK + RFP-paxillin fl	8	1	169.34	39	20140522_TagRFP-Paxillin_fl.lif
GFP-FAK + RFP-paxillin fl	8	2	224.38	57.24	20140522_TagRFP-Paxillin_fl.lif
GFP-FAK + RFP-paxillin fl	8	3	203	54.93	20140522_TagRFP-Paxillin_fl.lif
GFP-FAK + RFP-paxillin fl	8	4	239.04	68.83	20140522_TagRFP-Paxillin_fl.lif
GFP-FAK + RFP-paxillin fl	8	5	187.7	54.03	20140522_TagRFP-Paxillin_fl.lif
GFP-FAK + RFP-paxillin fl	8	6	132.78	44.71	20140522_TagRFP-Paxillin_fl.lif
GFP-FAK + RFP-paxillin fl	8	7	219.69	67.58	20140522_TagRFP-Paxillin_fl.lif
GFP-FAK + RFP-paxillin fl	8	8	164.86	44.95	20140522_TagRFP-Paxillin_fl.lif
GFP-FAK + RFP-paxillin fl	8	9	164.11	46.28	20140522_TagRFP-Paxillin_fl.lif
GFP-FAK + RFP-paxillin fl	8	10	107.21	31.71	20140522_TagRFP-Paxillin_fl.lif
GFP-FAK + RFP-paxillin fl	9	1	220.4	63.3	20140522_TagRFP-Paxillin_fl.lif
GFP-FAK + RFP-paxillin fl	9	2	181.92	55.79	20140522_TagRFP-Paxillin_fl.lif
GFP-FAK + RFP-paxillin fl	9	3	173.38	54.22	20140522_TagRFP-Paxillin_fl.lif
GFP-FAK + RFP-paxillin fl	9	4	195.96	62.18	20140522_TagRFP-Paxillin_fl.lif
GFP-FAK + RFP-paxillin fl	9	5	145.26	45.04	20140522_TagRFP-Paxillin_fl.lif
GFP-FAK + RFP-paxillin fl	9	6	172.58	47.71	20140522_TagRFP-Paxillin_fl.lif
GFP-FAK + RFP-paxillin fl	9	7	144.59	41.55	20140522_TagRFP-Paxillin_fl.lif
GFP-FAK + RFP-paxillin fl	9	8	167.55	52.53	20140522_TagRFP-Paxillin_fl.lif
GFP-FAK + RFP-paxillin fl	9	9	150.9	43.12	20140522_TagRFP-Paxillin_fl.lif
GFP-FAK + RFP-paxillin fl	9	10	159.94	46.92	20140522_TagRFP-Paxillin_fl.lif
GFP-FAK + RFP-paxillin fl	10	1	120.6	24.37	20140522_TagRFP-Paxillin_fl.lif
GFP-FAK + RFP-paxillin fl	10	2	126.04	28.33	20140522_TagRFP-Paxillin_fl.lif
GFP-FAK + RFP-paxillin fl	10	3	127.45	30.81	20140522_TagRFP-Paxillin_fl.lif
GFP-FAK + RFP-paxillin fl	10	4	141.42	30.71	20140522_TagRFP-Paxillin_fl.lif
GFP-FAK + RFP-paxillin fl	10	5	89.51	19.59	20140522_TagRFP-Paxillin_fl.lif
GFP-FAK + RFP-paxillin fl	10	6	92.65	21.18	20140522_TagRFP-Paxillin_fl.lif
GFP-FAK + RFP-paxillin fl	10	7	125.52	38.97	20140522_TagRFP-Paxillin_fl.lif
GFP-FAK + RFP-paxillin fl	10	8	125.27	35.99	20140522_TagRFP-Paxillin_fl.lif
GFP-FAK + RFP-paxillin fl	10	9	124.1	25.04	20140522_TagRFP-Paxillin_fl.lif
GFP-FAK + RFP-paxillin fl	10	10	98.68	22.27	20140522_TagRFP-Paxillin_fl.lif
GFP-FAK + RFP-paxillin fl	11	1	101.37	29.09	20140522_TagRFP-Paxillin_fl.lif
GFP-FAK + RFP-paxillin fl	11	2	102.61	28.44	20140522_TagRFP-Paxillin_fl.lif
GFP-FAK + RFP-paxillin fl	11	3	105.94	21.46	20140522_TagRFP-Paxillin_fl.lif
GFP-FAK + RFP-paxillin fl	11	4	96.71	18.42	20140522_TagRFP-Paxillin_fl.lif
GFP-FAK + RFP-paxillin fl	11	5	106.5	23	20140522_TagRFP-Paxillin_fl.lif
GFP-FAK + RFP-paxillin fl	11	6	89.46	22.52	20140522_TagRFP-Paxillin_fl.lif
GFP-FAK + RFP-paxillin fl	11	7	93.94	26.59	20140522_TagRFP-Paxillin_fl.lif
GFP-FAK + RFP-paxillin fl	11	8	96.6	24.88	20140522_TagRFP-Paxillin_fl.lif
GFP-FAK + RFP-paxillin fl	11	9	94.27	21.97	20140522_TagRFP-Paxillin_fl.lif
GFP-FAK + RFP-paxillin fl	11	10	109.59	21.06	20140522_TagRFP-Paxillin_fl.lif
GFP-FAK + RFP-paxillin fl	12	1	162.16	35.44	20140522_TagRFP-Paxillin_fl.lif
GFP-FAK + RFP-paxillin fl	12	2	131.91	32.92	20140522_TagRFP-Paxillin_fl.lif
GFP-FAK + RFP-paxillin fl	12	3	125.1	29.77	20140522_TagRFP-Paxillin_fl.lif
GFP-FAK + RFP-paxillin fl	12	4	175.92	42.24	20140522_TagRFP-Paxillin_fl.lif
GFP-FAK + RFP-paxillin fl	12	5	218.67	44.73	20140522_TagRFP-Paxillin_fl.lif
GFP-FAK + RFP-paxillin fl	12	6	192.16	45.59	20140522_TagRFP-Paxillin_fl.lif
GFP-FAK + RFP-paxillin fl	12	7	174.74	38.26	20140522_TagRFP-Paxillin_fl.lif
GFP-FAK + RFP-paxillin fl	12	8	170.38	34.53	20140522_TagRFP-Paxillin_fl.lif
GFP-FAK + RFP-paxillin fl	12	9	141.51	27.44	20140522_TagRFP-Paxillin_fl.lif
GFP-FAK + RFP-paxillin fl	12	10	128.52	25.48	20140522_TagRFP-Paxillin_fl.lif
GFP-FAK + RFP-paxillin fl	1	1	125.61	53.49	20140528_TagRFP-Paxillin_fl.lif
GFP-FAK + RFP-paxillin fl	1	2	169.57	67.17	20140528_TagRFP-Paxillin_fl.lif
GFP-FAK + RFP-paxillin fl	1	3	119.9	40.76	20140528_TagRFP-Paxillin_fl.lif
GFP-FAK + RFP-paxillin fl	1	4	180.13	72.87	20140528_TagRFP-Paxillin_fl.lif
GFP-FAK + RFP-paxillin fl	1	5	116.6	43.92	20140528_TagRFP-Paxillin_fl.lif
GFP-FAK + RFP-paxillin fl	1	6	127.61	48.17	20140528_TagRFP-Paxillin_fl.lif
GFP-FAK + RFP-paxillin fl	1	7	94.84	37.84	20140528_TagRFP-Paxillin_fl.lif
GFP-FAK + RFP-paxillin fl	1	8	122.66	57.38	20140528_TagRFP-Paxillin_fl.lif
GFP-FAK + RFP-paxillin fl	1	9	126.02	58.19	20140528_TagRFP-Paxillin_fl.lif
GFP-FAK + RFP-paxillin fl	1	10	133.38	73.93	20140528_TagRFP-Paxillin_fl.lif
GFP-FAK + RFP-paxillin fl	2	1	92.6	75.33	20140528_TagRFP-Paxillin_fl.lif
GFP-FAK + RFP-paxillin fl	2	2	102.23	101.55	20140528_TagRFP-Paxillin_fl.lif
GFP-FAK + RFP-paxillin fl	2	3	120.8	105.59	20140528_TagRFP-Paxillin_fl.lif
GFP-FAK + RFP-paxillin fl	2	4	89.16	86.34	20140528_TagRFP-Paxillin_fl.lif
GFP-FAK + RFP-paxillin fl	2	5	107.26	115.39	20140528_TagRFP-Paxillin_fl.lif
GFP-FAK + RFP-paxillin fl	2	6	112	105.88	20140528_TagRFP-Paxillin_fl.lif
GFP-FAK + RFP-paxillin fl	2	7	102.92	98.39	20140528_TagRFP-Paxillin_fl.lif
GFP-FAK + RFP-paxillin fl	2	8	97.98	85.11	20140528_TagRFP-Paxillin_fl.lif
GFP-FAK + RFP-paxillin fl	2	9	124.7	104.45	20140528_TagRFP-Paxillin_fl.lif
GFP-FAK + RFP-paxillin fl	2	10	90.08	100.29	20140528_TagRFP-Paxillin_fl.lif
GFP-FAK + RFP-paxillin fl	3	1	90.92	74.94	20140528_TagRFP-Paxillin_fl.lif
GFP-FAK + RFP-paxillin fl	3	2	92.52	76.06	20140528_TagRFP-Paxillin_fl.lif
GFP-FAK + RFP-paxillin fl	3	3	93.04	74.57	20140528_TagRFP-Paxillin_fl.lif
GFP-FAK + RFP-paxillin fl	3	4	104.78	102.2	20140528_TagRFP-Paxillin_fl.lif
GFP-FAK + RFP-paxillin fl	3	5	112.17	87.17	20140528_TagRFP-Paxillin_fl.lif
GFP-FAK + RFP-paxillin fl	3	6	100.18	79.91	20140528_TagRFP-Paxillin_fl.lif
GFP-FAK + RFP-paxillin fl	3	7	88.36	72.73	20140528_TagRFP-Paxillin_fl.lif
GFP-FAK + RFP-paxillin fl	3	8	88.65	61.95	20140528_TagRFP-Paxillin_fl.lif
GFP-FAK + RFP-paxillin fl	3	9	71.97	50	20140528_TagRFP-Paxillin_fl.lif
GFP-FAK + RFP-paxillin fl	3	10	89.48	53.52	20140528_TagRFP-Paxillin_fl.lif
GFP-FAK + RFP-paxillin fl	4	1	215.43	62.54	20140528_TagRFP-Paxillin_fl.lif
GFP-FAK + RFP-paxillin fl	4	2	150.7	44.52	20140528_TagRFP-Paxillin_fl.lif
GFP-FAK + RFP-paxillin fl	4	3	90.57	52.74	20140528_TagRFP-Paxillin_fl.lif
GFP-FAK + RFP-paxillin fl	4	4	69.3	48.05	20140528_TagRFP-Paxillin_fl.lif
GFP-FAK + RFP-paxillin fl	4	5	127.83	75.89	20140528_TagRFP-Paxillin_fl.lif
GFP-FAK + RFP-paxillin fl	4	6	124.6	67.89	20140528_TagRFP-Paxillin_fl.lif
GFP-FAK + RFP-paxillin fl	4	7	107.93	75.25	20140528_TagRFP-Paxillin_fl.lif
GFP-FAK + RFP-paxillin fl	4	8	95.66	61.09	20140528_TagRFP-Paxillin_fl.lif
GFP-FAK + RFP-paxillin fl	4	9	100.74	52.92	20140528_TagRFP-Paxillin_fl.lif
GFP-FAK + RFP-paxillin fl	4	10	131.64	51.16	20140528_TagRFP-Paxillin_fl.lif
GFP-FAK + RFP-paxillin fl	5	1	163.25	55.84	20140528_TagRFP-Paxillin_fl.lif
GFP-FAK + RFP-paxillin fl	5	2	182.73	67.12	20140528_TagRFP-Paxillin_fl.lif
GFP-FAK + RFP-paxillin fl	5	3	145.79	45.16	20140528_TagRFP-Paxillin_fl.lif
GFP-FAK + RFP-paxillin fl	5	4	188.76	68.15	20140528_TagRFP-Paxillin_fl.lif
GFP-FAK + RFP-paxillin fl	5	5	92.86	45.09	20140528_TagRFP-Paxillin_fl.lif
GFP-FAK + RFP-paxillin fl	5	6	210	85.19	20140528_TagRFP-Paxillin_fl.lif
GFP-FAK + RFP-paxillin fl	5	7	136.82	58.82	20140528_TagRFP-Paxillin_fl.lif
GFP-FAK + RFP-paxillin fl	5	8	214.3	85.82	20140528_TagRFP-Paxillin_fl.lif
GFP-FAK + RFP-paxillin fl	5	9	144.26	52.59	20140528_TagRFP-Paxillin_fl.lif
GFP-FAK + RFP-paxillin fl	5	10	143.48	49.68	20140528_TagRFP-Paxillin_fl.lif
GFP-FAK + RFP-paxillin fl	6	1	154.14	34.48	20140528_TagRFP-Paxillin_fl.lif
GFP-FAK + RFP-paxillin fl	6	2	121.27	31.4	20140528_TagRFP-Paxillin_fl.lif
GFP-FAK + RFP-paxillin fl	6	3	122.97	26.67	20140528_TagRFP-Paxillin_fl.lif
GFP-FAK + RFP-paxillin fl	6	4	109.16	30.86	20140528_TagRFP-Paxillin_fl.lif
GFP-FAK + RFP-paxillin fl	6	5	126.11	29.27	20140528_TagRFP-Paxillin_fl.lif
GFP-FAK + RFP-paxillin fl	6	6	126	31.03	20140528_TagRFP-Paxillin_fl.lif
GFP-FAK + RFP-paxillin fl	6	7	111.2	24	20140528_TagRFP-Paxillin_fl.lif
GFP-FAK + RFP-paxillin fl	6	8	163.64	40.08	20140528_TagRFP-Paxillin_fl.lif
GFP-FAK + RFP-paxillin fl	6	9	154.99	32.24	20140528_TagRFP-Paxillin_fl.lif
GFP-FAK + RFP-paxillin fl	6	10	101.92	21	20140528_TagRFP-Paxillin_fl.lif
GFP-FAK + RFP-paxillin fl	7	1	174.55	67.1	20140528_TagRFP-Paxillin_fl.lif
GFP-FAK + RFP-paxillin fl	7	2	142.64	57.48	20140528_TagRFP-Paxillin_fl.lif
GFP-FAK + RFP-paxillin fl	7	3	136.07	63.45	20140528_TagRFP-Paxillin_fl.lif
GFP-FAK + RFP-paxillin fl	7	4	146.7	64.18	20140528_TagRFP-Paxillin_fl.lif
GFP-FAK + RFP-paxillin fl	7	5	104.15	50.45	20140528_TagRFP-Paxillin_fl.lif
GFP-FAK + RFP-paxillin fl	7	6	126.43	54.23	20140528_TagRFP-Paxillin_fl.lif
GFP-FAK + RFP-paxillin fl	7	7	132.88	51.77	20140528_TagRFP-Paxillin_fl.lif
GFP-FAK + RFP-paxillin fl	7	8	145.62	65.26	20140528_TagRFP-Paxillin_fl.lif
GFP-FAK + RFP-paxillin fl	7	9	125.54	46.3	20140528_TagRFP-Paxillin_fl.lif
GFP-FAK + RFP-paxillin fl	7	10	110.65	48.49	20140528_TagRFP-Paxillin_fl.lif
GFP-FAK + RFP-paxillin fl	8	1	104.96	113.58	20140528_TagRFP-Paxillin_fl.lif
GFP-FAK + RFP-paxillin fl	8	2	108.81	114.65	20140528_TagRFP-Paxillin_fl.lif
GFP-FAK + RFP-paxillin fl	8	3	103.29	94.69	20140528_TagRFP-Paxillin_fl.lif
GFP-FAK + RFP-paxillin fl	8	4	90.19	82.39	20140528_TagRFP-Paxillin_fl.lif
GFP-FAK + RFP-paxillin fl	8	5	111.21	100.54	20140528_TagRFP-Paxillin_fl.lif
GFP-FAK + RFP-paxillin fl	8	6	101.07	122.54	20140528_TagRFP-Paxillin_fl.lif
GFP-FAK + RFP-paxillin fl	8	7	95.77	106.92	20140528_TagRFP-Paxillin_fl.lif
GFP-FAK + RFP-paxillin fl	8	8	95.62	96.53	20140528_TagRFP-Paxillin_fl.lif
GFP-FAK + RFP-paxillin fl	8	9	107.86	99.96	20140528_TagRFP-Paxillin_fl.lif
GFP-FAK + RFP-paxillin fl	8	10	105.33	102.24	20140528_TagRFP-Paxillin_fl.lif
GFP-FAK + RFP-paxillin fl	9	1	68.27	66.93	20140528_TagRFP-Paxillin_fl.lif
GFP-FAK + RFP-paxillin fl	9	2	72.6	64.73	20140528_TagRFP-Paxillin_fl.lif
GFP-FAK + RFP-paxillin fl	9	3	66.38	81.72	20140528_TagRFP-Paxillin_fl.lif
GFP-FAK + RFP-paxillin fl	9	4	67.52	86.1	20140528_TagRFP-Paxillin_fl.lif
GFP-FAK + RFP-paxillin fl	9	5	80.04	90.88	20140528_TagRFP-Paxillin_fl.lif
GFP-FAK + RFP-paxillin fl	9	6	65.83	82.54	20140528_TagRFP-Paxillin_fl.lif
GFP-FAK + RFP-paxillin fl	9	7	65.16	87.48	20140528_TagRFP-Paxillin_fl.lif
GFP-FAK + RFP-paxillin fl	9	8	91.85	103.07	20140528_TagRFP-Paxillin_fl.lif
GFP-FAK + RFP-paxillin fl	9	9	80	84.82	20140528_TagRFP-Paxillin_fl.lif
GFP-FAK + RFP-paxillin fl	9	10	73.19	82.62	20140528_TagRFP-Paxillin_fl.lif
GFP-FAK + RFP-paxillin fl	10	1	91.45	69.03	20140528_TagRFP-Paxillin_fl.lif
GFP-FAK + RFP-paxillin fl	10	2	112.85	80.81	20140528_TagRFP-Paxillin_fl.lif
GFP-FAK + RFP-paxillin fl	10	3	129.32	72.77	20140528_TagRFP-Paxillin_fl.lif
GFP-FAK + RFP-paxillin fl	10	4	127.61	65.41	20140528_TagRFP-Paxillin_fl.lif
GFP-FAK + RFP-paxillin fl	10	5	114.84	62.28	20140528_TagRFP-Paxillin_fl.lif
GFP-FAK + RFP-paxillin fl	10	6	121.78	73.84	20140528_TagRFP-Paxillin_fl.lif
GFP-FAK + RFP-paxillin fl	10	7	107.1	67.48	20140528_TagRFP-Paxillin_fl.lif
GFP-FAK + RFP-paxillin fl	10	8	115.67	62.84	20140528_TagRFP-Paxillin_fl.lif
GFP-FAK + RFP-paxillin fl	10	9	132.17	73.78	20140528_TagRFP-Paxillin_fl.lif
GFP-FAK + RFP-paxillin fl	10	10	96.81	45.42	20140528_TagRFP-Paxillin_fl.lif
GFP-FAK + RFP-paxillin fl	11	1	86.25	35.62	20140528_TagRFP-Paxillin_fl.lif
GFP-FAK + RFP-paxillin fl	11	2	95.54	43.71	20140528_TagRFP-Paxillin_fl.lif
GFP-FAK + RFP-paxillin fl	11	3	106.53	50.31	20140528_TagRFP-Paxillin_fl.lif
GFP-FAK + RFP-paxillin fl	11	4	101.87	47	20140528_TagRFP-Paxillin_fl.lif
GFP-FAK + RFP-paxillin fl	11	5	86.58	46.24	20140528_TagRFP-Paxillin_fl.lif
GFP-FAK + RFP-paxillin fl	11	6	133.45	55.7	20140528_TagRFP-Paxillin_fl.lif
GFP-FAK + RFP-paxillin fl	11	7	103.64	65	20140528_TagRFP-Paxillin_fl.lif
GFP-FAK + RFP-paxillin fl	11	8	136.74	62.21	20140528_TagRFP-Paxillin_fl.lif
GFP-FAK + RFP-paxillin fl	11	9	90.76	44.76	20140528_TagRFP-Paxillin_fl.lif
GFP-FAK + RFP-paxillin fl	11	10	101.63	54.74	20140528_TagRFP-Paxillin_fl.lif
GFP-FAK + RFP-paxillin fl	12	1	104.4	60.83	20140528_TagRFP-Paxillin_fl.lif
GFP-FAK + RFP-paxillin fl	12	2	123.3	82.19	20140528_TagRFP-Paxillin_fl.lif
GFP-FAK + RFP-paxillin fl	12	3	95.92	53.32	20140528_TagRFP-Paxillin_fl.lif
GFP-FAK + RFP-paxillin fl	12	4	145.16	95.8	20140528_TagRFP-Paxillin_fl.lif
GFP-FAK + RFP-paxillin fl	12	5	90.46	60.28	20140528_TagRFP-Paxillin_fl.lif
GFP-FAK + RFP-paxillin fl	12	6	113.99	71.54	20140528_TagRFP-Paxillin_fl.lif
GFP-FAK + RFP-paxillin fl	12	7	120.52	64.5	20140528_TagRFP-Paxillin_fl.lif
GFP-FAK + RFP-paxillin fl	12	8	135.48	76.52	20140528_TagRFP-Paxillin_fl.lif
GFP-FAK + RFP-paxillin fl	12	9	93.14	51.14	20140528_TagRFP-Paxillin_fl.lif
GFP-FAK + RFP-paxillin fl	12	10	111.14	59.48	20140528_TagRFP-Paxillin_fl.lif

## Sheet: Fig.2F
S2_Data Fig. 2F
		anti-His Blot		Streptactin-HRP
bait	prey	Input prey [grey value]	pulldown prey [grey value]	StrepTag ITGB3 ct	prey/bait	normalized	date of original blot
ITGB3 ct wt	HisSUMO	1304.75	784.163	18173.8	0.043148	0.591965	20201008
ITGB3 ct wt	PXNLIM2/3	11782.9	1692.31	23217.4	0.0728895	1	20201008
ITGB3 ∆3aa	PXNLIM2/3	11782.9	961.355	23284.5	0.0412873	0.566437	20201008
ITGB3 ∆8aa	PXNLIM2/3	11782.9	648.991	22028.4	0.0294616	0.404195	20201008
ITGB3 ct wt	HisSUMO	857.335	178.364	1094.53	0.16296	0.0785917	20201008
ITGB3 ct wt	PXNLIM2/3	13148.4	3537.52	1706.06	2.0735	1	20201008
ITGB3 ∆3aa	PXNLIM2/3	13148.4	1708.13	1368.82	1.24789	0.601827	20201008
ITGB3 ∆8aa	PXNLIM2/3	13148.4	644.698	1810.36	0.356117	0.171747	20201008
ITGB3 ct wt	HisSUMO		79.657	5276.45	0.0150967	0.0179615	20201209
ITGB3 ct wt	PXNLIM2/3		5267.48	6267.03	0.840506	1	20201209
ITGB3 ∆3aa	PXNLIM2/3		2677.36	6469.62	0.413835	0.492364	20201209
ITGB3 ∆8aa	PXNLIM2/3		618.577	6470.93	0.0955932	0.113733	20201209
Column B	wt		Column B	wt		Column A	wt (SUMO)
vs	vs		vs	vs		vs	vs
Column C	delta3		Column D	delta8		Column B	wt
Paired t test			Paired t test			Paired t test
P value	0,0052		P value	0,0130		P value	0,0516
P value summary	**		P value summary	*		P value summary	ns
Are means signif. different? (P < 0.05)	Yes		Are means signif. different? (P < 0.05)	Yes		Are means signif. different? (P < 0.05)	No
One- or two-tailed P value?	Two-tailed		One- or two-tailed P value?	Two-tailed		One- or two-tailed P value?	Two-tailed
t, df	t=13.84 df=2		t, df	t=8.678 df=2		t, df	t=4.232 df=2
Number of pairs	3		Number of pairs	3		Number of pairs	3
How big is the difference?			How big is the difference?			How big is the difference?
Mean of differences	0,4465		Mean of differences	0,7701		Mean of differences	-0,7705
95% confidence interval	0.3077 to 0.5852		95% confidence interval	0.3882 to 1.152		95% confidence interval	-1.554 to 0.01296
R squared	0,9897		R squared	0,9741		R squared	0,8995

## Sheet: Fig.3F
S1_Data Fig. 3F
Cell type	spreading time [min]	Cell no.	Area	Perimeter	Circ.	AR	Round	Solidity	Image file	Image no.
3T3	30	1	1442.54	215.877	0.389	1.053	0.95	0.735	20210422_30min_5ugVTN_3T3.lif	001
3T3	30	2	1088.73	143.804	0.662	1.13	0.885	0.893	20210422_30min_5ugVTN_3T3.lif	001
3T3	30	3	324.021	91.009	0.492	1.66	0.602	0.856	20210422_30min_5ugVTN_3T3.lif	001
3T3	30	4	1333.62	179.016	0.523	1.278	0.783	0.93	20210422_30min_5ugVTN_3T3.lif	001
3T3	30	5	635.375	152.496	0.343	1.686	0.593	0.731	20210422_30min_5ugVTN_3T3.lif	001
3T3	30	6	433.513	110.949	0.443	1.274	0.785	0.824	20210422_30min_5ugVTN_3T3.lif	001
3T3	30	7	2297.7	232.227	0.535	1.378	0.725	0.901	20210422_30min_5ugVTN_3T3.lif	003
3T3	30	8	1164.09	155.358	0.606	1.15	0.869	0.904	20210422_30min_5ugVTN_3T3.lif	003
3T3	30	9	1505.23	206.497	0.444	1.043	0.959	0.892	20210422_30min_5ugVTN_3T3.lif	003
3T3	30	10	582.22	132.429	0.417	1.171	0.854	0.787	20210422_30min_5ugVTN_3T3.lif	005
3T3	30	11	996.298	132.677	0.711	1.149	0.871	0.937	20210422_30min_5ugVTN_3T3.lif	005
3T3	30	12	860.663	128.829	0.652	1.139	0.878	0.895	20210422_30min_5ugVTN_3T3.lif	005
3T3	30	13	1098.73	149.329	0.619	1.104	0.906	0.914	20210422_30min_5ugVTN_3T3.lif	005
3T3	30	14	279.6	77.074	0.591	1.156	0.865	0.865	20210422_30min_5ugVTN_3T3.lif	005
3T3	30	15	1615.94	258.261	0.304	1.358	0.736	0.709	20210422_30min_5ugVTN_3T3.lif	007
3T3	30	16	951.358	191.317	0.327	1.121	0.892	0.841	20210422_30min_5ugVTN_3T3.lif	007
3T3	30	17	706.056	124.685	0.571	1.117	0.895	0.901	20210422_30min_5ugVTN_3T3.lif	007
3T3	30	18	400.023	103.817	0.466	2.008	0.498	0.831	20210422_30min_5ugVTN_3T3.lif	007
3T3	30	19	2275.09	229.293	0.544	1.367	0.731	0.9	20210422_30min_5ugVTN_3T3.lif	010
3T3	30	20	1190.76	149.27	0.672	1.156	0.865	0.921	20210422_30min_5ugVTN_3T3.lif	010
3T3	30	21	1896.52	195.792	0.622	1.039	0.962	0.918	20210422_30min_5ugVTN_3T3.lif	010
3T3	30	22	968.882	156.004	0.5	1.156	0.865	0.863	20210422_30min_5ugVTN_3T3.lif	013
3T3	30	23	404.303	106.552	0.448	1.205	0.83	0.833	20210422_30min_5ugVTN_3T3.lif	013
3T3	30	24	943.723	130.969	0.691	1.099	0.91	0.935	20210422_30min_5ugVTN_3T3.lif	013
3T3	30	25	579.906	132.624	0.414	1.546	0.647	0.854	20210422_30min_5ugVTN_3T3.lif	013
3T3	30	26	2338.77	230.299	0.554	1.091	0.916	0.871	20210422_30min_5ugVTN_3T3.lif	013
3T3	30	27	458.79	136.252	0.311	1.801	0.555	0.766	20210422_30min_5ugVTN_3T3.lif	015
3T3	30	28	2137.14	271.05	0.366	1.561	0.641	0.723	20210422_30min_5ugVTN_3T3.lif	015
3T3	30	29	774.829	119.943	0.677	1.226	0.816	0.928	20210422_30min_5ugVTN_3T3.lif	015
3T3	30	30	885.187	122.683	0.739	1.048	0.954	0.927	20210422_30min_5ugVTN_3T3.lif	015
3T3	30	31	769.912	130.976	0.564	1.393	0.718	0.891	20210422_30min_5ugVTN_3T3.lif	015
3T3	30	32	1046.68	197.469	0.337	1.353	0.739	0.829	20210422_30min_5ugVTN_3T3.lif	015
3T3	30	33	1255.94	145.943	0.741	1.057	0.946	0.936	20210422_30min_5ugVTN_3T3.lif	015
3T3	30	34	946.556	124.476	0.768	1.147	0.872	0.951	20210422_30min_5ugVTN_3T3.lif	017
3T3	30	35	957.719	146.316	0.562	1.457	0.686	0.862	20210422_30min_5ugVTN_3T3.lif	017
3T3	30	36	1578.92	199.898	0.497	1.526	0.655	0.887	20210422_30min_5ugVTN_3T3.lif	017
3T3	30	37	791.833	127.629	0.611	1.2	0.834	0.894	20210422_30min_5ugVTN_3T3.lif	017
3T3	30	38	1612.3	170.615	0.696	1.139	0.878	0.955	20210422_30min_5ugVTN_3T3.lif	017
3T3	30	39	564.694	122.528	0.473	1.118	0.894	0.84	20210422_30min_5ugVTN_3T3.lif	019
3T3	30	40	714.905	135.068	0.492	1.642	0.609	0.877	20210422_30min_5ugVTN_3T3.lif	019
3T3	30	41	1148.65	255.683	0.221	1.092	0.916	0.828	20210422_30min_5ugVTN_3T3.lif	019
3T3	30	42	872.001	156.505	0.447	1.168	0.856	0.857	20210422_30min_5ugVTN_3T3.lif	019
3T3	30	43	675.227	115.794	0.633	1.204	0.831	0.903	20210422_30min_5ugVTN_3T3.lif	019
3T3	30	44	2672.86	249.046	0.542	1.251	0.8	0.905	20210422_30min_5ugVTN_3T3.lif	019
3T3	30	45	602.059	104.525	0.692	1.417	0.706	0.959	20210422_30min_5ugVTN_3T3.lif	019
3T3	30	46	583.319	113.32	0.571	1.285	0.778	0.914	20210422_30min_5ugVTN_3T3.lif	019
3T3	30	47	429.637	118.446	0.385	1.062	0.942	0.769	20210422_30min_5ugVTN_3T3.lif	021
3T3	30	48	298.861	74.295	0.68	1.068	0.936	0.911	20210422_30min_5ugVTN_3T3.lif	021
3T3	30	49	783.793	136.229	0.531	1.097	0.912	0.874	20210422_30min_5ugVTN_3T3.lif	021
3T3	30	50	386.026	111.527	0.39	1.761	0.568	0.743	20210422_30min_5ugVTN_3T3.lif	021
3T3	30	51	579.27	128.203	0.443	1.49	0.671	0.898	20210422_30min_5ugVTN_3T3.lif	021
3T3	30	1	887.154	142.186	0.551	1.2	0.833	0.863	20210428_30min_5ugFN_3T3.lif	001
3T3	30	2	755.856	155.63	0.392	1.137	0.88	0.819	20210428_30min_5ugFN_3T3.lif	001
3T3	30	3	1574.35	170.561	0.68	1.25	0.8	0.932	20210428_30min_5ugFN_3T3.lif	001
3T3	30	4	1205.8	191.608	0.413	1.436	0.696	0.82	20210428_30min_5ugFN_3T3.lif	001
3T3	30	5	329.227	108.744	0.35	2.03	0.493	0.75	20210428_30min_5ugFN_3T3.lif	001
3T3	30	6	998.554	148.264	0.571	1.167	0.857	0.86	20210428_30min_5ugFN_3T3.lif	003
3T3	30	7	372.723	102.175	0.449	1.182	0.846	0.862	20210428_30min_5ugFN_3T3.lif	003
3T3	30	8	719.765	134.881	0.497	1.046	0.956	0.901	20210428_30min_5ugFN_3T3.lif	003
3T3	30	9	713.112	135.243	0.49	1.075	0.93	0.807	20210428_30min_5ugFN_3T3.lif	005
3T3	30	10	414.021	98.317	0.538	1.16	0.862	0.871	20210428_30min_5ugFN_3T3.lif	005
3T3	30	11	424.779	111.994	0.426	1.074	0.931	0.828	20210428_30min_5ugFN_3T3.lif	005
3T3	30	12	1015.39	141.427	0.638	1.317	0.759	0.893	20210428_30min_5ugFN_3T3.lif	005
3T3	30	13	814.217	118.247	0.732	1.005	0.995	0.933	20210428_30min_5ugFN_3T3.lif	005
3T3	30	14	923.651	143.726	0.562	1.028	0.973	0.89	20210428_30min_5ugFN_3T3.lif	007
3T3	30	15	1683.9	161.334	0.813	1.035	0.966	0.967	20210428_30min_5ugFN_3T3.lif	007
3T3	30	16	929.146	122.342	0.78	1.069	0.935	0.941	20210428_30min_5ugFN_3T3.lif	007
3T3	30	17	481.925	109.39	0.506	1.265	0.79	0.855	20210428_30min_5ugFN_3T3.lif	007
3T3	30	18	860.142	150.538	0.477	1.308	0.765	0.812	20210428_30min_5ugFN_3T3.lif	007
3T3	30	19	302.273	94.211	0.428	1.364	0.733	0.837	20210428_30min_5ugFN_3T3.lif	007
3T3	30	20	195.616	58.003	0.731	1.197	0.835	0.923	20210428_30min_5ugFN_3T3.lif	007
3T3	30	21	439.528	147.429	0.254	1.158	0.863	0.751	20210428_30min_5ugFN_3T3.lif	007
3T3	30	22	246.804	90.717	0.377	1.157	0.864	0.828	20210428_30min_5ugFN_3T3.lif	007
3T3	30	23	608.017	138.314	0.399	1.308	0.764	0.854	20210428_30min_5ugFN_3T3.lif	007
3T3	30	24	496.732	131.924	0.359	1.5	0.667	0.791	20210428_30min_5ugFN_3T3.lif	009
3T3	30	25	917.116	142.945	0.564	1.204	0.831	0.904	20210428_30min_5ugFN_3T3.lif	009
3T3	30	26	441.437	114.248	0.425	1.707	0.586	0.832	20210428_30min_5ugFN_3T3.lif	009
3T3	30	27	1788.71	207.783	0.521	1.565	0.639	0.89	20210428_30min_5ugFN_3T3.lif	009
3T3	30	28	423.333	94.74	0.593	1.072	0.933	0.884	20210428_30min_5ugFN_3T3.lif	009
3T3	30	29	995.953	149.337	0.561	1.138	0.878	0.847	20210428_30min_5ugFN_3T3.lif	009
3T3	30	30	987.045	194.834	0.327	1.27	0.787	0.783	20210428_30min_5ugFN_3T3.lif	009
3T3	30	31	1100.7	153.895	0.584	1.404	0.712	0.909	20210428_30min_5ugFN_3T3.lif	009
3T3	30	32	617.329	124.607	0.5	1.435	0.697	0.837	20210428_30min_5ugFN_3T3.lif	009
3T3	30	33	724.102	123.689	0.595	1.037	0.964	0.89	20210428_30min_5ugFN_3T3.lif	009
3T3	30	34	440.396	111.901	0.442	1.928	0.519	0.839	20210428_30min_5ugFN_3T3.lif	009
3T3	30	35	1103.3	137.72	0.731	1.31	0.763	0.936	20210428_30min_5ugFN_3T3.lif	009
3T3	30	36	585.401	124.029	0.478	1.4	0.714	0.855	20210428_30min_5ugFN_3T3.lif	011
3T3	30	37	1097.23	139.363	0.71	1.014	0.986	0.927	20210428_30min_5ugFN_3T3.lif	011
3T3	30	38	1346.41	226.61	0.329	1.035	0.966	0.79	20210428_30min_5ugFN_3T3.lif	011
3T3	30	39	594.367	138.64	0.389	1.437	0.696	0.802	20210428_30min_5ugFN_3T3.lif	011
3T3	30	40	1412.23	186.595	0.51	1.172	0.853	0.866	20210428_30min_5ugFN_3T3.lif	011
3T3	30	41	513.621	111.654	0.518	1.346	0.743	0.876	20210428_30min_5ugFN_3T3.lif	011
3T3	30	42	583.204	183.112	0.219	1.194	0.838	0.769	20210428_30min_5ugFN_3T3.lif	011
3T3	30	43	402.973	101.825	0.488	1.185	0.844	0.848	20210428_30min_5ugFN_3T3.lif	011
3T3	30	44	1895.78	211.114	0.535	1.178	0.849	0.907	20210428_30min_5ugFN_3T3.lif	011
3T3	30	45	369.773	113.259	0.362	1.086	0.921	0.843	20210428_30min_5ugFN_3T3.lif	011
3T3	30	46	369.426	102.422	0.443	1.373	0.728	0.827	20210428_30min_5ugFN_3T3.lif	013
3T3	30	47	372.318	100.887	0.46	1.373	0.728	0.841	20210428_30min_5ugFN_3T3.lif	013
3T3	30	48	631.673	127.994	0.485	1.027	0.974	0.832	20210428_30min_5ugFN_3T3.lif	013
3T3	30	49	1346.64	148.92	0.763	1.072	0.933	0.94	20210428_30min_5ugFN_3T3.lif	013
3T3	30	50	1697.38	281.438	0.269	1.963	0.509	0.768	20210428_30min_5ugFN_3T3.lif	013
3T3	30	51	664.816	114.496	0.637	1.175	0.851	0.896	20210428_30min_5ugFN_3T3.lif	013
3T3	30	52	684.829	139.067	0.445	1.317	0.759	0.832	20210428_30min_5ugFN_3T3.lif	015
3T3	30	53	869.339	133.11	0.617	1.445	0.692	0.929	20210428_30min_5ugFN_3T3.lif	015
3T3	30	54	1085.08	160.697	0.528	1.298	0.77	0.829	20210428_30min_5ugFN_3T3.lif	015
3T3	30	55	242.698	91.679	0.363	1.977	0.506	0.799	20210428_30min_5ugFN_3T3.lif	015
3T3	30	56	1052.58	287.904	0.16	1.041	0.96	0.615	20210428_30min_5ugFN_3T3.lif	015
3T3	30	57	689.803	120.875	0.593	1.516	0.66	0.862	20210428_30min_5ugFN_3T3.lif	015
3T3	30	58	259.471	77.108	0.548	1.306	0.766	0.865	20210428_30min_5ugFN_3T3.lif	015
3T3	30	59	1164.44	135.553	0.796	1.022	0.978	0.952	20210428_30min_5ugFN_3T3.lif	015
3T3	30	60	948.233	138.517	0.621	1.094	0.914	0.916	20210428_30min_5ugFN_3T3.lif	017
3T3	30	61	964.949	132.92	0.686	1.167	0.857	0.918	20210428_30min_5ugFN_3T3.lif	017
3T3	30	62	942.507	140.17	0.603	1.131	0.884	0.901	20210428_30min_5ugFN_3T3.lif	017
3T3	30	63	404.419	96.592	0.545	1.039	0.962	0.896	20210428_30min_5ugFN_3T3.lif	017
3T3	30	64	1973.86	289.188	0.297	1.06	0.943	0.858	20210428_30min_5ugFN_3T3.lif	017
3T3	30	65	913.76	148.687	0.519	1.233	0.811	0.837	20210428_30min_5ugFN_3T3.lif	019
3T3	30	66	868.124	159.911	0.427	1.71	0.585	0.746	20210428_30min_5ugFN_3T3.lif	019
3T3	30	67	1256.69	145.66	0.744	1.181	0.847	0.932	20210428_30min_5ugFN_3T3.lif	019
3T3	30	68	580.658	98.083	0.758	1.268	0.789	0.933	20210428_30min_5ugFN_3T3.lif	019
3T3	30	69	923.015	138.338	0.606	1.327	0.754	0.892	20210428_30min_5ugFN_3T3.lif	019
3T3	30	70	239.574	89.92	0.372	1.201	0.832	0.799	20210428_30min_5ugFN_3T3.lif	019
3T3	30	71	864.827	142.832	0.533	1.263	0.792	0.88	20210428_30min_5ugFN_3T3.lif	019
3T3	30	72	204.812	81.437	0.388	1.245	0.804	0.79	20210428_30min_5ugFN_3T3.lif	019
3T3	30	73	538.551	113.509	0.525	1.482	0.675	0.861	20210428_30min_5ugFN_3T3.lif	019
3T3	30	74	409.163	112.756	0.404	1.054	0.949	0.858	20210428_30min_5ugFN_3T3.lif	019
3T3	30	1	560.357	129.641	0.419	1.623	0.616	0.828	20210618_3T3_30minVN.lif	001
3T3	30	2	621.899	143.19	0.381	1.16	0.862	0.877	20210618_3T3_30minVN.lif	001
3T3	30	3	909.886	218.834	0.239	1.171	0.854	0.813	20210618_3T3_30minVN.lif	001
3T3	30	4	1607.56	402.199	0.125	1.419	0.705	0.685	20210618_3T3_30minVN.lif	001
3T3	30	5	1688.93	359.814	0.164	1.561	0.641	0.744	20210618_3T3_30minVN.lif	001
3T3	30	6	337.093	90.892	0.513	1.357	0.737	0.868	20210618_3T3_30minVN.lif	001
3T3	30	7	432.934	133.202	0.307	1.137	0.88	0.808	20210618_3T3_30minVN.lif	001
3T3	30	8	332.119	87.856	0.541	1.453	0.688	0.915	20210618_3T3_30minVN.lif	001
3T3	30	9	1359.94	154.205	0.719	1.335	0.749	0.937	20210618_3T3_30minVN.lif	001
3T3	30	10	821.968	149.051	0.465	1.393	0.718	0.759	20210618_3T3_30minVN.lif	003
3T3	30	11	1293.48	157.723	0.653	1.634	0.612	0.917	20210618_3T3_30minVN.lif	003
3T3	30	12	406.617	114.832	0.388	1.894	0.528	0.797	20210618_3T3_30minVN.lif	003
3T3	30	13	359.246	97.729	0.473	1.285	0.778	0.866	20210618_3T3_30minVN.lif	005
3T3	30	14	721.037	130.986	0.528	1.113	0.898	0.886	20210618_3T3_30minVN.lif	005
3T3	30	15	986.408	185.86	0.359	1.062	0.941	0.784	20210618_3T3_30minVN.lif	005
3T3	30	16	1184.86	171.187	0.508	1.197	0.835	0.84	20210618_3T3_30minVN.lif	005
3T3	30	17	900.052	123.047	0.747	1.057	0.946	0.934	20210618_3T3_30minVN.lif	007
3T3	30	18	1010.7	149.367	0.569	1.211	0.826	0.864	20210618_3T3_30minVN.lif	007
3T3	30	19	1159.35	242.262	0.248	1.449	0.69	0.759	20210618_3T3_30minVN.lif	007
3T3	30	20	756.377	121.896	0.64	1.197	0.835	0.916	20210618_3T3_30minVN.lif	007
3T3	30	21	1035.34	147.316	0.6	1.459	0.686	0.882	20210618_3T3_30minVN.lif	007
3T3	30	22	1435.19	177.951	0.57	1.077	0.929	0.902	20210618_3T3_30minVN.lif	007
3T3	30	23	481.462	114.258	0.463	1.573	0.636	0.872	20210618_3T3_30minVN.lif	007
3T3	30	24	519.521	116.323	0.482	1.458	0.686	0.831	20210618_3T3_30minVN.lif	009
3T3	30	25	1311.41	224.874	0.326	1.231	0.812	0.868	20210618_3T3_30minVN.lif	009
3T3	30	26	455.087	120.827	0.392	1.1	0.909	0.808	20210618_3T3_30minVN.lif	009
3T3	30	27	1262.83	202.862	0.386	1.263	0.792	0.814	20210618_3T3_30minVN.lif	009
3T3	30	28	851.582	134.776	0.589	1.522	0.657	0.877	20210618_3T3_30minVN.lif	009
3T3	30	29	996.414	144.265	0.602	1.056	0.947	0.911	20210618_3T3_30minVN.lif	009
3T3	30	30	528.718	127.464	0.409	1.481	0.675	0.856	20210618_3T3_30minVN.lif	009
3T3	30	31	1358.03	172.519	0.573	1.054	0.949	0.901	20210618_3T3_30minVN.lif	009
3T3	30	32	3614.21	508.893	0.175	1.046	0.956	0.742	20210618_3T3_30minVN.lif	011
3T3	30	33	666.262	165.668	0.305	1.473	0.679	0.811	20210618_3T3_30minVN.lif	011
3T3	30	34	657.181	143.361	0.402	1.255	0.797	0.858	20210618_3T3_30minVN.lif	011
3T3	30	35	630.517	123.383	0.52	1.708	0.586	0.854	20210618_3T3_30minVN.lif	011
3T3	30	36	1323.21	177.975	0.525	1.367	0.732	0.833	20210618_3T3_30minVN.lif	013
3T3	30	37	941.408	152.671	0.508	1.164	0.859	0.894	20210618_3T3_30minVN.lif	013
3T3	30	38	818.729	196.716	0.266	1.368	0.731	0.828	20210618_3T3_30minVN.lif	013
3T3	30	39	634.161	221.329	0.163	1.39	0.719	0.703	20210618_3T3_30minVN.lif	013
3T3	30	40	367.286	85.65	0.629	1.021	0.98	0.905	20210618_3T3_30minVN.lif	013
3T3	30	41	1129.21	221.782	0.288	1.39	0.72	0.795	20210618_3T3_30minVN.lif	013
3T3	30	42	541.038	139.874	0.348	1.149	0.87	0.818	20210618_3T3_30minVN.lif	013
3T3	30	43	797.386	147.886	0.458	1.537	0.65	0.826	20210618_3T3_30minVN.lif	015
3T3	30	44	750.247	174.761	0.309	1.418	0.705	0.817	20210618_3T3_30minVN.lif	015
3T3	30	45	935.336	226.629	0.229	1.112	0.899	0.807	20210618_3T3_30minVN.lif	015
3T3	30	46	1298.34	145.742	0.768	1.347	0.742	0.963	20210618_3T3_30minVN.lif	015
3T3	30	47	1109.32	152.428	0.6	1.253	0.798	0.889	20210618_3T3_30minVN.lif	015
3T3	30	48	911.504	139.3	0.59	1.115	0.897	0.903	20210618_3T3_30minVN.lif	015
3T3	30	49	1278.73	169.808	0.557	1.134	0.882	0.867	20210618_3T3_30minVN.lif	015
3T3	30	50	1102.38	139.926	0.708	1.175	0.851	0.907	20210618_3T3_30minVN.lif	017
3T3	30	51	2148.19	219.76	0.559	1.102	0.907	0.898	20210618_3T3_30minVN.lif	017
3T3	30	52	1313.67	187.523	0.469	1.086	0.921	0.884	20210618_3T3_30minVN.lif	017
3T3	30	53	1376.14	219.123	0.36	1.3	0.769	0.838	20210618_3T3_30minVN.lif	017
3T3	30	54	865.232	167.286	0.389	1.401	0.714	0.868	20210618_3T3_30minVN.lif	017
3T3	30	55	1547.86	243.369	0.328	1.34	0.746	0.762	20210618_3T3_30minVN.lif	019
3T3	30	56	912.43	147.968	0.524	1.111	0.9	0.867	20210618_3T3_30minVN.lif	019
3T3	30	57	1842.38	198.586	0.587	1.257	0.795	0.921	20210618_3T3_30minVN.lif	019
3T3	30	58	1919.54	284.211	0.299	1.043	0.958	0.738	20210618_3T3_30minVN.lif	019
3T3	30	59	826.074	130.457	0.61	1.119	0.894	0.907	20210618_3T3_30minVN.lif	019
3T3	120	1	2389.85	422.457	0.168	1.322	0.756	0.482	20210422_120min_5ugVTN_3T3.lif	001
3T3	120	2	1964.55	271.444	0.335	1.426	0.701	0.709	20210422_120min_5ugVTN_3T3.lif	001
3T3	120	3	2275.67	412.561	0.168	1.735	0.576	0.582	20210422_120min_5ugVTN_3T3.lif	001
3T3	120	4	1374.92	271.056	0.235	1.696	0.59	0.475	20210422_120min_5ugVTN_3T3.lif	001
3T3	120	5	521.893	115.735	0.49	1.099	0.91	0.845	20210422_120min_5ugVTN_3T3.lif	001
3T3	120	6	666.088	138.877	0.434	1.47	0.68	0.794	20210422_120min_5ugVTN_3T3.lif	003
3T3	120	7	1337.15	250.246	0.268	2.406	0.416	0.69	20210422_120min_5ugVTN_3T3.lif	003
3T3	120	8	977.616	215.237	0.265	1.879	0.532	0.632	20210422_120min_5ugVTN_3T3.lif	003
3T3	120	9	1215.23	277.185	0.199	1.559	0.641	0.472	20210422_120min_5ugVTN_3T3.lif	003
3T3	120	10	1736.08	351.451	0.177	2.23	0.448	0.528	20210422_120min_5ugVTN_3T3.lif	003
3T3	120	11	1780.67	257.439	0.338	1.839	0.544	0.642	20210422_120min_5ugVTN_3T3.lif	003
3T3	120	12	1475.51	267.991	0.258	1.19	0.84	0.517	20210422_120min_5ugVTN_3T3.lif	005
3T3	120	13	1695.99	348.675	0.175	1.34	0.746	0.461	20210422_120min_5ugVTN_3T3.lif	005
3T3	120	14	1793.22	333.858	0.202	1.723	0.58	0.545	20210422_120min_5ugVTN_3T3.lif	007
3T3	120	15	1342.47	276.203	0.221	1.375	0.728	0.526	20210422_120min_5ugVTN_3T3.lif	007
3T3	120	16	2355.89	336.795	0.261	1.589	0.629	0.549	20210422_120min_5ugVTN_3T3.lif	007
3T3	120	17	1717.57	292.267	0.253	1.286	0.778	0.606	20210422_120min_5ugVTN_3T3.lif	009
3T3	120	18	1281.97	299.901	0.179	1.464	0.683	0.459	20210422_120min_5ugVTN_3T3.lif	009
3T3	120	19	1632.19	260.395	0.302	1.619	0.618	0.749	20210422_120min_5ugVTN_3T3.lif	009
3T3	120	20	771.184	175.838	0.313	3.412	0.293	0.749	20210422_120min_5ugVTN_3T3.lif	011
3T3	120	21	779.166	185.108	0.286	3.042	0.329	0.78	20210422_120min_5ugVTN_3T3.lif	011
3T3	120	22	1595.53	340.282	0.173	1.371	0.73	0.457	20210422_120min_5ugVTN_3T3.lif	011
3T3	120	23	1614.73	363.007	0.154	1.829	0.547	0.464	20210422_120min_5ugVTN_3T3.lif	011
3T3	120	24	2553.42	332.777	0.29	1.904	0.525	0.618	20210422_120min_5ugVTN_3T3.lif	013
3T3	120	25	1257.51	318.818	0.155	1.29	0.775	0.433	20210422_120min_5ugVTN_3T3.lif	013
3T3	120	26	1332.01	178.552	0.525	2.174	0.46	0.852	20210422_120min_5ugVTN_3T3.lif	013
3T3	120	27	1303.14	275.787	0.215	2.589	0.386	0.612	20210422_120min_5ugVTN_3T3.lif	015
3T3	120	28	1861.42	351.72	0.189	1.244	0.804	0.5	20210422_120min_5ugVTN_3T3.lif	015
3T3	120	29	962.174	223.17	0.243	2.726	0.367	0.764	20210422_120min_5ugVTN_3T3.lif	015
3T3	120	30	1536.58	272.977	0.259	1.68	0.595	0.616	20210422_120min_5ugVTN_3T3.lif	017
3T3	120	31	1210.37	224.638	0.301	1.04	0.961	0.684	20210422_120min_5ugVTN_3T3.lif	017
3T3	120	32	1428.31	247.087	0.294	3.548	0.282	0.577	20210422_120min_5ugVTN_3T3.lif	017
3T3	120	33	2992.95	438.962	0.195	1.296	0.772	0.589	20210422_120min_5ugVTN_3T3.lif	017
3T3	120	34	1106.95	264.188	0.199	1.418	0.705	0.502	20210422_120min_5ugVTN_3T3.lif	019
3T3	120	35	1008.39	177.454	0.402	3.019	0.331	0.723	20210422_120min_5ugVTN_3T3.lif	019
3T3	120	36	1823.24	253.494	0.357	1.121	0.892	0.696	20210422_120min_5ugVTN_3T3.lif	019
3T3	120	37	1525.19	277.225	0.249	1.545	0.647	0.591	20210422_120min_5ugVTN_3T3.lif	019
3T3	120	38	1432.13	198.183	0.458	1.615	0.619	0.803	20210422_120min_5ugVTN_3T3.lif	019
3T3	120	1	2195.27	315.204	0.278	1.241	0.806	0.618	20210428_120min_5ugVTN_3T3.lif	001
3T3	120	2	1526.46	403.167	0.118	2.778	0.36	0.449	20210428_120min_5ugVTN_3T3.lif	001
3T3	120	3	1171.5	195.685	0.384	1.317	0.759	0.77	20210428_120min_5ugVTN_3T3.lif	001
3T3	120	4	1682.75	282.263	0.265	1.205	0.83	0.655	20210428_120min_5ugVTN_3T3.lif	001
3T3	120	5	1737.29	257.484	0.329	2.763	0.362	0.673	20210428_120min_5ugVTN_3T3.lif	001
3T3	120	6	2536.88	405.469	0.194	1.125	0.889	0.693	20210428_120min_5ugVTN_3T3.lif	003
3T3	120	7	1555.79	282.435	0.245	1.921	0.521	0.563	20210428_120min_5ugVTN_3T3.lif	003
3T3	120	8	889.178	234.745	0.203	2.248	0.445	0.657	20210428_120min_5ugVTN_3T3.lif	003
3T3	120	9	2086.3	322.673	0.252	1.771	0.565	0.659	20210428_120min_5ugVTN_3T3.lif	003
3T3	120	10	1442.36	210.125	0.411	1.203	0.831	0.794	20210428_120min_5ugVTN_3T3.lif	003
3T3	120	11	1092.84	243.877	0.231	1.526	0.655	0.718	20210428_120min_5ugVTN_3T3.lif	003
3T3	120	12	2156.28	312.854	0.277	1.531	0.653	0.725	20210428_120min_5ugVTN_3T3.lif	005
3T3	120	13	1462.09	313.5	0.187	1.74	0.575	0.576	20210428_120min_5ugVTN_3T3.lif	005
3T3	120	14	885.419	224.541	0.221	1.532	0.653	0.627	20210428_120min_5ugVTN_3T3.lif	005
3T3	120	15	1818.38	388.189	0.152	1.566	0.638	0.549	20210428_120min_5ugVTN_3T3.lif	005
3T3	120	16	720.516	255.496	0.139	5.122	0.195	0.559	20210428_120min_5ugVTN_3T3.lif	005
3T3	120	17	2436.12	363.67	0.231	1.168	0.856	0.591	20210428_120min_5ugVTN_3T3.lif	005
3T3	120	18	1261.15	302.563	0.173	1.642	0.609	0.705	20210428_120min_5ugVTN_3T3.lif	008
3T3	120	19	1461.45	332.532	0.166	2.689	0.372	0.535	20210428_120min_5ugVTN_3T3.lif	008
3T3	120	20	2040.32	410.398	0.152	1.36	0.735	0.548	20210428_120min_5ugVTN_3T3.lif	008
3T3	120	21	2399.39	435.464	0.159	1.446	0.692	0.625	20210428_120min_5ugVTN_3T3.lif	010
3T3	120	22	1568.16	302.892	0.215	1.099	0.91	0.53	20210428_120min_5ugVTN_3T3.lif	010
3T3	120	23	1329.92	323.552	0.16	1.189	0.841	0.439	20210428_120min_5ugVTN_3T3.lif	010
3T3	120	24	752.444	153.686	0.4	1.674	0.597	0.769	20210428_120min_5ugVTN_3T3.lif	010
3T3	120	25	1383.19	268.503	0.241	1.68	0.595	0.678	20210428_120min_5ugVTN_3T3.lif	010
3T3	120	26	1264.04	349.556	0.13	3.326	0.301	0.507	20210428_120min_5ugVTN_3T3.lif	012
3T3	120	27	1261.61	256.923	0.24	1.283	0.78	0.529	20210428_120min_5ugVTN_3T3.lif	012
3T3	120	28	1074.33	260.983	0.198	1.267	0.789	0.526	20210428_120min_5ugVTN_3T3.lif	012
3T3	120	29	822.488	193.164	0.277	2.075	0.482	0.79	20210428_120min_5ugVTN_3T3.lif	012
3T3	120	30	1649.09	255.456	0.318	1.789	0.559	0.591	20210428_120min_5ugVTN_3T3.lif	012
3T3	120	31	1272.43	232.36	0.296	1.076	0.929	0.525	20210428_120min_5ugVTN_3T3.lif	012
3T3	120	32	1564.35	305.214	0.211	1.085	0.922	0.517	20210428_120min_5ugVTN_3T3.lif	014
3T3	120	33	1272.78	317.018	0.159	1.249	0.801	0.441	20210428_120min_5ugVTN_3T3.lif	014
3T3	120	34	750.709	287.872	0.114	5.622	0.178	0.588	20210428_120min_5ugVTN_3T3.lif	014
3T3	120	35	1309.1	253.213	0.257	1.706	0.586	0.536	20210428_120min_5ugVTN_3T3.lif	014
3T3	120	36	1305.97	267.507	0.229	1.693	0.591	0.668	20210428_120min_5ugVTN_3T3.lif	014
3T3	120	37	2490.55	362.495	0.238	1.442	0.694	0.612	20210428_120min_5ugVTN_3T3.lif	014
3T3	120	38	1734.8	358.865	0.169	1.167	0.857	0.576	20210428_120min_5ugVTN_3T3.lif	014
3T3	120	39	1228.64	266.463	0.217	1.648	0.607	0.739	20210428_120min_5ugVTN_3T3.lif	016
3T3	120	40	1391.46	307.068	0.185	2.767	0.361	0.557	20210428_120min_5ugVTN_3T3.lif	016
3T3	120	41	1982.47	359.176	0.193	1.385	0.722	0.586	20210428_120min_5ugVTN_3T3.lif	016
3T3	120	42	2903.35	429.332	0.198	2.37	0.422	0.688	20210428_120min_5ugVTN_3T3.lif	018
3T3	120	43	1729.08	268.201	0.302	1.781	0.561	0.779	20210428_120min_5ugVTN_3T3.lif	018
3T3	120	44	2243.86	350.945	0.229	1.164	0.859	0.674	20210428_120min_5ugVTN_3T3.lif	018
3T3	120	45	1077.16	187.537	0.385	1.395	0.717	0.792	20210428_120min_5ugVTN_3T3.lif	018
3T3	120	46	2415	350.124	0.248	1.115	0.897	0.606	20210428_120min_5ugVTN_3T3.lif	018
3T3	120	47	932.386	167.223	0.419	1.391	0.719	0.758	20210428_120min_5ugVTN_3T3.lif	018
3T3	120	48	1819.71	266.257	0.323	1.635	0.612	0.746	20210428_120min_5ugVTN_3T3.lif	018
3T3	120	49	1347.21	247.412	0.277	1.714	0.583	0.559	20210428_120min_5ugVTN_3T3.lif	020
3T3	120	50	1841.06	333.979	0.207	1.144	0.874	0.633	20210428_120min_5ugVTN_3T3.lif	020
3T3	120	51	1944.24	307.174	0.259	2.106	0.475	0.603	20210428_120min_5ugVTN_3T3.lif	020
3T3	120	52	1026.26	158.045	0.516	1.096	0.913	0.9	20210428_120min_5ugVTN_3T3.lif	020
3T3	120	53	1057.43	256.949	0.201	1.04	0.961	0.647	20210428_120min_5ugVTN_3T3.lif	020
3T3	120	1	1816.53	230.969	0.428	1.943	0.515	0.789	20210630_120min_5ugVTN_3T3.lif	010
3T3	120	2	1698.98	324.351	0.203	1.431	0.699	0.539	20210630_120min_5ugVTN_3T3.lif	010
3T3	120	3	1653.51	364.41	0.156	1.433	0.698	0.558	20210630_120min_5ugVTN_3T3.lif	010
3T3	120	4	1396.01	250.049	0.281	1.291	0.774	0.612	20210630_120min_5ugVTN_3T3.lif	010
3T3	120	5	1717.08	282.476	0.27	1.336	0.748	0.566	20210630_120min_5ugVTN_3T3.lif	012
3T3	120	6	1497	365.534	0.141	2.251	0.444	0.584	20210630_120min_5ugVTN_3T3.lif	012
3T3	120	7	1514.62	265.275	0.27	1.499	0.667	0.588	20210630_120min_5ugVTN_3T3.lif	012
3T3	120	8	1379.9	298.686	0.194	1.801	0.555	0.589	20210630_120min_5ugVTN_3T3.lif	012
3T3	120	9	608.604	222.466	0.155	1.626	0.615	0.473	20210630_120min_5ugVTN_3T3.lif	014
3T3	120	10	1914.19	316.063	0.241	1.598	0.626	0.597	20210630_120min_5ugVTN_3T3.lif	014
3T3	120	11	1820.31	309.589	0.239	1.201	0.833	0.615	20210630_120min_5ugVTN_3T3.lif	014
3T3	120	12	1782.84	306.337	0.239	1.288	0.777	0.698	20210630_120min_5ugVTN_3T3.lif	016
3T3	120	13	1750.2	366.015	0.164	1.248	0.802	0.433	20210630_120min_5ugVTN_3T3.lif	016
3T3	120	14	1797.23	258.306	0.338	1.47	0.68	0.748	20210630_120min_5ugVTN_3T3.lif	018
3T3	120	15	2136.65	328.076	0.249	1.789	0.559	0.727	20210630_120min_5ugVTN_3T3.lif	018
3T3	120	16	2326.45	386.749	0.195	1.973	0.507	0.601	20210630_120min_5ugVTN_3T3.lif	020
3T3	120	17	2482.78	374.208	0.223	1.803	0.555	0.546	20210630_120min_5ugVTN_3T3.lif	020
3T3	120	18	2260.46	428.692	0.155	1.516	0.659	0.445	20210630_120min_5ugVTN_3T3.lif	023
3T3	120	19	1788.51	327.014	0.21	1.717	0.582	0.561	20210630_120min_5ugVTN_3T3.lif	023
3T3	120	20	1303.65	213.915	0.358	1.075	0.931	0.678	20210630_120min_5ugVTN_3T3.lif	023
3T3	120	21	1565.73	417.103	0.113	2.294	0.436	0.454	20210630_120min_5ugVTN_3T3.lif	026
3T3	120	22	1407.26	347.288	0.147	2.918	0.343	0.415	20210630_120min_5ugVTN_3T3.lif	026
3T3	120	23	2276.49	417.997	0.164	1.542	0.648	0.569	20210630_120min_5ugVTN_3T3.lif	026
3T3	120	24	1820.75	314.386	0.231	2.157	0.464	0.579	20210630_120min_5ugVTN_3T3.lif	026
3T3	120	25	2031.98	337.541	0.224	1.507	0.664	0.615	20210630_120min_5ugVTN_3T3.lif	028
3T3	120	26	1810.16	334.701	0.203	1.196	0.836	0.668	20210630_120min_5ugVTN_3T3.lif	028
3T3	120	27	2263.9	338.681	0.248	1.319	0.758	0.591	20210630_120min_5ugVTN_3T3.lif	030
3T3	120	28	2180.01	460.498	0.129	1.114	0.898	0.56	20210630_120min_5ugVTN_3T3.lif	030
3T3	120	29	1271.19	278.96	0.205	2.613	0.383	0.64	20210630_120min_5ugVTN_3T3.lif	032
3T3	120	30	1757.33	267.576	0.308	1.229	0.813	0.762	20210630_120min_5ugVTN_3T3.lif	032
3T3	120	31	1297.3	301.031	0.18	1.912	0.523	0.434	20210630_120min_5ugVTN_3T3.lif	032
3T3	120	32	2275.29	357.801	0.223	2.305	0.434	0.557	20210630_120min_5ugVTN_3T3.lif	032
3T3	120	33	1578.02	318.312	0.196	2.052	0.487	0.577	20210630_120min_5ugVTN_3T3.lif	034
3T3	120	34	2413.36	309.497	0.317	1.097	0.911	0.639	20210630_120min_5ugVTN_3T3.lif	034
Pax-KO	30	1	1114.12	165.451	0.511	1.261	0.793	0.872	20210422_30min_5ugVTN_Pax-KO.lif	001
Pax-KO	30	2	605.184	119.553	0.532	1.077	0.928	0.851	20210422_30min_5ugVTN_Pax-KO.lif	001
Pax-KO	30	3	367.286	87.487	0.603	1.254	0.798	0.882	20210422_30min_5ugVTN_Pax-KO.lif	001
Pax-KO	30	4	755.048	146.341	0.443	1.275	0.784	0.851	20210422_30min_5ugVTN_Pax-KO.lif	001
Pax-KO	30	5	995.548	149.058	0.563	1.067	0.938	0.871	20210422_30min_5ugVTN_Pax-KO.lif	001
Pax-KO	30	6	386.952	120.155	0.337	1.425	0.702	0.827	20210422_30min_5ugVTN_Pax-KO.lif	004
Pax-KO	30	7	496.27	127.279	0.385	1.295	0.772	0.814	20210422_30min_5ugVTN_Pax-KO.lif	004
Pax-KO	30	8	1066.81	203.774	0.323	1.295	0.772	0.806	20210422_30min_5ugVTN_Pax-KO.lif	004
Pax-KO	30	9	380.589	92.767	0.556	1.143	0.875	0.919	20210422_30min_5ugVTN_Pax-KO.lif	006
Pax-KO	30	10	273.701	71.215	0.678	1.023	0.978	0.899	20210422_30min_5ugVTN_Pax-KO.lif	006
Pax-KO	30	11	211.233	75.907	0.461	1.116	0.896	0.837	20210422_30min_5ugVTN_Pax-KO.lif	006
Pax-KO	30	12	550.929	136.593	0.371	1.506	0.664	0.824	20210422_30min_5ugVTN_Pax-KO.lif	008
Pax-KO	30	13	240.905	66.789	0.679	1.782	0.561	0.945	20210422_30min_5ugVTN_Pax-KO.lif	008
Pax-KO	30	14	748.743	155.723	0.388	1.078	0.928	0.886	20210422_30min_5ugVTN_Pax-KO.lif	008
Pax-KO	30	15	809.649	148.289	0.463	1.145	0.873	0.829	20210422_30min_5ugVTN_Pax-KO.lif	010
Pax-KO	30	16	347.678	89.949	0.54	1.126	0.888	0.881	20210422_30min_5ugVTN_Pax-KO.lif	010
Pax-KO	30	17	448.552	98.984	0.575	1.172	0.853	0.892	20210422_30min_5ugVTN_Pax-KO.lif	010
Pax-KO	30	18	387.183	93.087	0.562	1.648	0.607	0.893	20210422_30min_5ugVTN_Pax-KO.lif	010
Pax-KO	30	19	208.514	66.979	0.584	1.936	0.517	0.861	20210422_30min_5ugVTN_Pax-KO.lif	010
Pax-KO	30	20	135.925	54.512	0.575	1.873	0.534	0.869	20210422_30min_5ugVTN_Pax-KO.lif	010
Pax-KO	30	21	1125.86	188.409	0.399	1.064	0.94	0.898	20210422_30min_5ugVTN_Pax-KO.lif	012
Pax-KO	30	22	298.225	71.676	0.729	1.222	0.818	0.951	20210422_30min_5ugVTN_Pax-KO.lif	012
Pax-KO	30	23	241.83	72.176	0.583	1.638	0.611	0.882	20210422_30min_5ugVTN_Pax-KO.lif	012
Pax-KO	30	24	216.786	69.559	0.563	1.633	0.612	0.889	20210422_30min_5ugVTN_Pax-KO.lif	012
Pax-KO	30	25	1364.11	175.695	0.555	1.163	0.86	0.888	20210422_30min_5ugVTN_Pax-KO.lif	012
Pax-KO	30	26	276.072	89.095	0.437	1.12	0.893	0.848	20210422_30min_5ugVTN_Pax-KO.lif	014
Pax-KO	30	27	762.914	135.984	0.518	1.191	0.84	0.848	20210422_30min_5ugVTN_Pax-KO.lif	014
Pax-KO	30	28	266.586	70.371	0.676	1.152	0.868	0.909	20210422_30min_5ugVTN_Pax-KO.lif	014
Pax-KO	30	29	260.166	84.078	0.462	1.104	0.906	0.863	20210422_30min_5ugVTN_Pax-KO.lif	014
Pax-KO	30	30	472.093	133.771	0.332	1.182	0.846	0.842	20210422_30min_5ugVTN_Pax-KO.lif	016
Pax-KO	30	31	352.537	82.351	0.653	1.421	0.704	0.927	20210422_30min_5ugVTN_Pax-KO.lif	016
Pax-KO	30	32	643.647	144.262	0.389	1.087	0.92	0.859	20210422_30min_5ugVTN_Pax-KO.lif	016
Pax-KO	30	33	702.297	129.714	0.525	1.18	0.848	0.885	20210422_30min_5ugVTN_Pax-KO.lif	016
Pax-KO	30	34	992.598	180.491	0.383	1.261	0.793	0.848	20210422_30min_5ugVTN_Pax-KO.lif	016
Pax-KO	30	35	149.344	48.357	0.803	1.385	0.722	0.947	20210422_30min_5ugVTN_Pax-KO.lif	016
Pax-KO	30	36	1004.86	136.533	0.677	1.362	0.734	0.921	20210422_30min_5ugVTN_Pax-KO.lif	018
Pax-KO	30	37	604.085	127.876	0.464	1.168	0.856	0.882	20210422_30min_5ugVTN_Pax-KO.lif	018
Pax-KO	30	38	831.628	194.825	0.275	1.155	0.866	0.709	20210422_30min_5ugVTN_Pax-KO.lif	018
Pax-KO	30	39	564.29	131.571	0.41	1.453	0.688	0.836	20210422_30min_5ugVTN_Pax-KO.lif	018
Pax-KO	30	40	646.944	152.934	0.348	1.239	0.807	0.816	20210422_30min_5ugVTN_Pax-KO.lif	020
Pax-KO	30	41	364.221	123.36	0.301	1.242	0.805	0.793	20210422_30min_5ugVTN_Pax-KO.lif	020
Pax-KO	30	42	420.268	96.315	0.569	1.086	0.921	0.899	20210422_30min_5ugVTN_Pax-KO.lif	020
Pax-KO	30	1	379.663	82.059	0.709	1.43	0.699	0.936	20210428_30min_5ugVTN_Pax-KO.lif	001
Pax-KO	30	2	626.815	145.529	0.372	1.149	0.87	0.902	20210428_30min_5ugVTN_Pax-KO.lif	001
Pax-KO	30	3	295.506	79.493	0.588	1.063	0.941	0.883	20210428_30min_5ugVTN_Pax-KO.lif	001
Pax-KO	30	4	366.476	95.163	0.509	1.563	0.64	0.886	20210428_30min_5ugVTN_Pax-KO.lif	003
Pax-KO	30	5	389.613	113.6	0.379	1.061	0.943	0.889	20210428_30min_5ugVTN_Pax-KO.lif	003
Pax-KO	30	6	282.839	83.96	0.504	1.111	0.9	0.851	20210428_30min_5ugVTN_Pax-KO.lif	003
Pax-KO	30	7	208.11	69.906	0.535	1.446	0.691	0.888	20210428_30min_5ugVTN_Pax-KO.lif	003
Pax-KO	30	8	298.051	70.179	0.76	1.397	0.716	0.931	20210428_30min_5ugVTN_Pax-KO.lif	005
Pax-KO	30	9	292.498	82.118	0.545	1.183	0.845	0.853	20210428_30min_5ugVTN_Pax-KO.lif	005
Pax-KO	30	10	228.354	68.456	0.612	1.13	0.885	0.896	20210428_30min_5ugVTN_Pax-KO.lif	005
Pax-KO	30	11	178.264	53.924	0.77	1.402	0.713	0.947	20210428_30min_5ugVTN_Pax-KO.lif	005
Pax-KO	30	12	272.081	69.99	0.698	1.553	0.644	0.944	20210428_30min_5ugVTN_Pax-KO.lif	005
Pax-KO	30	13	647.754	153.78	0.344	1.12	0.893	0.865	20210428_30min_5ugVTN_Pax-KO.lif	005
Pax-KO	30	14	175.95	55.144	0.727	1.332	0.751	0.945	20210428_30min_5ugVTN_Pax-KO.lif	005
Pax-KO	30	15	250.39	73.532	0.582	1.072	0.933	0.891	20210428_30min_5ugVTN_Pax-KO.lif	007
Pax-KO	30	16	415.062	96.674	0.558	1.077	0.929	0.902	20210428_30min_5ugVTN_Pax-KO.lif	007
Pax-KO	30	17	328.301	91.738	0.49	1.068	0.936	0.835	20210428_30min_5ugVTN_Pax-KO.lif	007
Pax-KO	30	18	553.936	113.733	0.538	1.119	0.894	0.848	20210428_30min_5ugVTN_Pax-KO.lif	007
Pax-KO	30	19	336.11	94.801	0.47	1.222	0.818	0.844	20210428_30min_5ugVTN_Pax-KO.lif	007
Pax-KO	30	20	217.422	83.197	0.395	1.301	0.768	0.832	20210428_30min_5ugVTN_Pax-KO.lif	007
Pax-KO	30	21	280.236	77.353	0.589	1.139	0.878	0.888	20210428_30min_5ugVTN_Pax-KO.lif	007
Pax-KO	30	22	232.229	72.196	0.56	1.332	0.751	0.901	20210428_30min_5ugVTN_Pax-KO.lif	009
Pax-KO	30	23	408.526	93.933	0.582	1.139	0.878	0.915	20210428_30min_5ugVTN_Pax-KO.lif	009
Pax-KO	30	24	253.398	75.257	0.562	1.192	0.839	0.852	20210428_30min_5ugVTN_Pax-KO.lif	009
Pax-KO	30	25	829.603	135.5	0.568	1.1	0.909	0.906	20210428_30min_5ugVTN_Pax-KO.lif	009
Pax-KO	30	26	331.54	79.411	0.661	1.079	0.927	0.938	20210428_30min_5ugVTN_Pax-KO.lif	009
Pax-KO	30	27	215.397	60.749	0.733	1.234	0.81	0.919	20210428_30min_5ugVTN_Pax-KO.lif	009
Pax-KO	30	28	391.174	132.833	0.279	1.414	0.707	0.772	20210428_30min_5ugVTN_Pax-KO.lif	009
Pax-KO	30	29	194.228	69.368	0.507	1.066	0.938	0.899	20210428_30min_5ugVTN_Pax-KO.lif	011
Pax-KO	30	30	1086.36	141.719	0.68	1.195	0.837	0.93	20210428_30min_5ugVTN_Pax-KO.lif	011
Pax-KO	30	31	249.87	80.951	0.479	1.467	0.682	0.835	20210428_30min_5ugVTN_Pax-KO.lif	011
Pax-KO	30	32	471.572	130.529	0.348	1.032	0.969	0.845	20210428_30min_5ugVTN_Pax-KO.lif	011
Pax-KO	30	33	456.707	106.164	0.509	1.959	0.51	0.836	20210428_30min_5ugVTN_Pax-KO.lif	011
Pax-KO	30	34	235.815	60.268	0.816	1.09	0.918	0.968	20210428_30min_5ugVTN_Pax-KO.lif	011
Pax-KO	30	35	309.619	88.381	0.498	1.054	0.949	0.87	20210428_30min_5ugVTN_Pax-KO.lif	011
Pax-KO	30	36	440.049	110.352	0.454	1.308	0.765	0.846	20210428_30min_5ugVTN_Pax-KO.lif	011
Pax-KO	30	37	318.468	101.11	0.391	1.213	0.825	0.902	20210428_30min_5ugVTN_Pax-KO.lif	011
Pax-KO	30	38	462.896	97.486	0.612	1.324	0.755	0.889	20210428_30min_5ugVTN_Pax-KO.lif	011
Pax-KO	30	39	662.329	158.643	0.331	1.385	0.722	0.84	20210428_30min_5ugVTN_Pax-KO.lif	011
Pax-KO	30	40	553.936	124.204	0.451	1.047	0.955	0.884	20210428_30min_5ugVTN_Pax-KO.lif	013
Pax-KO	30	41	493.956	139.31	0.32	1.158	0.864	0.832	20210428_30min_5ugVTN_Pax-KO.lif	013
Pax-KO	30	42	617.965	161.388	0.298	1.562	0.64	0.782	20210428_30min_5ugVTN_Pax-KO.lif	013
Pax-KO	30	43	358.552	91.514	0.538	1.359	0.736	0.871	20210428_30min_5ugVTN_Pax-KO.lif	013
Pax-KO	30	44	390.827	106.61	0.432	1.091	0.917	0.796	20210428_30min_5ugVTN_Pax-KO.lif	013
Pax-KO	30	45	239.459	76.583	0.513	1.198	0.835	0.889	20210428_30min_5ugVTN_Pax-KO.lif	013
Pax-KO	30	46	1924.92	204.849	0.576	1.154	0.867	0.902	20210428_30min_5ugVTN_Pax-KO.lif	013
Pax-KO	30	47	588.12	136.239	0.398	1.212	0.825	0.787	20210428_30min_5ugVTN_Pax-KO.lif	013
Pax-KO	30	48	812.366	132.945	0.578	1.101	0.908	0.882	20210428_30min_5ugVTN_Pax-KO.lif	013
Pax-KO	30	49	680.433	124.933	0.548	1.314	0.761	0.88	20210428_30min_5ugVTN_Pax-KO.lif	013
Pax-KO	30	50	282.145	105.509	0.318	1.195	0.837	0.833	20210428_30min_5ugVTN_Pax-KO.lif	013
Pax-KO	30	51	289.49	102.048	0.349	1.694	0.59	0.791	20210428_30min_5ugVTN_Pax-KO.lif	013
Pax-KO	30	52	328.88	82.54	0.607	1.482	0.675	0.919	20210428_30min_5ugVTN_Pax-KO.lif	013
Pax-KO	30	53	877.841	147.642	0.506	1.376	0.727	0.864	20210428_30min_5ugVTN_Pax-KO.lif	013
Pax-KO	30	54	1362.08	163.783	0.638	1.087	0.92	0.886	20210428_30min_5ugVTN_Pax-KO.lif	013
Pax-KO	30	55	339.117	105.25	0.385	1.383	0.723	0.751	20210428_30min_5ugVTN_Pax-KO.lif	013
Pax-KO	30	56	651.05	135.335	0.447	1.222	0.818	0.866	20210428_30min_5ugVTN_Pax-KO.lif	013
Pax-KO	30	57	1075.48	173.282	0.45	1.093	0.915	0.876	20210428_30min_5ugVTN_Pax-KO.lif	013
Pax-KO	30	58	1143.5	168.627	0.505	1.054	0.949	0.9	20210428_30min_5ugVTN_Pax-KO.lif	017
Pax-KO	30	59	341.836	86.378	0.576	1.238	0.808	0.869	20210428_30min_5ugVTN_Pax-KO.lif	017
Pax-KO	30	60	241.194	67.599	0.663	1.278	0.783	0.936	20210428_30min_5ugVTN_Pax-KO.lif	017
Pax-KO	30	61	287.003	88.23	0.463	1.189	0.841	0.861	20210428_30min_5ugVTN_Pax-KO.lif	017
Pax-KO	30	62	365.897	86.801	0.61	1.062	0.942	0.899	20210428_30min_5ugVTN_Pax-KO.lif	017
Pax-KO	30	63	1436.23	157.379	0.729	1.464	0.683	0.944	20210428_30min_5ugVTN_Pax-KO.lif	019
Pax-KO	30	64	343.571	73.862	0.791	1.071	0.934	0.948	20210428_30min_5ugVTN_Pax-KO.lif	019
Pax-KO	30	65	472.15	92.889	0.688	1.188	0.841	0.913	20210428_30min_5ugVTN_Pax-KO.lif	019
Pax-KO	30	66	499.971	110.575	0.514	1.132	0.883	0.853	20210428_30min_5ugVTN_Pax-KO.lif	019
Pax-KO	30	1	428.423	118.738	0.382	1.489	0.672	0.79	20210630_30min_5ugVTN_Pax-KO.lif	001
Pax-KO	30	2	1134.25	170.046	0.493	1.158	0.864	0.867	20210630_30min_5ugVTN_Pax-KO.lif	001
Pax-KO	30	3	718.954	140.898	0.455	1.286	0.777	0.863	20210630_30min_5ugVTN_Pax-KO.lif	001
Pax-KO	30	4	347.909	99.983	0.437	1.202	0.832	0.827	20210630_30min_5ugVTN_Pax-KO.lif	001
Pax-KO	30	5	1192.38	181.751	0.454	1.429	0.7	0.855	20210630_30min_5ugVTN_Pax-KO.lif	001
Pax-KO	30	6	2128.17	259.028	0.399	1.35	0.741	0.868	20210630_30min_5ugVTN_Pax-KO.lif	001
Pax-KO	30	7	1194.86	160.144	0.585	1.178	0.849	0.908	20210630_30min_5ugVTN_Pax-KO.lif	003
Pax-KO	30	8	299.323	71.19	0.742	1.169	0.855	0.927	20210630_30min_5ugVTN_Pax-KO.lif	003
Pax-KO	30	9	278.385	83.774	0.498	1.425	0.702	0.901	20210630_30min_5ugVTN_Pax-KO.lif	003
Pax-KO	30	10	397.767	90.484	0.611	1.217	0.822	0.938	20210630_30min_5ugVTN_Pax-KO.lif	003
Pax-KO	30	11	230.898	60.34	0.797	1.072	0.933	0.948	20210630_30min_5ugVTN_Pax-KO.lif	003
Pax-KO	30	12	803.228	178.044	0.318	1.422	0.703	0.777	20210630_30min_5ugVTN_Pax-KO.lif	003
Pax-KO	30	13	488.75	100.969	0.602	1.082	0.924	0.922	20210630_30min_5ugVTN_Pax-KO.lif	005
Pax-KO	30	14	609.81	101.533	0.743	1.186	0.843	0.94	20210630_30min_5ugVTN_Pax-KO.lif	005
Pax-KO	30	15	1170.92	224.541	0.292	1.864	0.536	0.814	20210630_30min_5ugVTN_Pax-KO.lif	005
Pax-KO	30	16	370.756	90.11	0.574	1.181	0.847	0.846	20210630_30min_5ugVTN_Pax-KO.lif	005
Pax-KO	30	17	947.134	127.313	0.734	1.072	0.933	0.949	20210630_30min_5ugVTN_Pax-KO.lif	007
Pax-KO	30	18	280.988	69.3	0.735	1.277	0.783	0.929	20210630_30min_5ugVTN_Pax-KO.lif	007
Pax-KO	30	19	727.515	120.137	0.633	1.048	0.954	0.925	20210630_30min_5ugVTN_Pax-KO.lif	007
Pax-KO	30	20	495.98	121.298	0.424	2.07	0.483	0.805	20210630_30min_5ugVTN_Pax-KO.lif	007
Pax-KO	30	21	375.383	84.503	0.661	1.106	0.904	0.918	20210630_30min_5ugVTN_Pax-KO.lif	007
Pax-KO	30	22	427.15	96.043	0.582	1.257	0.796	0.883	20210630_30min_5ugVTN_Pax-KO.lif	007
Pax-KO	30	23	859.101	116.595	0.794	1.166	0.858	0.961	20210630_30min_5ugVTN_Pax-KO.lif	007
Pax-KO	30	24	1271.68	152.607	0.686	1.083	0.923	0.934	20210630_30min_5ugVTN_Pax-KO.lif	009
Pax-KO	30	25	372.318	88.958	0.591	1.171	0.854	0.921	20210630_30min_5ugVTN_Pax-KO.lif	009
Pax-KO	30	26	1181.62	168.379	0.524	1.167	0.857	0.89	20210630_30min_5ugVTN_Pax-KO.lif	009
Pax-KO	30	27	370.467	95.28	0.513	1.152	0.868	0.845	20210630_30min_5ugVTN_Pax-KO.lif	009
Pax-KO	30	28	434.438	101.99	0.525	1.564	0.64	0.847	20210630_30min_5ugVTN_Pax-KO.lif	009
Pax-KO	30	29	539.65	123.699	0.443	1.522	0.657	0.852	20210630_30min_5ugVTN_Pax-KO.lif	009
Pax-KO	30	30	832.148	132.123	0.599	1.073	0.932	0.913	20210630_30min_5ugVTN_Pax-KO.lif	009
Pax-KO	30	31	542.252	144.907	0.325	1.223	0.818	0.784	20210630_30min_5ugVTN_Pax-KO.lif	011
Pax-KO	30	32	337.498	123.125	0.28	1.092	0.915	0.767	20210630_30min_5ugVTN_Pax-KO.lif	011
Pax-KO	30	33	344.901	70.063	0.883	1.017	0.983	0.97	20210630_30min_5ugVTN_Pax-KO.lif	011
Pax-KO	30	34	309.33	83.196	0.562	1.103	0.907	0.895	20210630_30min_5ugVTN_Pax-KO.lif	013
Pax-KO	30	35	1125.4	161.178	0.544	1.159	0.863	0.846	20210630_30min_5ugVTN_Pax-KO.lif	013
Pax-KO	30	36	257.332	85.97	0.438	1.471	0.68	0.898	20210630_30min_5ugVTN_Pax-KO.lif	013
Pax-KO	30	37	236.393	68.994	0.624	1.103	0.907	0.926	20210630_30min_5ugVTN_Pax-KO.lif	013
Pax-KO	30	38	682.746	165.397	0.314	1.33	0.752	0.867	20210630_30min_5ugVTN_Pax-KO.lif	013
Pax-KO	30	39	455.897	85.557	0.783	1.111	0.9	0.954	20210630_30min_5ugVTN_Pax-KO.lif	013
Pax-KO	30	40	415.929	91.563	0.623	1.015	0.985	0.915	20210630_30min_5ugVTN_Pax-KO.lif	013
Pax-KO	30	41	383.018	123.101	0.318	1.16	0.862	0.769	20210630_30min_5ugVTN_Pax-KO.lif	015
Pax-KO	30	42	297.472	71.822	0.725	1.369	0.73	0.946	20210630_30min_5ugVTN_Pax-KO.lif	015
Pax-KO	30	43	552.895	117.989	0.499	1.07	0.934	0.88	20210630_30min_5ugVTN_Pax-KO.lif	015
Pax-KO	30	44	1560.24	209.411	0.447	1.184	0.844	0.853	20210630_30min_5ugVTN_Pax-KO.lif	015
Pax-KO	30	45	657.181	128.98	0.496	1.26	0.794	0.82	20210630_30min_5ugVTN_Pax-KO.lif	015
Pax-KO	30	46	612.644	115.9	0.573	1.34	0.746	0.88	20210630_30min_5ugVTN_Pax-KO.lif	015
Pax-KO	30	47	694.777	164.831	0.321	1.076	0.929	0.907	20210630_30min_5ugVTN_Pax-KO.lif	017
Pax-KO	30	48	463.416	109.39	0.487	1.257	0.796	0.846	20210630_30min_5ugVTN_Pax-KO.lif	017
Pax-KO	30	49	285.673	73.275	0.669	1.456	0.687	0.937	20210630_30min_5ugVTN_Pax-KO.lif	019
Pax-KO	30	50	712.881	110.648	0.732	1.095	0.913	0.925	20210630_30min_5ugVTN_Pax-KO.lif	019
Pax-KO	30	51	949.621	162.291	0.453	1.212	0.825	0.834	20210630_30min_5ugVTN_Pax-KO.lif	019
Pax-KO	30	52	432.819	147.871	0.249	1.33	0.752	0.795	20210630_30min_5ugVTN_Pax-KO.lif	019
Pax-KO	30	53	785.413	157.987	0.395	1.529	0.654	0.831	20210630_30min_5ugVTN_Pax-KO.lif	019
Pax-KO	120	1	333.45	106.134	0.372	1.492	0.67	0.663	20210422_120min_5ugVTN_Pax-KO.lif	001
Pax-KO	120	2	473.539	131.788	0.343	1.556	0.643	0.724	20210422_120min_5ugVTN_Pax-KO.lif	001
Pax-KO	120	3	497.427	145.016	0.297	1.087	0.92	0.616	20210422_120min_5ugVTN_Pax-KO.lif	001
Pax-KO	120	4	942.508	142.237	0.585	1.24	0.807	0.844	20210422_120min_5ugVTN_Pax-KO.lif	001
Pax-KO	120	5	425.647	94.202	0.603	1.378	0.726	0.906	20210422_120min_5ugVTN_Pax-KO.lif	001
Pax-KO	120	6	887.155	177.722	0.353	1.526	0.655	0.61	20210422_120min_5ugVTN_Pax-KO.lif	001
Pax-KO	120	7	481.984	104.88	0.551	1.158	0.864	0.832	20210422_120min_5ugVTN_Pax-KO.lif	001
Pax-KO	120	8	524.091	133.735	0.368	1.318	0.759	0.792	20210422_120min_5ugVTN_Pax-KO.lif	001
Pax-KO	120	9	1271.16	222.329	0.323	1.284	0.779	0.637	20210422_120min_5ugVTN_Pax-KO.lif	003
Pax-KO	120	10	1162.47	154.945	0.608	1.183	0.846	0.916	20210422_120min_5ugVTN_Pax-KO.lif	003
Pax-KO	120	11	1435.65	277.787	0.234	1.328	0.753	0.552	20210422_120min_5ugVTN_Pax-KO.lif	003
Pax-KO	120	12	1412.81	257.32	0.268	1.682	0.595	0.643	20210422_120min_5ugVTN_Pax-KO.lif	003
Pax-KO	120	13	714.733	153.049	0.383	1.433	0.698	0.777	20210422_120min_5ugVTN_Pax-KO.lif	003
Pax-KO	120	14	544.972	121.265	0.466	1.507	0.663	0.842	20210422_120min_5ugVTN_Pax-KO.lif	003
Pax-KO	120	15	506.681	133.192	0.359	2.063	0.485	0.763	20210422_120min_5ugVTN_Pax-KO.lif	003
Pax-KO	120	16	1612.99	220.947	0.415	1.796	0.557	0.82	20210422_120min_5ugVTN_Pax-KO.lif	003
Pax-KO	120	17	445.024	108.204	0.478	1.477	0.677	0.839	20210422_120min_5ugVTN_Pax-KO.lif	005
Pax-KO	120	18	861.069	152.292	0.467	1.805	0.554	0.784	20210422_120min_5ugVTN_Pax-KO.lif	005
Pax-KO	120	19	845.163	175.066	0.347	1.137	0.879	0.842	20210422_120min_5ugVTN_Pax-KO.lif	005
Pax-KO	120	20	699.232	147.574	0.403	1.384	0.723	0.766	20210422_120min_5ugVTN_Pax-KO.lif	005
Pax-KO	120	21	1055.59	203.311	0.321	1.362	0.734	0.786	20210422_120min_5ugVTN_Pax-KO.lif	005
Pax-KO	120	22	1727.34	222.046	0.44	1.227	0.815	0.763	20210422_120min_5ugVTN_Pax-KO.lif	005
Pax-KO	120	23	1014.52	176.213	0.411	1.5	0.667	0.725	20210422_120min_5ugVTN_Pax-KO.lif	005
Pax-KO	120	24	731.044	159.127	0.363	1.394	0.718	0.772	20210422_120min_5ugVTN_Pax-KO.lif	005
Pax-KO	120	25	1080.92	143.11	0.663	1.202	0.832	0.904	20210422_120min_5ugVTN_Pax-KO.lif	007
Pax-KO	120	26	427.961	108.644	0.456	1.535	0.651	0.805	20210422_120min_5ugVTN_Pax-KO.lif	007
Pax-KO	120	27	1531.73	206.901	0.45	1.939	0.516	0.818	20210422_120min_5ugVTN_Pax-KO.lif	007
Pax-KO	120	28	1901.15	328.673	0.221	1.514	0.661	0.611	20210422_120min_5ugVTN_Pax-KO.lif	007
Pax-KO	120	29	625.312	112.846	0.617	1.174	0.852	0.9	20210422_120min_5ugVTN_Pax-KO.lif	009
Pax-KO	120	30	1872.52	204.714	0.561	1.908	0.524	0.869	20210422_120min_5ugVTN_Pax-KO.lif	009
Pax-KO	120	31	1222.8	194.824	0.405	1.09	0.918	0.851	20210422_120min_5ugVTN_Pax-KO.lif	009
Pax-KO	120	32	1707.22	299.754	0.239	1.81	0.553	0.638	20210422_120min_5ugVTN_Pax-KO.lif	009
Pax-KO	120	33	646.539	140.673	0.411	1.181	0.847	0.848	20210422_120min_5ugVTN_Pax-KO.lif	011
Pax-KO	120	34	473.365	115.098	0.449	1.727	0.579	0.827	20210422_120min_5ugVTN_Pax-KO.lif	011
Pax-KO	120	35	615.306	129.556	0.461	1.209	0.827	0.881	20210422_120min_5ugVTN_Pax-KO.lif	011
Pax-KO	120	36	487.074	110.327	0.503	1.062	0.942	0.882	20210422_120min_5ugVTN_Pax-KO.lif	011
Pax-KO	120	37	731.565	171.75	0.312	1.467	0.681	0.625	20210422_120min_5ugVTN_Pax-KO.lif	013
Pax-KO	120	38	779.688	192.131	0.265	1.776	0.563	0.639	20210422_120min_5ugVTN_Pax-KO.lif	013
Pax-KO	120	39	1180.35	225.193	0.292	2.651	0.377	0.667	20210422_120min_5ugVTN_Pax-KO.lif	013
Pax-KO	120	40	1110.82	183.821	0.413	1.08	0.926	0.705	20210422_120min_5ugVTN_Pax-KO.lif	013
Pax-KO	120	41	927.528	207.363	0.271	1.313	0.762	0.661	20210422_120min_5ugVTN_Pax-KO.lif	013
Pax-KO	120	42	1138.18	224.557	0.284	2.328	0.43	0.703	20210422_120min_5ugVTN_Pax-KO.lif	015
Pax-KO	120	43	1776.62	242.287	0.38	1.324	0.755	0.726	20210422_120min_5ugVTN_Pax-KO.lif	015
Pax-KO	120	44	1715.31	205.807	0.509	1.332	0.751	0.821	20210422_120min_5ugVTN_Pax-KO.lif	015
Pax-KO	120	45	1863.1	339.662	0.203	1.56	0.641	0.476	20210422_120min_5ugVTN_Pax-KO.lif	015
Pax-KO	120	46	1242.53	243.167	0.264	1.69	0.592	0.549	20210422_120min_5ugVTN_Pax-KO.lif	015
Pax-KO	120	47	904.449	172.283	0.383	1.541	0.649	0.77	20210422_120min_5ugVTN_Pax-KO.lif	017
Pax-KO	120	48	836.429	189.677	0.292	1.337	0.748	0.747	20210422_120min_5ugVTN_Pax-KO.lif	017
Pax-KO	120	49	523.05	150.076	0.292	1.059	0.944	0.684	20210422_120min_5ugVTN_Pax-KO.lif	017
Pax-KO	120	50	1772.46	355.8	0.176	1.403	0.713	0.465	20210422_120min_5ugVTN_Pax-KO.lif	017
Pax-KO	120	51	832.901	209.836	0.238	1.09	0.918	0.507	20210422_120min_5ugVTN_Pax-KO.lif	019
Pax-KO	120	52	1104.4	223.261	0.278	1.525	0.656	0.667	20210422_120min_5ugVTN_Pax-KO.lif	019
Pax-KO	120	53	1356.76	215.017	0.369	1.228	0.814	0.711	20210422_120min_5ugVTN_Pax-KO.lif	019
Pax-KO	120	1	1410.2	325.36	0.167	1.261	0.793	0.521	20210428_120min_5ugVTN_Pax-KO.lif	002
Pax-KO	120	3	250.622	62.508	0.806	1.082	0.924	0.95	20210428_120min_5ugVTN_Pax-KO.lif	002
Pax-KO	120	4	499.624	118.009	0.451	1.226	0.815	0.83	20210428_120min_5ugVTN_Pax-KO.lif	002
Pax-KO	120	5	424.49	143.585	0.259	2.646	0.378	0.654	20210428_120min_5ugVTN_Pax-KO.lif	002
Pax-KO	120	6	362.601	99.55	0.46	1.083	0.923	0.782	20210428_120min_5ugVTN_Pax-KO.lif	002
Pax-KO	120	1	542.369	138.211	0.357	1.107	0.903	0.823	20210428_120min_5ugVTN_Pax-KO.lif	005
Pax-KO	120	8	1284	259.165	0.24	1.209	0.827	0.67	20210428_120min_5ugVTN_Pax-KO.lif	005
Pax-KO	120	2	1687.9	312.102	0.218	1.049	0.954	0.59	20210428_120min_5ugVTN_Pax-KO.lif	005
Pax-KO	120	10	1286.77	423.036	0.09	2.967	0.337	0.584	20210428_120min_5ugVTN_Pax-KO.lif	005
Pax-KO	120	11	555.671	125.414	0.444	1.633	0.612	0.825	20210428_120min_5ugVTN_Pax-KO.lif	005
Pax-KO	120	12	250.737	83.444	0.453	1.054	0.949	0.837	20210428_120min_5ugVTN_Pax-KO.lif	005
Pax-KO	120	3	2599.34	313.926	0.331	1.108	0.903	0.795	20210428_120min_5ugVTN_Pax-KO.lif	005
Pax-KO	120	14	978.252	222.666	0.248	1.612	0.62	0.726	20210428_120min_5ugVTN_Pax-KO.lif	005
Pax-KO	120	4	391.521	111.458	0.396	1.32	0.757	0.806	20210428_120min_5ugVTN_Pax-KO.lif	005
Pax-KO	120	5	256.291	101.746	0.311	2.427	0.412	0.72	20210428_120min_5ugVTN_Pax-KO.lif	005
Pax-KO	120	15	867.488	170.012	0.377	1.477	0.677	0.822	20210428_120min_5ugVTN_Pax-KO.lif	007
Pax-KO	120	16	652.959	140.413	0.416	1.125	0.889	0.853	20210428_120min_5ugVTN_Pax-KO.lif	007
Pax-KO	120	17	210.77	61.089	0.71	1.124	0.89	0.921	20210428_120min_5ugVTN_Pax-KO.lif	007
Pax-KO	120	18	542.831	244.429	0.114	1.442	0.693	0.623	20210428_120min_5ugVTN_Pax-KO.lif	007
Pax-KO	120	7	2126.21	425.375	0.148	1.177	0.849	0.553	20210428_120min_5ugVTN_Pax-KO.lif	007
Pax-KO	120	6	778.01	175.364	0.318	1.546	0.647	0.805	20210428_120min_5ugVTN_Pax-KO.lif	007
Pax-KO	120	21	1007.69	188.378	0.357	1.438	0.695	0.816	20210428_120min_5ugVTN_Pax-KO.lif	009
Pax-KO	120	22	594.077	137.118	0.397	1.165	0.859	0.808	20210428_120min_5ugVTN_Pax-KO.lif	009
Pax-KO	120	23	689.051	183.296	0.258	1.38	0.724	0.675	20210428_120min_5ugVTN_Pax-KO.lif	009
Pax-KO	120	24	318.353	103.02	0.377	1.807	0.553	0.882	20210428_120min_5ugVTN_Pax-KO.lif	009
Pax-KO	120	25	780.323	142.701	0.482	1.108	0.902	0.86	20210428_120min_5ugVTN_Pax-KO.lif	009
Pax-KO	120	26	409.74	121.823	0.347	1.441	0.694	0.797	20210428_120min_5ugVTN_Pax-KO.lif	009
Pax-KO	120	27	332.928	88.079	0.539	1.472	0.679	0.843	20210428_120min_5ugVTN_Pax-KO.lif	009
Pax-KO	120	8	481	113.351	0.47	1.297	0.771	0.849	20210428_120min_5ugVTN_Pax-KO.lif	009
Pax-KO	120	28	514.894	141.107	0.325	1.082	0.924	0.74	20210428_120min_5ugVTN_Pax-KO.lif	011
Pax-KO	120	29	745.387	154.056	0.395	1.041	0.96	0.787	20210428_120min_5ugVTN_Pax-KO.lif	011
Pax-KO	120	30	549.077	115.516	0.517	1.229	0.814	0.905	20210428_120min_5ugVTN_Pax-KO.lif	011
Pax-KO	120	31	1449.48	193.047	0.489	1.184	0.845	0.867	20210428_120min_5ugVTN_Pax-KO.lif	011
Pax-KO	120	9	601.482	155.509	0.313	1.643	0.609	0.764	20210428_120min_5ugVTN_Pax-KO.lif	011
Pax-KO	120	10	1626.3	264.383	0.292	2.434	0.411	0.668	20210428_120min_5ugVTN_Pax-KO.lif	011
Pax-KO	120	33	204.407	59.388	0.728	1.447	0.691	0.954	20210428_120min_5ugVTN_Pax-KO.lif	011
Pax-KO	120	11	359.883	143.062	0.221	1.561	0.641	0.727	20210428_120min_5ugVTN_Pax-KO.lif	011
Pax-KO	120	12	384.407	115.541	0.362	1.252	0.798	0.764	20210428_120min_5ugVTN_Pax-KO.lif	013
Pax-KO	120	13	1356.76	239.415	0.297	2.041	0.49	0.636	20210428_120min_5ugVTN_Pax-KO.lif	013
Pax-KO	120	35	320.03	93.472	0.46	1.049	0.953	0.865	20210428_120min_5ugVTN_Pax-KO.lif	013
Pax-KO	120	15	261.67	60.887	0.887	1.329	0.752	0.972	20210428_120min_5ugVTN_Pax-KO.lif	013
Pax-KO	120	16	1218.87	214.478	0.333	1.146	0.872	0.736	20210428_120min_5ugVTN_Pax-KO.lif	013
Pax-KO	120	38	791.081	164.837	0.366	1.651	0.606	0.84	20210428_120min_5ugVTN_Pax-KO.lif	013
Pax-KO	120	14	244.433	63.003	0.774	1.039	0.962	0.933	20210428_120min_5ugVTN_Pax-KO.lif	013
Pax-KO	120	39	422.234	151.484	0.231	6.129	0.163	0.727	20210428_120min_5ugVTN_Pax-KO.lif	015
Pax-KO	120	40	443.519	120.239	0.386	1.29	0.775	0.808	20210428_120min_5ugVTN_Pax-KO.lif	015
Pax-KO	120	41	847.418	228.812	0.203	2.052	0.487	0.663	20210428_120min_5ugVTN_Pax-KO.lif	015
Pax-KO	120	42	1978.02	264.033	0.357	1.374	0.728	0.779	20210428_120min_5ugVTN_Pax-KO.lif	015
Pax-KO	120	43	276.939	78.026	0.572	1.163	0.86	0.884	20210428_120min_5ugVTN_Pax-KO.lif	015
Pax-KO	120	44	419.168	119.37	0.37	1.159	0.863	0.8	20210428_120min_5ugVTN_Pax-KO.lif	015
Pax-KO	120	45	1458.96	271.204	0.249	1.924	0.52	0.618	20210428_120min_5ugVTN_Pax-KO.lif	017
Pax-KO	120	17	1503.96	344.401	0.159	1.109	0.901	0.515	20210428_120min_5ugVTN_Pax-KO.lif	017
Pax-KO	120	18	653.712	155.071	0.342	1.083	0.923	0.806	20210428_120min_5ugVTN_Pax-KO.lif	017
Pax-KO	120	19	377.871	111.716	0.38	1.117	0.896	0.793	20210428_120min_5ugVTN_Pax-KO.lif	017
Pax-KO	120	20	297.646	81.296	0.566	1.037	0.964	0.862	20210428_120min_5ugVTN_Pax-KO.lif	017
Pax-KO	120	21	1320.03	281.087	0.21	1.262	0.793	0.538	20210428_120min_5ugVTN_Pax-KO.lif	017
Pax-KO	120	48	937.128	196.623	0.305	1.922	0.52	0.814	20210428_120min_5ugVTN_Pax-KO.lif	019
Pax-KO	120	49	987.333	257.629	0.187	1.184	0.845	0.654	20210428_120min_5ugVTN_Pax-KO.lif	019
Pax-KO	120	50	1848.86	340.552	0.2	1.168	0.856	0.563	20210428_120min_5ugVTN_Pax-KO.lif	019
Pax-KO	120	51	324.368	88.958	0.515	1.309	0.764	0.835	20210428_120min_5ugVTN_Pax-KO.lif	019
Pax-KO	120	52	1879.63	307.378	0.25	1.592	0.628	0.607	20210428_120min_5ugVTN_Pax-KO.lif	019
Pax-KO	120	53	1105.1	272.43	0.187	1.2	0.833	0.686	20210428_120min_5ugVTN_Pax-KO.lif	021
Pax-KO	120	54	1706.35	409.114	0.128	1.603	0.624	0.447	20210428_120min_5ugVTN_Pax-KO.lif	021
Pax-KO	120	55	1597.14	247.999	0.326	1.332	0.751	0.775	20210428_120min_5ugVTN_Pax-KO.lif	021
Pax-KO	120	56	1340.97	229.76	0.319	1.207	0.828	0.71	20210428_120min_5ugVTN_Pax-KO.lif	021
Pax-KO	120	57	2916.54	312.397	0.376	1.252	0.799	0.827	20210428_120min_5ugVTN_Pax-KO.lif	021
Pax-KO	120	1	861.738	193.473	0.289	1.993	0.502	0.772	20210630_120min_5ugVTN_Pax-KO.lif	001
Pax-KO	120	2	589.831	191.644	0.202	2.126	0.47	0.644	20210630_120min_5ugVTN_Pax-KO.lif	001
Pax-KO	120	3	1912.29	213.683	0.526	1.174	0.852	0.909	20210630_120min_5ugVTN_Pax-KO.lif	001
Pax-KO	120	4	1296.6	266.498	0.229	1.376	0.727	0.745	20210630_120min_5ugVTN_Pax-KO.lif	001
Pax-KO	120	5	1973.32	338.465	0.216	1.34	0.746	0.525	20210630_120min_5ugVTN_Pax-KO.lif	003
Pax-KO	120	6	1055.11	247.35	0.217	2.301	0.435	0.558	20210630_120min_5ugVTN_Pax-KO.lif	003
Pax-KO	120	7	1268.4	270.675	0.218	1.54	0.649	0.582	20210630_120min_5ugVTN_Pax-KO.lif	003
Pax-KO	120	8	384.454	137.833	0.254	1.491	0.671	0.787	20210630_120min_5ugVTN_Pax-KO.lif	006
Pax-KO	120	9	548.1	153.89	0.291	1.853	0.54	0.786	20210630_120min_5ugVTN_Pax-KO.lif	006
Pax-KO	120	10	1450.57	316.312	0.182	2.485	0.402	0.426	20210630_120min_5ugVTN_Pax-KO.lif	006
Pax-KO	120	11	2051.86	342.225	0.22	1.367	0.732	0.665	20210630_120min_5ugVTN_Pax-KO.lif	010
Pax-KO	120	12	898.341	233.235	0.208	2.308	0.433	0.711	20210630_120min_5ugVTN_Pax-KO.lif	010
Pax-KO	120	13	1122.71	203.805	0.34	1.151	0.869	0.773	20210630_120min_5ugVTN_Pax-KO.lif	010
Pax-KO	120	14	692.93	143.076	0.425	1.094	0.914	0.866	20210630_120min_5ugVTN_Pax-KO.lif	012
Pax-KO	120	15	1640.35	310.237	0.214	1.668	0.6	0.561	20210630_120min_5ugVTN_Pax-KO.lif	012
Pax-KO	120	16	1043.17	225.407	0.258	1.819	0.55	0.815	20210630_120min_5ugVTN_Pax-KO.lif	012
Pax-KO	120	17	1256.73	321.927	0.152	1.821	0.549	0.379	20210630_120min_5ugVTN_Pax-KO.lif	014
Pax-KO	120	18	1028.75	205.296	0.307	1.287	0.777	0.621	20210630_120min_5ugVTN_Pax-KO.lif	014
Pax-KO	120	19	633.931	228.021	0.153	1.247	0.802	0.491	20210630_120min_5ugVTN_Pax-KO.lif	014
Pax-KO	120	20	767.651	272.544	0.13	1.972	0.507	0.718	20210630_120min_5ugVTN_Pax-KO.lif	014
Pax-KO	120	21	1235.5	331.632	0.141	1.651	0.606	0.668	20210630_120min_5ugVTN_Pax-KO.lif	016
Pax-KO	120	22	1803.23	350.945	0.184	1.589	0.629	0.675	20210630_120min_5ugVTN_Pax-KO.lif	016
Pax-KO	120	23	2375.89	389.46	0.197	1.196	0.836	0.621	20210630_120min_5ugVTN_Pax-KO.lif	018
Pax-KO	120	24	2356.7	448.815	0.147	2.338	0.428	0.427	20210630_120min_5ugVTN_Pax-KO.lif	018
Pax-KO	120	25	1528.78	480.864	0.083	1.675	0.597	0.386	20210630_120min_5ugVTN_Pax-KO.lif	020
Pax-KO	120	26	1710.37	416.178	0.124	1.302	0.768	0.41	20210630_120min_5ugVTN_Pax-KO.lif	020
Pax-KO	120	27	1386.75	184.307	0.513	1.224	0.817	0.878	20210630_120min_5ugVTN_Pax-KO.lif	022
Pax-KO	120	28	456.906	113.993	0.442	1.287	0.777	0.864	20210630_120min_5ugVTN_Pax-KO.lif	023
Pax-KO	120	29	1563.73	368.733	0.145	1.715	0.583	0.41	20210630_120min_5ugVTN_Pax-KO.lif	022
Pax-KO	120	30	1220.79	239.023	0.269	1.911	0.523	0.731	20210630_120min_5ugVTN_Pax-KO.lif	024
Pax-KO	120	31	2005.41	289.697	0.3	1.71	0.585	0.826	20210630_120min_5ugVTN_Pax-KO.lif	024
Pax-KO	120	32	777.115	233.651	0.179	1.089	0.918	0.787	20210630_120min_5ugVTN_Pax-KO.lif	026
Pax-KO	120	33	766.262	178.429	0.302	2.276	0.439	0.703	20210630_120min_5ugVTN_Pax-KO.lif	026
Pax-KO	120	34	661.151	166.756	0.299	1.2	0.833	0.64	20210630_120min_5ugVTN_Pax-KO.lif	026
Pax-KO	120	35	802.39	224.16	0.201	1.086	0.921	0.642	20210630_120min_5ugVTN_Pax-KO.lif	026
Pax-wt	30	1	558.274	112.567	0.554	1.098	0.911	0.883	20210422_30min_5ugVTN_Paxwt.lif	001
Pax-wt	30	2	887.559	169.011	0.39	1.388	0.721	0.835	20210422_30min_5ugVTN_Paxwt.lif	001
Pax-wt	30	3	879.403	137.084	0.588	1.484	0.674	0.869	20210422_30min_5ugVTN_Paxwt.lif	001
Pax-wt	30	4	759.212	185.058	0.279	1.698	0.589	0.804	20210422_30min_5ugVTN_Paxwt.lif	001
Pax-wt	30	5	245.011	66.331	0.7	1.216	0.822	0.946	20210422_30min_5ugVTN_Paxwt.lif	001
Pax-wt	30	6	445.948	109.015	0.472	1.309	0.764	0.815	20210422_30min_5ugVTN_Paxwt.lif	001
Pax-wt	30	7	2311.64	208.387	0.669	1.051	0.952	0.945	20210422_30min_5ugVTN_Paxwt.lif	001
Pax-wt	30	8	1558.22	220.524	0.403	1.109	0.901	0.854	20210422_30min_5ugVTN_Paxwt.lif	001
Pax-wt	30	9	549.772	123.733	0.451	1.237	0.808	0.863	20210422_30min_5ugVTN_Paxwt.lif	001
Pax-wt	30	10	371.045	101.907	0.449	1.411	0.709	0.815	20210422_30min_5ugVTN_Paxwt.lif	003
Pax-wt	30	11	1127.02	166.081	0.513	1.145	0.874	0.872	20210422_30min_5ugVTN_Paxwt.lif	003
Pax-wt	30	12	1151.83	185.74	0.42	1.005	0.996	0.843	20210422_30min_5ugVTN_Paxwt.lif	003
Pax-wt	30	13	727.63	158.808	0.363	1.185	0.844	0.828	20210422_30min_5ugVTN_Paxwt.lif	003
Pax-wt	30	14	1194.23	168.462	0.529	1.025	0.975	0.858	20210422_30min_5ugVTN_Paxwt.lif	007
Pax-wt	30	15	1068.89	137.414	0.711	1.142	0.875	0.928	20210422_30min_5ugVTN_Paxwt.lif	007
Pax-wt	30	16	632.484	137.423	0.421	1.264	0.791	0.861	20210422_30min_5ugVTN_Paxwt.lif	007
Pax-wt	30	17	619.47	118.847	0.551	1.129	0.886	0.851	20210422_30min_5ugVTN_Paxwt.lif	007
Pax-wt	30	18	649.316	126.847	0.507	1.106	0.904	0.89	20210422_30min_5ugVTN_Paxwt.lif	007
Pax-wt	30	19	369.021	123.319	0.305	1.953	0.512	0.773	20210422_30min_5ugVTN_Paxwt.lif	007
Pax-wt	30	20	1133.38	168.389	0.502	1.439	0.695	0.88	20210422_30min_5ugVTN_Paxwt.lif	007
Pax-wt	30	21	1822.55	224.92	0.453	1.105	0.905	0.896	20210422_30min_5ugVTN_Paxwt.lif	007
Pax-wt	30	22	1517.5	176.182	0.614	1.068	0.937	0.901	20210422_30min_5ugVTN_Paxwt.lif	007
Pax-wt	30	23	354.445	109.132	0.374	1.12	0.893	0.768	20210422_30min_5ugVTN_Paxwt.lif	009
Pax-wt	30	24	670.947	157.719	0.339	1.098	0.911	0.776	20210422_30min_5ugVTN_Paxwt.lif	009
Pax-wt	30	25	1276.77	153.332	0.682	1.083	0.923	0.925	20210422_30min_5ugVTN_Paxwt.lif	009
Pax-wt	30	26	485.742	111.654	0.49	1.604	0.623	0.846	20210422_30min_5ugVTN_Paxwt.lif	009
Pax-wt	30	27	443.115	104.7	0.508	1.166	0.858	0.889	20210422_30min_5ugVTN_Paxwt.lif	009
Pax-wt	30	28	1282.44	242.529	0.274	1.113	0.899	0.826	20210422_30min_5ugVTN_Paxwt.lif	009
Pax-wt	30	29	1094.86	183.575	0.408	1.523	0.657	0.846	20210422_30min_5ugVTN_Paxwt.lif	009
Pax-wt	30	30	547.401	162.531	0.26	1.169	0.855	0.756	20210422_30min_5ugVTN_Paxwt.lif	009
Pax-wt	30	31	848.748	203.824	0.257	1.325	0.755	0.749	20210422_30min_5ugVTN_Paxwt.lif	011
Pax-wt	30	32	516.34	124.52	0.418	2.079	0.481	0.835	20210422_30min_5ugVTN_Paxwt.lif	011
Pax-wt	30	33	639.829	131.866	0.462	1.318	0.759	0.855	20210422_30min_5ugVTN_Paxwt.lif	011
Pax-wt	30	34	1157.38	190.594	0.4	1.306	0.766	0.891	20210422_30min_5ugVTN_Paxwt.lif	011
Pax-wt	30	35	1011.92	154.611	0.532	1.047	0.955	0.878	20210422_30min_5ugVTN_Paxwt.lif	013
Pax-wt	30	36	1559.95	171.853	0.664	1.135	0.881	0.941	20210422_30min_5ugVTN_Paxwt.lif	013
Pax-wt	30	37	801.725	173.68	0.334	1.071	0.934	0.845	20210422_30min_5ugVTN_Paxwt.lif	013
Pax-wt	30	38	1045.23	133.576	0.736	1.106	0.904	0.936	20210422_30min_5ugVTN_Paxwt.lif	013
Pax-wt	30	39	662.561	152.56	0.358	1.245	0.803	0.834	20210422_30min_5ugVTN_Paxwt.lif	013
Pax-wt	30	40	1066.11	169.706	0.465	1.227	0.815	0.887	20210422_30min_5ugVTN_Paxwt.lif	013
Pax-wt	30	41	768.813	123.689	0.631	1.166	0.858	0.922	20210422_30min_5ugVTN_Paxwt.lif	015
Pax-wt	30	42	572.271	138.211	0.376	2.021	0.495	0.841	20210422_30min_5ugVTN_Paxwt.lif	015
Pax-wt	30	43	1232.52	153.108	0.661	1.08	0.926	0.925	20210422_30min_5ugVTN_Paxwt.lif	015
Pax-wt	30	44	1137.49	248.846	0.231	1.306	0.766	0.728	20210422_30min_5ugVTN_Paxwt.lif	015
Pax-wt	30	45	933.542	126.06	0.738	1.023	0.978	0.942	20210422_30min_5ugVTN_Paxwt.lif	015
Pax-wt	30	46	860.663	182.411	0.325	1.017	0.984	0.829	20210422_30min_5ugVTN_Paxwt.lif	015
Pax-wt	30	47	847.128	131.419	0.616	1.429	0.7	0.91	20210422_30min_5ugVTN_Paxwt.lif	015
Pax-wt	30	48	602.522	114.695	0.576	1.254	0.798	0.911	20210422_30min_5ugVTN_Paxwt.lif	015
Pax-wt	30	49	668.807	115.385	0.631	1.224	0.817	0.902	20210422_30min_5ugVTN_Paxwt.lif	015
Pax-wt	30	50	703.974	131.031	0.515	1.084	0.923	0.855	20210422_30min_5ugVTN_Paxwt.lif	015
Pax-wt	30	51	1633.06	244.311	0.344	1.295	0.772	0.848	20210422_30min_5ugVTN_Paxwt.lif	015
Pax-wt	30	52	672.624	109.885	0.7	1.139	0.878	0.921	20210422_30min_5ugVTN_Paxwt.lif	017
Pax-wt	30	53	633.582	109.802	0.66	1.13	0.885	0.897	20210422_30min_5ugVTN_Paxwt.lif	017
Pax-wt	30	54	2175.43	192.852	0.735	1.223	0.818	0.95	20210422_30min_5ugVTN_Paxwt.lif	017
Pax-wt	30	55	1477.64	172.602	0.623	1.066	0.938	0.903	20210422_30min_5ugVTN_Paxwt.lif	017
Pax-wt	30	56	481.925	97.952	0.631	1.13	0.885	0.898	20210422_30min_5ugVTN_Paxwt.lif	017
Pax-wt	30	57	1228.99	150.611	0.681	1.137	0.879	0.933	20210422_30min_5ugVTN_Paxwt.lif	017
Pax-wt	30	58	1497.2	208.384	0.433	1.993	0.502	0.823	20210422_30min_5ugVTN_Paxwt.lif	019
Pax-wt	30	59	1313.09	157.686	0.664	1.091	0.917	0.922	20210422_30min_5ugVTN_Paxwt.lif	019
Pax-wt	30	60	478.859	97.087	0.638	1.268	0.789	0.904	20210422_30min_5ugVTN_Paxwt.lif	019
Pax-wt	30	61	1121.81	183.733	0.418	1.209	0.827	0.829	20210422_30min_5ugVTN_Paxwt.lif	019
Pax-wt	30	62	606.05	124.136	0.494	1.143	0.875	0.832	20210422_30min_5ugVTN_Paxwt.lif	019
Pax-wt	30	63	407.138	86.33	0.686	1.152	0.868	0.945	20210422_30min_5ugVTN_Paxwt.lif	019
Pax-wt	30	64	747.47	118.927	0.664	1.175	0.851	0.927	20210422_30min_5ugVTN_Paxwt.lif	021
Pax-wt	30	65	1246.8	150.762	0.689	1.084	0.923	0.927	20210422_30min_5ugVTN_Paxwt.lif	021
Pax-wt	30	66	1137.31	192.318	0.386	1.275	0.784	0.79	20210422_30min_5ugVTN_Paxwt.lif	021
Pax-wt	30	67	946.035	126.225	0.746	1.02	0.981	0.946	20210422_30min_5ugVTN_Paxwt.lif	021
Pax-wt	30	68	1617.1	233.248	0.374	1.301	0.769	0.846	20210422_30min_5ugVTN_Paxwt.lif	021
Pax-wt	30	69	860.894	131.137	0.629	1.418	0.705	0.916	20210422_30min_5ugVTN_Paxwt.lif	021
Pax-wt	30	70	722.193	119.724	0.633	1.219	0.82	0.881	20210422_30min_5ugVTN_Paxwt.lif	021
Pax-wt	30	71	724.912	134.679	0.502	1.089	0.918	0.858	20210422_30min_5ugVTN_Paxwt.lif	021
Pax-wt	30	1	664.758	138.06	0.438	1.347	0.742	0.783	20210428_30min_5ugVTN_Paxwt.lif	001
Pax-wt	30	2	428.943	153.623	0.228	1.153	0.867	0.703	20210428_30min_5ugVTN_Paxwt.lif	001
Pax-wt	30	3	754.295	126.997	0.588	1.074	0.931	0.919	20210428_30min_5ugVTN_Paxwt.lif	001
Pax-wt	30	4	1637.75	202.434	0.502	1.077	0.928	0.815	20210428_30min_5ugVTN_Paxwt.lif	001
Pax-wt	30	5	1052.52	190.079	0.366	1.288	0.776	0.856	20210428_30min_5ugVTN_Paxwt.lif	001
Pax-wt	30	6	948.117	136.322	0.641	1.134	0.882	0.892	20210428_30min_5ugVTN_Paxwt.lif	001
Pax-wt	30	7	372.954	98.448	0.484	1.048	0.954	0.857	20210428_30min_5ugVTN_Paxwt.lif	001
Pax-wt	30	8	367.286	84.935	0.64	1.075	0.93	0.942	20210428_30min_5ugVTN_Paxwt.lif	001
Pax-wt	30	9	429.059	131.876	0.31	1.478	0.676	0.736	20210428_30min_5ugVTN_Paxwt.lif	001
Pax-wt	30	10	377.697	114.88	0.36	1.171	0.854	0.712	20210428_30min_5ugVTN_Paxwt.lif	001
Pax-wt	30	11	406.964	155.032	0.213	1.234	0.81	0.682	20210428_30min_5ugVTN_Paxwt.lif	001
Pax-wt	30	12	271.386	66.156	0.779	1.319	0.758	0.947	20210428_30min_5ugVTN_Paxwt.lif	001
Pax-wt	30	13	465.498	124.51	0.377	1.215	0.823	0.881	20210428_30min_5ugVTN_Paxwt.lif	001
Pax-wt	30	14	812.366	200.729	0.253	1.055	0.948	0.781	20210428_30min_5ugVTN_Paxwt.lif	003
Pax-wt	30	15	640.697	203.392	0.195	1.506	0.664	0.72	20210428_30min_5ugVTN_Paxwt.lif	003
Pax-wt	30	16	432.183	133.873	0.303	1.248	0.801	0.805	20210428_30min_5ugVTN_Paxwt.lif	003
Pax-wt	30	17	341.779	133.666	0.24	1.49	0.671	0.732	20210428_30min_5ugVTN_Paxwt.lif	003
Pax-wt	30	18	685.928	176.051	0.278	1.234	0.811	0.78	20210428_30min_5ugVTN_Paxwt.lif	003
Pax-wt	30	19	823.82	198.588	0.263	1.32	0.758	0.798	20210428_30min_5ugVTN_Paxwt.lif	003
Pax-wt	30	20	412.227	139.232	0.267	1.398	0.715	0.73	20210428_30min_5ugVTN_Paxwt.lif	003
Pax-wt	30	21	302.157	72.725	0.718	1.511	0.662	0.933	20210428_30min_5ugVTN_Paxwt.lif	003
Pax-wt	30	22	1058.19	168.078	0.471	1.182	0.846	0.833	20210428_30min_5ugVTN_Paxwt.lif	003
Pax-wt	30	23	285.847	65.369	0.841	1.162	0.86	0.96	20210428_30min_5ugVTN_Paxwt.lif	003
Pax-wt	30	24	616.346	133.824	0.432	1.104	0.906	0.895	20210428_30min_5ugVTN_Paxwt.lif	003
Pax-wt	30	25	310.834	72.468	0.744	1.351	0.74	0.942	20210428_30min_5ugVTN_Paxwt.lif	003
Pax-wt	30	26	505.292	93.933	0.72	1.624	0.616	0.953	20210428_30min_5ugVTN_Paxwt.lif	005
Pax-wt	30	27	600.903	132.352	0.431	1.221	0.819	0.882	20210428_30min_5ugVTN_Paxwt.lif	005
Pax-wt	30	28	281.913	75.927	0.615	1.27	0.787	0.897	20210428_30min_5ugVTN_Paxwt.lif	005
Pax-wt	30	29	930.245	131.866	0.672	1.377	0.726	0.914	20210428_30min_5ugVTN_Paxwt.lif	005
Pax-wt	30	30	1304.88	257.372	0.248	1.047	0.955	0.76	20210428_30min_5ugVTN_Paxwt.lif	005
Pax-wt	30	31	749.725	137.775	0.496	1.685	0.593	0.889	20210428_30min_5ugVTN_Paxwt.lif	005
Pax-wt	30	32	619.353	166.149	0.282	1.13	0.885	0.723	20210428_30min_5ugVTN_Paxwt.lif	005
Pax-wt	30	33	535.08	134.096	0.374	1.062	0.942	0.759	20210428_30min_5ugVTN_Paxwt.lif	007
Pax-wt	30	34	710.51	129.038	0.536	1.127	0.887	0.877	20210428_30min_5ugVTN_Paxwt.lif	007
Pax-wt	30	35	681.242	130.258	0.505	1.17	0.854	0.865	20210428_30min_5ugVTN_Paxwt.lif	007
Pax-wt	30	36	476.951	87.739	0.779	1.356	0.737	0.96	20210428_30min_5ugVTN_Paxwt.lif	007
Pax-wt	30	37	461.334	138.892	0.301	1.421	0.704	0.736	20210428_30min_5ugVTN_Paxwt.lif	007
Pax-wt	30	38	284.748	78.707	0.578	1.401	0.714	0.924	20210428_30min_5ugVTN_Paxwt.lif	007
Pax-wt	30	39	291.573	79.785	0.576	1.156	0.865	0.869	20210428_30min_5ugVTN_Paxwt.lif	007
Pax-wt	30	40	795.594	145.107	0.475	1.154	0.867	0.859	20210428_30min_5ugVTN_Paxwt.lif	009
Pax-wt	30	41	748.337	246.371	0.155	1.376	0.727	0.752	20210428_30min_5ugVTN_Paxwt.lif	009
Pax-wt	30	42	604.257	143.265	0.37	1.071	0.934	0.879	20210428_30min_5ugVTN_Paxwt.lif	009
Pax-wt	30	43	433.744	106.411	0.481	1.135	0.881	0.865	20210428_30min_5ugVTN_Paxwt.lif	009
Pax-wt	30	44	495.17	128.125	0.379	1.17	0.855	0.853	20210428_30min_5ugVTN_Paxwt.lif	009
Pax-wt	30	45	392.851	91.714	0.587	1.049	0.953	0.897	20210428_30min_5ugVTN_Paxwt.lif	009
Pax-wt	30	46	773.96	135.607	0.529	1.093	0.915	0.897	20210428_30min_5ugVTN_Paxwt.lif	009
Pax-wt	30	47	649.199	125.705	0.516	1.316	0.76	0.923	20210428_30min_5ugVTN_Paxwt.lif	009
Pax-wt	30	48	267.453	65.641	0.78	1.264	0.791	0.951	20210428_30min_5ugVTN_Paxwt.lif	009
Pax-wt	30	49	350.801	102.024	0.424	1.761	0.568	0.828	20210428_30min_5ugVTN_Paxwt.lif	009
Pax-wt	30	50	390.075	117.484	0.355	1.305	0.767	0.811	20210428_30min_5ugVTN_Paxwt.lif	009
Pax-wt	30	51	1185.38	216.165	0.319	1.297	0.771	0.84	20210428_30min_5ugVTN_Paxwt.lif	011
Pax-wt	30	52	269.189	62.731	0.86	1.081	0.925	0.965	20210428_30min_5ugVTN_Paxwt.lif	011
Pax-wt	30	53	601.135	125.268	0.481	1.151	0.869	0.908	20210428_30min_5ugVTN_Paxwt.lif	011
Pax-wt	30	54	400.255	95.537	0.551	1.085	0.922	0.885	20210428_30min_5ugVTN_Paxwt.lif	011
Pax-wt	30	55	911.622	202.375	0.28	1.198	0.835	0.731	20210428_30min_5ugVTN_Paxwt.lif	011
Pax-wt	30	56	771.705	177.456	0.308	1.266	0.79	0.799	20210428_30min_5ugVTN_Paxwt.lif	011
Pax-wt	30	57	352.363	89.639	0.551	1.373	0.729	0.879	20210428_30min_5ugVTN_Paxwt.lif	011
Pax-wt	30	58	667.997	137.026	0.447	1.271	0.787	0.823	20210428_30min_5ugVTN_Paxwt.lif	011
Pax-wt	30	59	420.846	100.464	0.524	1.076	0.929	0.869	20210428_30min_5ugVTN_Paxwt.lif	011
Pax-wt	30	60	1288.86	273.433	0.217	1.106	0.904	0.688	20210428_30min_5ugVTN_Paxwt.lif	011
Pax-wt	30	61	481.347	138.906	0.313	1.485	0.673	0.754	20210428_30min_5ugVTN_Paxwt.lif	011
Pax-wt	30	62	1624.5	201.817	0.501	1.15	0.87	0.848	20210428_30min_5ugVTN_Paxwt.lif	011
Pax-wt	30	63	680.433	117.931	0.615	1.955	0.511	0.926	20210428_30min_5ugVTN_Paxwt.lif	013
Pax-wt	30	64	671.236	108.947	0.711	1.141	0.877	0.937	20210428_30min_5ugVTN_Paxwt.lif	013
Pax-wt	30	65	378.564	91.927	0.563	1.11	0.901	0.913	20210428_30min_5ugVTN_Paxwt.lif	013
Pax-wt	30	66	949.276	180.505	0.366	1.191	0.84	0.818	20210428_30min_5ugVTN_Paxwt.lif	013
Pax-wt	30	67	558.448	119.666	0.49	1.031	0.97	0.842	20210428_30min_5ugVTN_Paxwt.lif	013
Pax-wt	30	68	646.596	145.096	0.386	1.116	0.896	0.862	20210428_30min_5ugVTN_Paxwt.lif	013
Pax-wt	30	69	595.697	127.935	0.457	1.049	0.954	0.87	20210428_30min_5ugVTN_Paxwt.lif	013
Pax-wt	30	70	525.652	134.563	0.365	1.039	0.963	0.843	20210428_30min_5ugVTN_Paxwt.lif	013
Pax-wt	30	71	438.603	89.58	0.687	1.048	0.954	0.928	20210428_30min_5ugVTN_Paxwt.lif	013
Pax-wt	30	72	1089.25	148.495	0.621	1.152	0.868	0.905	20210428_30min_5ugVTN_Paxwt.lif	013
Pax-wt	30	73	899.3	189.272	0.315	1.25	0.8	0.814	20210428_30min_5ugVTN_Paxwt.lif	013
Pax-wt	30	74	959.976	131.208	0.701	1.351	0.74	0.943	20210428_30min_5ugVTN_Paxwt.lif	013
Pax-wt	30	75	481.751	90.601	0.738	1.094	0.914	0.944	20210428_30min_5ugVTN_Paxwt.lif	013
Pax-wt	30	76	415.582	91.363	0.626	1.594	0.627	0.925	20210428_30min_5ugVTN_Paxwt.lif	013
Pax-wt	30	77	515.819	99.138	0.66	1.109	0.901	0.928	20210428_30min_5ugVTN_Paxwt.lif	015
Pax-wt	30	78	401.181	88.582	0.642	1.094	0.914	0.924	20210428_30min_5ugVTN_Paxwt.lif	015
Pax-wt	30	79	230.725	72.903	0.546	1.259	0.795	0.88	20210428_30min_5ugVTN_Paxwt.lif	015
Pax-wt	30	80	602.638	142.798	0.371	1.369	0.73	0.825	20210428_30min_5ugVTN_Paxwt.lif	015
Pax-wt	30	81	528.776	116.77	0.487	1.055	0.947	0.807	20210428_30min_5ugVTN_Paxwt.lif	015
Pax-wt	30	82	482.966	117.46	0.44	1.38	0.724	0.842	20210428_30min_5ugVTN_Paxwt.lif	015
Pax-wt	30	83	422.581	99.633	0.535	1.156	0.865	0.873	20210428_30min_5ugVTN_Paxwt.lif	015
Pax-wt	30	84	924.172	276.676	0.152	1.181	0.847	0.676	20210428_30min_5ugVTN_Paxwt.lif	015
Pax-wt	30	85	860.142	148.793	0.488	1.311	0.762	0.894	20210428_30min_5ugVTN_Paxwt.lif	015
Pax-wt	30	86	258.488	62.099	0.842	1.109	0.902	0.966	20210428_30min_5ugVTN_Paxwt.lif	015
Pax-wt	30	87	582.162	145.821	0.344	1.444	0.693	0.839	20210428_30min_5ugVTN_Paxwt.lif	015
Pax-wt	30	88	889.642	146.113	0.524	1.244	0.804	0.885	20210428_30min_5ugVTN_Paxwt.lif	017
Pax-wt	30	89	353.693	101.072	0.435	1.278	0.782	0.824	20210428_30min_5ugVTN_Paxwt.lif	017
Pax-wt	30	90	863.844	208.751	0.249	1.24	0.807	0.763	20210428_30min_5ugVTN_Paxwt.lif	017
Pax-wt	30	91	413.037	120.414	0.358	1.159	0.863	0.828	20210428_30min_5ugVTN_Paxwt.lif	017
Pax-wt	30	92	368.211	74.941	0.824	1.071	0.934	0.966	20210428_30min_5ugVTN_Paxwt.lif	017
Pax-wt	30	93	284.748	79.421	0.567	1.391	0.719	0.894	20210428_30min_5ugVTN_Paxwt.lif	017
Pax-wt	30	94	1665.28	276.374	0.274	1.248	0.801	0.8	20210428_30min_5ugVTN_Paxwt.lif	017
Pax-wt	30	95	1595.18	174.856	0.656	1.056	0.947	0.916	20210428_30min_5ugVTN_Paxwt.lif	017
Pax-wt	30	96	254.208	81.403	0.482	1.366	0.732	0.815	20210428_30min_5ugVTN_Paxwt.lif	017
Pax-wt	30	97	857.83	150.218	0.478	1.065	0.939	0.903	20210428_30min_5ugVTN_Paxwt.lif	017
Pax-wt	30	98	1789.58	235.872	0.404	1.2	0.833	0.892	20210428_30min_5ugVTN_Paxwt.lif	019
Pax-wt	30	99	1023.19	143.158	0.627	1.227	0.815	0.901	20210428_30min_5ugVTN_Paxwt.lif	019
Pax-wt	30	100	682.804	160.542	0.333	1.449	0.69	0.8	20210428_30min_5ugVTN_Paxwt.lif	019
Pax-wt	30	101	1676.27	175.546	0.684	1.097	0.912	0.932	20210428_30min_5ugVTN_Paxwt.lif	019
Pax-wt	30	102	882.527	179.311	0.345	1.091	0.917	0.762	20210428_30min_5ugVTN_Paxwt.lif	019
Pax-wt	30	103	394.818	85.922	0.672	1.141	0.876	0.924	20210428_30min_5ugVTN_Paxwt.lif	019
Pax-wt	30	104	237.029	87.467	0.389	1.267	0.789	0.84	20210428_30min_5ugVTN_Paxwt.lif	019
Pax-wt	30	105	228.064	74.178	0.521	1.131	0.884	0.856	20210428_30min_5ugVTN_Paxwt.lif	019
Pax-wt	30	106	618.602	173.232	0.259	1.266	0.79	0.819	20210428_30min_5ugVTN_Paxwt.lif	019
Pax-wt	30	107	2028	269.929	0.35	1.336	0.748	0.876	20210428_30min_5ugVTN_Paxwt.lif	019
Pax-wt	30	108	765.517	139.994	0.491	1.225	0.816	0.882	20210428_30min_5ugVTN_Paxwt.lif	019
Pax-wt	30	109	1759.85	206.053	0.521	1.202	0.832	0.871	20210428_30min_5ugVTN_Paxwt.lif	019
Pax-wt	30	1	1045.98	182.844	0.393	1.376	0.727	0.831	20210630_30min_5ugVTN_Paxwt.lif	001
Pax-wt	30	2	317.716	88.302	0.512	1.369	0.731	0.849	20210630_30min_5ugVTN_Paxwt.lif	001
Pax-wt	30	3	782.579	127.221	0.608	1.072	0.932	0.88	20210630_30min_5ugVTN_Paxwt.lif	001
Pax-wt	30	4	1489.91	173.787	0.62	1.116	0.896	0.899	20210630_30min_5ugVTN_Paxwt.lif	001
Pax-wt	30	5	3521.31	424.133	0.246	1.043	0.959	0.8	20210630_30min_5ugVTN_Paxwt.lif	001
Pax-wt	30	6	740.008	123.164	0.613	1.228	0.815	0.939	20210630_30min_5ugVTN_Paxwt.lif	003
Pax-wt	30	7	3070.16	430.99	0.208	1.468	0.681	0.697	20210630_30min_5ugVTN_Paxwt.lif	003
Pax-wt	30	8	630.574	123.665	0.518	1.139	0.878	0.881	20210630_30min_5ugVTN_Paxwt.lif	003
Pax-wt	30	9	663.081	115.914	0.62	1.099	0.91	0.905	20210630_30min_5ugVTN_Paxwt.lif	003
Pax-wt	30	10	569.437	118.611	0.509	1.165	0.858	0.865	20210630_30min_5ugVTN_Paxwt.lif	005
Pax-wt	30	11	449.534	119.336	0.397	1.445	0.692	0.859	20210630_30min_5ugVTN_Paxwt.lif	005
Pax-wt	30	12	1005.38	152.792	0.541	1.282	0.78	0.894	20210630_30min_5ugVTN_Paxwt.lif	005
Pax-wt	30	13	575.8	104.079	0.668	1.354	0.739	0.941	20210630_30min_5ugVTN_Paxwt.lif	005
Pax-wt	30	14	542.773	102.344	0.651	1.369	0.731	0.943	20210630_30min_5ugVTN_Paxwt.lif	005
Pax-wt	30	15	389.091	90.236	0.6	1.151	0.868	0.881	20210630_30min_5ugVTN_Paxwt.lif	005
Pax-wt	30	16	604.488	137.108	0.404	1.272	0.786	0.855	20210630_30min_5ugVTN_Paxwt.lif	005
Pax-wt	30	17	783.851	162.642	0.372	1.236	0.809	0.802	20210630_30min_5ugVTN_Paxwt.lif	005
Pax-wt	30	18	512.06	165.94	0.234	2.066	0.484	0.783	20210630_30min_5ugVTN_Paxwt.lif	007
Pax-wt	30	19	492.336	159.886	0.242	1.347	0.743	0.665	20210630_30min_5ugVTN_Paxwt.lif	007
Pax-wt	30	20	429.175	113.314	0.42	1.316	0.76	0.949	20210630_30min_5ugVTN_Paxwt.lif	007
Pax-wt	30	21	477.876	93.215	0.691	1.267	0.789	0.943	20210630_30min_5ugVTN_Paxwt.lif	007
Pax-wt	30	22	622.708	135.005	0.429	2.336	0.428	0.893	20210630_30min_5ugVTN_Paxwt.lif	007
Pax-wt	30	23	850.367	166.198	0.387	1.091	0.917	0.833	20210630_30min_5ugVTN_Paxwt.lif	007
Pax-wt	30	24	606.513	165.328	0.279	1.704	0.587	0.767	20210630_30min_5ugVTN_Paxwt.lif	007
Pax-wt	30	25	644.919	220.927	0.166	1.722	0.581	0.593	20210630_30min_5ugVTN_Paxwt.lif	009
Pax-wt	30	26	1532.77	198.348	0.49	1.121	0.892	0.857	20210630_30min_5ugVTN_Paxwt.lif	009
Pax-wt	30	27	306.148	70.695	0.77	1.222	0.818	0.942	20210630_30min_5ugVTN_Paxwt.lif	009
Pax-wt	30	28	292.325	96.819	0.392	1.1	0.909	0.777	20210630_30min_5ugVTN_Paxwt.lif	009
Pax-wt	30	29	513.217	106.516	0.568	1.225	0.817	0.92	20210630_30min_5ugVTN_Paxwt.lif	011
Pax-wt	30	30	399.04	104.91	0.456	1.146	0.873	0.86	20210630_30min_5ugVTN_Paxwt.lif	011
Pax-wt	30	31	880.618	140.485	0.561	1.069	0.935	0.921	20210630_30min_5ugVTN_Paxwt.lif	011
Pax-wt	30	32	554.225	136.817	0.372	2.304	0.434	0.819	20210630_30min_5ugVTN_Paxwt.lif	011
Pax-wt	30	33	317.022	80.606	0.613	1.067	0.937	0.889	20210630_30min_5ugVTN_Paxwt.lif	013
Pax-wt	30	34	891.318	135.243	0.612	1.037	0.964	0.923	20210630_30min_5ugVTN_Paxwt.lif	013
Pax-wt	30	35	693.794	134.645	0.481	1.289	0.776	0.876	20210630_30min_5ugVTN_Paxwt.lif	013
Pax-wt	30	36	332.003	73.216	0.778	1.061	0.942	0.949	20210630_30min_5ugVTN_Paxwt.lif	015
Pax-wt	30	37	742.322	155.101	0.388	1.137	0.879	0.752	20210630_30min_5ugVTN_Paxwt.lif	015
Pax-wt	30	38	972.352	146.213	0.572	1.034	0.967	0.889	20210630_30min_5ugVTN_Paxwt.lif	015
Pax-wt	30	39	2121.7	185.273	0.777	1.139	0.878	0.962	20210630_30min_5ugVTN_Paxwt.lif	017
Pax-wt	30	40	693.217	128.014	0.532	1.213	0.825	0.9	20210630_30min_5ugVTN_Paxwt.lif	017
Pax-wt	30	41	484.528	101.684	0.589	1.229	0.813	0.908	20210630_30min_5ugVTN_Paxwt.lif	019
Pax-wt	30	42	1404.13	174.117	0.582	1.107	0.903	0.897	20210630_30min_5ugVTN_Paxwt.lif	019
Pax-wt	30	43	182.37	53.815	0.791	1.247	0.802	0.942	20210630_30min_5ugVTN_Paxwt.lif	019
Pax-wt	30	44	196.252	55.001	0.815	1.37	0.73	0.953	20210630_30min_5ugVTN_Paxwt.lif	019
Pax-wt	30	45	887.79	154.139	0.47	1.242	0.805	0.87	20210630_30min_5ugVTN_Paxwt.lif	021
Pax-wt	30	46	583.724	105.332	0.661	1.619	0.618	0.918	20210630_30min_5ugVTN_Paxwt.lif	021
Pax-wt	30	47	737.175	174.315	0.305	1.018	0.982	0.783	20210630_30min_5ugVTN_Paxwt.lif	021
Pax-wt	30	48	472.092	116.605	0.436	1.519	0.658	0.785	20210630_30min_5ugVTN_Paxwt.lif	023
Pax-wt	30	49	2442.19	196.054	0.798	1.035	0.967	0.962	20210630_30min_5ugVTN_Paxwt.lif	023
Pax-wt	30	50	1360.23	167.76	0.607	1.177	0.849	0.913	20210630_30min_5ugVTN_Paxwt.lif	023
Pax-wt	30	51	1880.85	312.733	0.242	1.116	0.896	0.883	20210630_30min_5ugVTN_Paxwt.lif	025
Pax-wt	30	52	455.029	99.866	0.573	1.352	0.74	0.923	20210630_30min_5ugVTN_Paxwt.lif	025
Pax-wt	30	53	761.467	188.825	0.268	3.037	0.329	0.704	20210630_30min_5ugVTN_Paxwt.lif	025
Pax-wt	120	1	1840.13	285.217	0.284	1.713	0.584	0.766	20210422_120min_5ugVTN_Pax-wt.lif	001
Pax-wt	120	2	2515.41	370.541	0.23	1.008	0.992	0.698	20210422_120min_5ugVTN_Pax-wt.lif	002
Pax-wt	120	3	1965.35	302.155	0.271	1.993	0.502	0.682	20210422_120min_5ugVTN_Pax-wt.lif	003
Pax-wt	120	4	864.945	151.748	0.472	1.771	0.565	0.829	20210422_120min_5ugVTN_Pax-wt.lif	001
Pax-wt	120	5	2476.26	262.377	0.452	1.731	0.578	0.843	20210422_120min_5ugVTN_Pax-wt.lif	003
Pax-wt	120	6	1746.43	213.758	0.48	1.104	0.906	0.84	20210422_120min_5ugVTN_Pax-wt.lif	003
Pax-wt	120	7	2535.08	382.188	0.218	1.381	0.724	0.602	20210422_120min_5ugVTN_Pax-wt.lif	005
Pax-wt	120	8	1417.2	302.779	0.194	1.188	0.842	0.634	20210422_120min_5ugVTN_Pax-wt.lif	005
Pax-wt	120	9	1205.16	261.001	0.222	1.415	0.707	0.604	20210422_120min_5ugVTN_Pax-wt.lif	005
Pax-wt	120	10	920.24	184.142	0.341	1.627	0.615	0.675	20210422_120min_5ugVTN_Pax-wt.lif	005
Pax-wt	120	11	1548.27	251.614	0.307	2.005	0.499	0.634	20210422_120min_5ugVTN_Pax-wt.lif	007
Pax-wt	120	12	1021.17	216.427	0.274	2.178	0.459	0.636	20210422_120min_5ugVTN_Pax-wt.lif	007
Pax-wt	120	13	1518.25	360.085	0.147	1.733	0.577	0.393	20210422_120min_5ugVTN_Pax-wt.lif	007
Pax-wt	120	14	774.307	153.356	0.414	1.903	0.526	0.831	20210422_120min_5ugVTN_Pax-wt.lif	009
Pax-wt	120	15	1278.04	239.871	0.279	1.653	0.605	0.669	20210422_120min_5ugVTN_Pax-wt.lif	009
Pax-wt	120	16	1103.36	186.959	0.397	1.337	0.748	0.693	20210422_120min_5ugVTN_Pax-wt.lif	009
Pax-wt	120	17	1350.57	215.929	0.364	1.559	0.642	0.712	20210422_120min_5ugVTN_Pax-wt.lif	009
Pax-wt	120	18	914.514	177.766	0.364	1.557	0.642	0.819	20210422_120min_5ugVTN_Pax-wt.lif	011
Pax-wt	120	19	1242.53	169.544	0.543	1.103	0.907	0.839	20210422_120min_5ugVTN_Pax-wt.lif	011
Pax-wt	120	20	1996.59	321.085	0.243	2.395	0.418	0.578	20210422_120min_5ugVTN_Pax-wt.lif	011
Pax-wt	120	21	1216.96	229.039	0.292	1.407	0.711	0.573	20210422_120min_5ugVTN_Pax-wt.lif	011
Pax-wt	120	22	1778.76	170.514	0.769	1.1	0.909	0.948	20210422_120min_5ugVTN_Pax-wt.lif	011
Pax-wt	120	23	1475.56	206.789	0.434	1.308	0.764	0.841	20210422_120min_5ugVTN_Pax-wt.lif	013
Pax-wt	120	24	1762.34	188.714	0.622	1.229	0.814	0.922	20210422_120min_5ugVTN_Pax-wt.lif	013
Pax-wt	120	25	1531.44	193.201	0.516	1.219	0.82	0.896	20210422_120min_5ugVTN_Pax-wt.lif	013
Pax-wt	120	26	1009.95	212.73	0.28	1.21	0.827	0.591	20210422_120min_5ugVTN_Pax-wt.lif	015
Pax-wt	120	27	1294.64	229.031	0.31	1.308	0.765	0.676	20210422_120min_5ugVTN_Pax-wt.lif	015
Pax-wt	120	28	2066.11	300.507	0.288	1.122	0.892	0.605	20210422_120min_5ugVTN_Pax-wt.lif	015
Pax-wt	120	29	734.108	193.027	0.248	3.543	0.282	0.722	20210422_120min_5ugVTN_Pax-wt.lif	017
Pax-wt	120	30	462.953	128.31	0.353	2.349	0.426	0.815	20210422_120min_5ugVTN_Pax-wt.lif	017
Pax-wt	120	31	2667.01	392.279	0.218	1.115	0.897	0.613	20210422_120min_5ugVTN_Pax-wt.lif	017
Pax-wt	120	32	1276.3	277.9	0.208	1.72	0.581	0.51	20210422_120min_5ugVTN_Pax-wt.lif	017
Pax-wt	120	33	1908.62	248.196	0.389	1.394	0.717	0.759	20210422_120min_5ugVTN_Pax-wt.lif	019
Pax-wt	120	34	2510.44	348.887	0.259	1.09	0.918	0.628	20210422_120min_5ugVTN_Pax-wt.lif	019
Pax-wt	120	1	346.059	104.03	0.402	1.061	0.943	0.77	20210428_120min_5ugVTN_Pax-wt.lif	001
Pax-wt	120	2	1641.8	315.012	0.208	1.172	0.853	0.744	20210428_120min_5ugVTN_Pax-wt.lif	001
Pax-wt	120	3	1929.9	337.199	0.213	1.219	0.82	0.573	20210428_120min_5ugVTN_Pax-wt.lif	001
Pax-wt	120	4	2030.6	314.978	0.257	1.029	0.972	0.51	20210428_120min_5ugVTN_Pax-wt.lif	001
Pax-wt	120	5	348.198	83.633	0.626	1.252	0.799	0.901	20210428_120min_5ugVTN_Pax-wt.lif	003
Pax-wt	120	6	1167.74	161.213	0.565	1.583	0.632	0.908	20210428_120min_5ugVTN_Pax-wt.lif	003
Pax-wt	120	7	2527.91	369.122	0.233	1.326	0.754	0.606	20210428_120min_5ugVTN_Pax-wt.lif	003
Pax-wt	120	8	2295.22	463.488	0.134	1.87	0.535	0.389	20210428_120min_5ugVTN_Pax-wt.lif	003
Pax-wt	120	9	565.967	151.267	0.311	1.749	0.572	0.785	20210428_120min_5ugVTN_Pax-wt.lif	005
Pax-wt	120	10	2211.29	245.599	0.461	1.063	0.94	0.837	20210428_120min_5ugVTN_Pax-wt.lif	005
Pax-wt	120	11	1925.39	372.61	0.174	1.079	0.927	0.516	20210428_120min_5ugVTN_Pax-wt.lif	005
Pax-wt	120	12	2735.38	363.179	0.261	1.136	0.881	0.664	20210428_120min_5ugVTN_Pax-wt.lif	005
Pax-wt	120	13	619.296	193.552	0.208	2.558	0.391	0.702	20210428_120min_5ugVTN_Pax-wt.lif	007
Pax-wt	120	14	1446.99	265.753	0.257	2.068	0.484	0.62	20210428_120min_5ugVTN_Pax-wt.lif	007
Pax-wt	120	15	2015.04	280.879	0.321	1.244	0.804	0.768	20210428_120min_5ugVTN_Pax-wt.lif	007
Pax-wt	120	16	1479.73	226.94	0.361	1.562	0.64	0.683	20210428_120min_5ugVTN_Pax-wt.lif	007
Pax-wt	120	17	2909.42	415.558	0.212	1.172	0.853	0.739	20210428_120min_5ugVTN_Pax-wt.lif	007
Pax-wt	120	18	904.217	206.404	0.267	1.242	0.805	0.825	20210428_120min_5ugVTN_Pax-wt.lif	007
Pax-wt	120	19	635.955	169.094	0.279	1.757	0.569	0.731	20210428_120min_5ugVTN_Pax-wt.lif	007
Pax-wt	120	20	1801.84	283.607	0.282	1.015	0.985	0.67	20210428_120min_5ugVTN_Pax-wt.lif	009
Pax-wt	120	21	1541.27	398.906	0.122	1.711	0.584	0.458	20210428_120min_5ugVTN_Pax-wt.lif	009
Pax-wt	120	22	1672.68	328.459	0.195	1.7	0.588	0.559	20210428_120min_5ugVTN_Pax-wt.lif	009
Pax-wt	120	23	2108.16	397.686	0.168	1.122	0.891	0.617	20210428_120min_5ugVTN_Pax-wt.lif	009
Pax-wt	120	24	488.981	119.923	0.427	1.168	0.856	0.84	20210428_120min_5ugVTN_Pax-wt.lif	011
Pax-wt	120	25	1679.05	305.128	0.227	1.091	0.916	0.679	20210428_120min_5ugVTN_Pax-wt.lif	011
Pax-wt	120	26	1137.08	194.067	0.379	1.086	0.921	0.861	20210428_120min_5ugVTN_Pax-wt.lif	011
Pax-wt	120	27	2721.04	342.331	0.292	1.285	0.778	0.718	20210428_120min_5ugVTN_Pax-wt.lif	011
Pax-wt	120	28	1013.01	238.796	0.223	1.728	0.579	0.609	20210428_120min_5ugVTN_Pax-wt.lif	011
Pax-wt	120	29	481	126.235	0.379	1.257	0.796	0.84	20210428_120min_5ugVTN_Pax-wt.lif	011
Pax-wt	120	30	1538.38	214.406	0.421	1.091	0.916	0.797	20210428_120min_5ugVTN_Pax-wt.lif	011
Pax-wt	120	31	2275.5	353.239	0.229	1.221	0.819	0.584	20210428_120min_5ugVTN_Pax-wt.lif	013
Pax-wt	120	32	1758.81	393.154	0.143	2.127	0.47	0.399	20210428_120min_5ugVTN_Pax-wt.lif	013
Pax-wt	120	33	1113.89	298.337	0.157	3.258	0.307	0.626	20210428_120min_5ugVTN_Pax-wt.lif	013
Pax-wt	120	34	969.809	313.422	0.124	1.141	0.876	0.719	20210428_120min_5ugVTN_Pax-wt.lif	013
Pax-wt	120	35	1525.65	179.481	0.595	1.053	0.95	0.902	20210428_120min_5ugVTN_Pax-wt.lif	013
Pax-wt	120	36	1571.98	335.67	0.175	1.4	0.714	0.563	20210428_120min_5ugVTN_Pax-wt.lif	015
Pax-wt	120	37	1585.69	320.91	0.193	1.779	0.562	0.676	20210428_120min_5ugVTN_Pax-wt.lif	015
Pax-wt	120	38	1412.23	178.161	0.559	1.281	0.781	0.918	20210428_120min_5ugVTN_Pax-wt.lif	015
Pax-wt	120	39	863.092	222.672	0.219	1.101	0.908	0.837	20210428_120min_5ugVTN_Pax-wt.lif	015
Pax-wt	120	40	725.318	219.138	0.19	1.109	0.902	0.734	20210428_120min_5ugVTN_Pax-wt.lif	015
Pax-wt	120	41	1138.12	225.737	0.281	2.713	0.369	0.762	20210428_120min_5ugVTN_Pax-wt.lif	017
Pax-wt	120	42	1600.21	206.487	0.472	1.439	0.695	0.867	20210428_120min_5ugVTN_Pax-wt.lif	017
Pax-wt	120	43	1411.65	275.227	0.234	1.576	0.634	0.652	20210428_120min_5ugVTN_Pax-wt.lif	017
Pax-wt	120	44	2886.29	414.745	0.211	1.39	0.72	0.685	20210428_120min_5ugVTN_Pax-wt.lif	017
Pax-wt	120	45	1431.72	237.174	0.32	1.619	0.618	0.65	20210428_120min_5ugVTN_Pax-wt.lif	019
Pax-wt	120	46	407.485	176.146	0.165	6.596	0.152	0.718	20210428_120min_5ugVTN_Pax-wt.lif	019
Pax-wt	120	47	3489.1	659.669	0.101	1.072	0.933	0.578	20210428_120min_5ugVTN_Pax-wt.lif	019
Pax-wt	120	48	956.909	207.239	0.28	2.091	0.478	0.609	20210428_120min_5ugVTN_Pax-wt.lif	019
Pax-wt	120	49	299.265	107.927	0.323	3.155	0.317	0.796	20210428_120min_5ugVTN_Pax-wt.lif	019
Pax-wt	120	50	1203.71	167.452	0.539	1.166	0.858	0.915	20210428_120min_5ugVTN_Pax-wt.lif	019
Pax-wt	120	51	315.056	109.249	0.332	1.386	0.722	0.693	20210428_120min_5ugVTN_Pax-wt.lif	019
Pax-wt	120	52	1508.53	278.411	0.245	1.976	0.506	0.683	20210428_120min_5ugVTN_Pax-wt.lif	021
Pax-wt	120	53	1892.88	314.379	0.241	1.075	0.931	0.722	20210428_120min_5ugVTN_Pax-wt.lif	021
Pax-wt	120	54	2849.67	324.315	0.34	1.108	0.903	0.802	20210428_120min_5ugVTN_Pax-wt.lif	021
Pax-wt	120	55	1014.35	234.626	0.232	3.34	0.299	0.588	20210428_120min_5ugVTN_Pax-wt.lif	021
Pax-wt	120	1	2495.32	537.153	0.109	1.384	0.723	0.47	20210630_120min_5ugVTN_Pax-wt.lif	002
Pax-wt	120	2	1281.87	277.256	0.21	2.383	0.42	0.689	20210630_120min_5ugVTN_Pax-wt.lif	002
Pax-wt	120	3	2830.25	775.482	0.059	1.274	0.785	0.467	20210630_120min_5ugVTN_Pax-wt.lif	002
Pax-wt	120	4	771.26	274.222	0.129	2.341	0.427	0.615	20210630_120min_5ugVTN_Pax-wt.lif	004
Pax-wt	120	5	1087.97	261.631	0.2	1.099	0.91	0.869	20210630_120min_5ugVTN_Pax-wt.lif	004
Pax-wt	120	6	1227.81	275.577	0.203	1.176	0.85	0.836	20210630_120min_5ugVTN_Pax-wt.lif	004
Pax-wt	120	7	609.368	153.633	0.324	1.184	0.844	0.796	20210630_120min_5ugVTN_Pax-wt.lif	004
Pax-wt	120	8	1277.97	295.132	0.184	1.738	0.576	0.76	20210630_120min_5ugVTN_Pax-wt.lif	006
Pax-wt	120	9	802.51	179.611	0.313	1.487	0.673	0.82	20210630_120min_5ugVTN_Pax-wt.lif	006
Pax-wt	120	10	1731.38	318.836	0.214	1.035	0.966	0.677	20210630_120min_5ugVTN_Pax-wt.lif	006
Pax-wt	120	11	2700.18	539.281	0.117	1.392	0.718	0.504	20210630_120min_5ugVTN_Pax-wt.lif	006
Pax-wt	120	12	787.09	221.294	0.202	1.308	0.764	0.76	20210630_120min_5ugVTN_Pax-wt.lif	008
Pax-wt	120	13	537.254	166.159	0.245	1.566	0.639	0.721	20210630_120min_5ugVTN_Pax-wt.lif	008
Pax-wt	120	14	1926.68	287.765	0.292	1.042	0.959	0.715	20210630_120min_5ugVTN_Pax-wt.lif	008
Pax-wt	120	15	1430.64	352.193	0.145	1.207	0.828	0.544	20210630_120min_5ugVTN_Pax-wt.lif	008
Pax-wt	120	16	1081.89	197.547	0.348	1.996	0.501	0.678	20210630_120min_5ugVTN_Pax-wt.lif	011
Pax-wt	120	17	1519.24	206.65	0.447	1.036	0.965	0.916	20210630_120min_5ugVTN_Pax-wt.lif	011
Pax-wt	120	18	1261.04	241.726	0.271	2.055	0.487	0.679	20210630_120min_5ugVTN_Pax-wt.lif	011
Pax-wt	120	19	584.027	181.877	0.222	4.197	0.238	0.654	20210630_120min_5ugVTN_Pax-wt.lif	011
Pax-wt	120	20	705.672	207.646	0.206	1.599	0.626	0.615	20210630_120min_5ugVTN_Pax-wt.lif	011
Pax-wt	120	21	1319.87	311.507	0.171	1.444	0.693	0.736	20210630_120min_5ugVTN_Pax-wt.lif	014
Pax-wt	120	22	1635.68	337.063	0.181	1.198	0.835	0.512	20210630_120min_5ugVTN_Pax-wt.lif	014
Pax-wt	120	23	1202.96	293.168	0.176	3.111	0.321	0.677	20210630_120min_5ugVTN_Pax-wt.lif	014
Pax-wt	120	24	699.597	144.362	0.422	1.664	0.601	0.846	20210630_120min_5ugVTN_Pax-wt.lif	016
Pax-wt	120	25	2037.4	217.382	0.542	1.161	0.861	0.881	20210630_120min_5ugVTN_Pax-wt.lif	016
Pax-wt	120	26	1169.94	139.15	0.759	1.056	0.947	0.952	20210630_120min_5ugVTN_Pax-wt.lif	016
Pax-wt	120	27	1384.32	223.073	0.35	1.62	0.617	0.632	20210630_120min_5ugVTN_Pax-wt.lif	018
Pax-wt	120	28	2017.13	271.881	0.343	1.944	0.514	0.685	20210630_120min_5ugVTN_Pax-wt.lif	018
Pax-wt	120	29	1121	352.787	0.113	1.462	0.684	0.646	20210630_120min_5ugVTN_Pax-wt.lif	020
Pax-wt	120	30	2950.74	375.379	0.263	1.589	0.629	0.681	20210630_120min_5ugVTN_Pax-wt.lif	020
Pax-wt	120	31	1706.79	313.845	0.218	2.855	0.35	0.508	20210630_120min_5ugVTN_Pax-wt.lif	020
Pax-wt	120	32	964.292	289.643	0.144	1.904	0.525	0.58	20210630_120min_5ugVTN_Pax-wt.lif	022
Pax-wt	120	33	1539.09	316.249	0.193	2.175	0.46	0.594	20210630_120min_5ugVTN_Pax-wt.lif	022
Pax-wt	120	34	2270.76	304.023	0.309	1.278	0.783	0.755	20210630_120min_5ugVTN_Pax-wt.lif	022
Pax-wt	120	35	2150.36	716.636	0.053	1.151	0.869	0.468	20210630_120min_5ugVTN_Pax-wt.lif	024
Pax-wt	120	36	2702.88	477.358	0.149	1.095	0.913	0.571	20210630_120min_5ugVTN_Pax-wt.lif	024
Pax-wt	120	37	803.36	221.44	0.206	1.745	0.573	0.578	20210630_120min_5ugVTN_Pax-wt.lif	026
Pax-wt	120	38	854.976	216.31	0.23	1.177	0.85	0.821	20210630_120min_5ugVTN_Pax-wt.lif	026
Pax-wt	120	39	1322.8	188.418	0.468	1.083	0.923	0.826	20210630_120min_5ugVTN_Pax-wt.lif	026
Pax-wt	120	40	506.203	156.183	0.261	1.876	0.533	0.775	20210630_120min_5ugVTN_Pax-wt.lif	026
Pax-deltaLIM4	30	1	325.757	92.934	0.474	1.088	0.919	0.859	20210422_30min_5ugVTN_deltaLIM4.lif	001
Pax-deltaLIM4	30	2	726.186	168.026	0.323	1.385	0.722	0.82	20210422_30min_5ugVTN_deltaLIM4.lif	001
Pax-deltaLIM4	30	3	560.762	156.454	0.288	1.143	0.875	0.725	20210422_30min_5ugVTN_deltaLIM4.lif	001
Pax-deltaLIM4	30	4	640.64	195.515	0.211	1.077	0.929	0.795	20210422_30min_5ugVTN_deltaLIM4.lif	001
Pax-deltaLIM4	30	5	1301.06	359.703	0.126	1.576	0.634	0.665	20210422_30min_5ugVTN_deltaLIM4.lif	001
Pax-deltaLIM4	30	6	337.094	95.254	0.467	1.019	0.982	0.854	20210422_30min_5ugVTN_deltaLIM4.lif	001
Pax-deltaLIM4	30	7	648.506	119.358	0.572	1.076	0.929	0.902	20210422_30min_5ugVTN_deltaLIM4.lif	001
Pax-deltaLIM4	30	8	945.458	155.229	0.493	1.397	0.716	0.915	20210422_30min_5ugVTN_deltaLIM4.lif	001
Pax-deltaLIM4	30	9	371.566	94.796	0.52	1.124	0.89	0.869	20210422_30min_5ugVTN_deltaLIM4.lif	003
Pax-deltaLIM4	30	10	334.606	116.769	0.308	1.397	0.716	0.815	20210422_30min_5ugVTN_deltaLIM4.lif	003
Pax-deltaLIM4	30	11	331.078	108.766	0.352	1.415	0.707	0.797	20210422_30min_5ugVTN_deltaLIM4.lif	003
Pax-deltaLIM4	30	12	907.11	222.835	0.23	1.403	0.713	0.8	20210422_30min_5ugVTN_deltaLIM4.lif	003
Pax-deltaLIM4	30	13	141.304	51.565	0.668	1.122	0.891	0.901	20210422_30min_5ugVTN_deltaLIM4.lif	003
Pax-deltaLIM4	30	14	1244.32	201.142	0.386	1.705	0.586	0.861	20210422_30min_5ugVTN_deltaLIM4.lif	003
Pax-deltaLIM4	30	15	137.371	53.556	0.602	1.223	0.818	0.861	20210422_30min_5ugVTN_deltaLIM4.lif	003
Pax-deltaLIM4	30	16	1290.88	163.577	0.606	1.326	0.754	0.903	20210422_30min_5ugVTN_deltaLIM4.lif	005
Pax-deltaLIM4	30	17	338.597	114.423	0.325	1.499	0.667	0.785	20210422_30min_5ugVTN_deltaLIM4.lif	005
Pax-deltaLIM4	30	18	854.418	195.443	0.281	1.36	0.736	0.808	20210422_30min_5ugVTN_deltaLIM4.lif	005
Pax-deltaLIM4	30	19	147.724	56.205	0.588	1.267	0.789	0.894	20210422_30min_5ugVTN_deltaLIM4.lif	005
Pax-deltaLIM4	30	20	162.416	59.142	0.584	1.215	0.823	0.854	20210422_30min_5ugVTN_deltaLIM4.lif	005
Pax-deltaLIM4	30	21	1253.81	220.831	0.323	1.533	0.652	0.791	20210422_30min_5ugVTN_deltaLIM4.lif	005
Pax-deltaLIM4	30	22	811.789	168.102	0.361	1.267	0.789	0.812	20210422_30min_5ugVTN_deltaLIM4.lif	005
Pax-deltaLIM4	30	23	1006.83	340.819	0.109	1.434	0.697	0.548	20210422_30min_5ugVTN_deltaLIM4.lif	007
Pax-deltaLIM4	30	24	1069.18	212.68	0.297	1.266	0.79	0.818	20210422_30min_5ugVTN_deltaLIM4.lif	007
Pax-deltaLIM4	30	25	491.122	120.896	0.422	1.171	0.854	0.847	20210422_30min_5ugVTN_deltaLIM4.lif	007
Pax-deltaLIM4	30	26	769.277	162.985	0.364	1.548	0.646	0.795	20210422_30min_5ugVTN_deltaLIM4.lif	007
Pax-deltaLIM4	30	27	524.728	152.284	0.284	1.4	0.715	0.804	20210422_30min_5ugVTN_deltaLIM4.lif	007
Pax-deltaLIM4	30	28	267.107	87.414	0.439	1.094	0.914	0.805	20210422_30min_5ugVTN_deltaLIM4.lif	007
Pax-deltaLIM4	30	29	537.915	135.27	0.369	1.482	0.675	0.82	20210422_30min_5ugVTN_deltaLIM4.lif	007
Pax-deltaLIM4	30	30	449.593	96.102	0.612	1.061	0.942	0.876	20210422_30min_5ugVTN_deltaLIM4.lif	009
Pax-deltaLIM4	30	31	206.837	91.202	0.312	1.191	0.839	0.705	20210422_30min_5ugVTN_deltaLIM4.lif	009
Pax-deltaLIM4	30	32	520.447	114.271	0.501	1.539	0.65	0.825	20210422_30min_5ugVTN_deltaLIM4.lif	009
Pax-deltaLIM4	30	33	397.421	114.066	0.384	1.083	0.923	0.839	20210422_30min_5ugVTN_deltaLIM4.lif	009
Pax-deltaLIM4	30	34	412.344	182.805	0.155	1.24	0.806	0.718	20210422_30min_5ugVTN_deltaLIM4.lif	009
Pax-deltaLIM4	30	35	250.564	103.687	0.293	1.182	0.846	0.784	20210422_30min_5ugVTN_deltaLIM4.lif	009
Pax-deltaLIM4	30	36	700.736	131.429	0.51	1.308	0.764	0.854	20210422_30min_5ugVTN_deltaLIM4.lif	009
Pax-deltaLIM4	30	37	753.428	129.292	0.566	1.311	0.763	0.909	20210422_30min_5ugVTN_deltaLIM4.lif	009
Pax-deltaLIM4	30	38	1233.27	142.039	0.768	1.304	0.767	0.934	20210422_30min_5ugVTN_deltaLIM4.lif	011
Pax-deltaLIM4	30	39	456.245	143.891	0.277	1.176	0.85	0.766	20210422_30min_5ugVTN_deltaLIM4.lif	011
Pax-deltaLIM4	30	40	334.028	111.136	0.34	1.224	0.817	0.832	20210422_30min_5ugVTN_deltaLIM4.lif	011
Pax-deltaLIM4	30	41	1350.28	170.541	0.583	1.308	0.764	0.903	20210422_30min_5ugVTN_deltaLIM4.lif	011
Pax-deltaLIM4	30	42	1342.65	207.039	0.394	1.023	0.977	0.876	20210422_30min_5ugVTN_deltaLIM4.lif	011
Pax-deltaLIM4	30	43	1301.99	172.433	0.55	1.411	0.709	0.869	20210422_30min_5ugVTN_deltaLIM4.lif	011
Pax-deltaLIM4	30	44	736.192	312.134	0.095	1.625	0.616	0.532	20210422_30min_5ugVTN_deltaLIM4.lif	013
Pax-deltaLIM4	30	45	1337.85	192.866	0.452	1.067	0.937	0.886	20210422_30min_5ugVTN_deltaLIM4.lif	013
Pax-deltaLIM4	30	46	486.9	107.228	0.532	1.037	0.965	0.898	20210422_30min_5ugVTN_deltaLIM4.lif	013
Pax-deltaLIM4	30	47	458.5	123.491	0.378	1.31	0.764	0.853	20210422_30min_5ugVTN_deltaLIM4.lif	013
Pax-deltaLIM4	30	48	931.692	139.583	0.601	1.182	0.846	0.888	20210422_30min_5ugVTN_deltaLIM4.lif	013
Pax-deltaLIM4	30	49	1217.19	148.535	0.693	1.207	0.828	0.914	20210422_30min_5ugVTN_deltaLIM4.lif	013
Pax-deltaLIM4	30	50	720.054	237.393	0.161	1.238	0.808	0.715	20210422_30min_5ugVTN_deltaLIM4.lif	013
Pax-deltaLIM4	30	51	692.465	142.295	0.43	1.205	0.83	0.846	20210422_30min_5ugVTN_deltaLIM4.lif	013
Pax-deltaLIM4	30	52	283.938	87.308	0.468	1.189	0.841	0.864	20210422_30min_5ugVTN_deltaLIM4.lif	015
Pax-deltaLIM4	30	53	368.559	103.547	0.432	1.417	0.706	0.823	20210422_30min_5ugVTN_deltaLIM4.lif	015
Pax-deltaLIM4	30	54	573.024	174.176	0.237	1.677	0.596	0.783	20210422_30min_5ugVTN_deltaLIM4.lif	015
Pax-deltaLIM4	30	55	1197.24	219.258	0.313	1.102	0.908	0.843	20210422_30min_5ugVTN_deltaLIM4.lif	015
Pax-deltaLIM4	30	56	817.515	136.268	0.553	1.042	0.96	0.906	20210422_30min_5ugVTN_deltaLIM4.lif	015
Pax-deltaLIM4	30	57	1680.03	177.751	0.668	1.043	0.959	0.919	20210422_30min_5ugVTN_deltaLIM4.lif	015
Pax-deltaLIM4	30	58	931.577	130.015	0.693	1.22	0.82	0.939	20210422_30min_5ugVTN_deltaLIM4.lif	017
Pax-deltaLIM4	30	59	873.216	241.981	0.187	1.526	0.655	0.657	20210422_30min_5ugVTN_deltaLIM4.lif	018
Pax-deltaLIM4	30	60	1356.93	154.253	0.717	1.065	0.939	0.929	20210422_30min_5ugVTN_deltaLIM4.lif	019
Pax-deltaLIM4	30	61	1460.12	218.693	0.384	1.153	0.868	0.853	20210422_30min_5ugVTN_deltaLIM4.lif	020
Pax-deltaLIM4	30	62	322.113	82.236	0.599	1.064	0.94	0.904	20210422_30min_5ugVTN_deltaLIM4.lif	021
Pax-deltaLIM4	30	63	611.893	130.106	0.454	1.221	0.819	0.845	20210422_30min_5ugVTN_deltaLIM4.lif	022
Pax-deltaLIM4	30	64	471.63	160.753	0.229	1.36	0.735	0.73	20210422_30min_5ugVTN_deltaLIM4.lif	017
Pax-deltaLIM4	30	65	337.383	113.546	0.329	1.089	0.918	0.774	20210422_30min_5ugVTN_deltaLIM4.lif	019
Pax-deltaLIM4	30	66	773.094	156.636	0.396	1.164	0.859	0.847	20210422_30min_5ugVTN_deltaLIM4.lif	019
Pax-deltaLIM4	30	67	870.497	122.497	0.729	1.047	0.955	0.917	20210422_30min_5ugVTN_deltaLIM4.lif	019
Pax-deltaLIM4	30	68	509.573	126.947	0.397	1.071	0.934	0.784	20210422_30min_5ugVTN_deltaLIM4.lif	019
Pax-deltaLIM4	30	69	835.851	126.631	0.655	1.185	0.844	0.93	20210422_30min_5ugVTN_deltaLIM4.lif	019
Pax-deltaLIM4	30	70	272.775	93.689	0.391	1.61	0.621	0.821	20210422_30min_5ugVTN_deltaLIM4.lif	019
Pax-deltaLIM4	30	71	451.386	106.561	0.5	1.089	0.918	0.894	20210422_30min_5ugVTN_deltaLIM4.lif	019
Pax-deltaLIM4	30	72	484.529	96.025	0.66	1.061	0.942	0.918	20210422_30min_5ugVTN_deltaLIM4.lif	019
Pax-deltaLIM4	30	73	429.927	136.583	0.29	1.112	0.899	0.83	20210422_30min_5ugVTN_deltaLIM4.lif	019
Pax-deltaLIM4	30	74	484.066	111.489	0.489	1.12	0.893	0.899	20210422_30min_5ugVTN_deltaLIM4.lif	019
Pax-deltaLIM4	30	1	549.945	164.813	0.254	1.113	0.898	0.745	20210428_30min_5ugVTN_deltaLIM4.lif	001
Pax-deltaLIM4	30	2	387.009	75.106	0.862	1.153	0.867	0.972	20210428_30min_5ugVTN_deltaLIM4.lif	001
Pax-deltaLIM4	30	3	804.963	135.68	0.549	1.098	0.91	0.88	20210428_30min_5ugVTN_deltaLIM4.lif	001
Pax-deltaLIM4	30	4	474.753	109.297	0.499	1.137	0.88	0.875	20210428_30min_5ugVTN_deltaLIM4.lif	001
Pax-deltaLIM4	30	5	722.309	141.967	0.45	1.554	0.644	0.845	20210428_30min_5ugVTN_deltaLIM4.lif	001
Pax-deltaLIM4	30	6	979.582	154.434	0.516	1.177	0.85	0.899	20210428_30min_5ugVTN_deltaLIM4.lif	001
Pax-deltaLIM4	30	7	643.993	172.203	0.273	1.264	0.791	0.797	20210428_30min_5ugVTN_deltaLIM4.lif	001
Pax-deltaLIM4	30	8	374.458	121.095	0.321	1.143	0.875	0.788	20210428_30min_5ugVTN_deltaLIM4.lif	001
Pax-deltaLIM4	30	9	700.503	117.567	0.637	1.16	0.862	0.914	20210428_30min_5ugVTN_deltaLIM4.lif	001
Pax-deltaLIM4	30	10	345.653	81.238	0.658	1.346	0.743	0.926	20210428_30min_5ugVTN_deltaLIM4.lif	001
Pax-deltaLIM4	30	11	1776.27	300.658	0.247	1.194	0.837	0.765	20210428_30min_5ugVTN_deltaLIM4.lif	003
Pax-deltaLIM4	30	12	285.557	80.723	0.551	1.441	0.694	0.894	20210428_30min_5ugVTN_deltaLIM4.lif	003
Pax-deltaLIM4	30	13	447.799	137.964	0.296	1.382	0.724	0.785	20210428_30min_5ugVTN_deltaLIM4.lif	003
Pax-deltaLIM4	30	14	789.115	159.381	0.39	1.075	0.93	0.862	20210428_30min_5ugVTN_deltaLIM4.lif	003
Pax-deltaLIM4	30	15	613.396	148.298	0.35	1.285	0.778	0.823	20210428_30min_5ugVTN_deltaLIM4.lif	003
Pax-deltaLIM4	30	16	903.582	187.006	0.325	1.113	0.899	0.855	20210428_30min_5ugVTN_deltaLIM4.lif	003
Pax-deltaLIM4	30	17	773.152	153.315	0.413	1.457	0.686	0.829	20210428_30min_5ugVTN_deltaLIM4.lif	003
Pax-deltaLIM4	30	18	397.883	127.994	0.305	1.359	0.736	0.804	20210428_30min_5ugVTN_deltaLIM4.lif	003
Pax-deltaLIM4	30	19	402.915	114.457	0.386	1.108	0.903	0.85	20210428_30min_5ugVTN_deltaLIM4.lif	003
Pax-deltaLIM4	30	20	2564.81	383.456	0.219	1.677	0.596	0.706	20210428_30min_5ugVTN_deltaLIM4.lif	005
Pax-deltaLIM4	30	21	521.314	108.923	0.552	1.153	0.867	0.924	20210428_30min_5ugVTN_deltaLIM4.lif	005
Pax-deltaLIM4	30	22	1363.58	210.053	0.388	1.241	0.806	0.841	20210428_30min_5ugVTN_deltaLIM4.lif	005
Pax-deltaLIM4	30	23	255.712	62.838	0.814	1.182	0.846	0.961	20210428_30min_5ugVTN_deltaLIM4.lif	005
Pax-deltaLIM4	30	24	319.741	79.105	0.642	1.148	0.871	0.927	20210428_30min_5ugVTN_deltaLIM4.lif	005
Pax-deltaLIM4	30	25	188.212	56.876	0.731	1.097	0.912	0.93	20210428_30min_5ugVTN_deltaLIM4.lif	005
Pax-deltaLIM4	30	26	484.239	160.216	0.237	1.317	0.759	0.591	20210428_30min_5ugVTN_deltaLIM4.lif	005
Pax-deltaLIM4	30	27	201.805	56.138	0.805	1.126	0.888	0.951	20210428_30min_5ugVTN_deltaLIM4.lif	005
Pax-deltaLIM4	30	28	1063.97	143.148	0.652	1.26	0.793	0.92	20210428_30min_5ugVTN_deltaLIM4.lif	005
Pax-deltaLIM4	30	29	841.693	172.177	0.357	1.345	0.743	0.736	20210428_30min_5ugVTN_deltaLIM4.lif	005
Pax-deltaLIM4	30	30	1190.99	208.386	0.345	1.252	0.798	0.843	20210428_30min_5ugVTN_deltaLIM4.lif	005
Pax-deltaLIM4	30	31	367.691	179.386	0.144	1.262	0.793	0.587	20210428_30min_5ugVTN_deltaLIM4.lif	005
Pax-deltaLIM4	30	32	385.679	107.83	0.417	1.033	0.969	0.873	20210428_30min_5ugVTN_deltaLIM4.lif	007
Pax-deltaLIM4	30	33	869.05	140.568	0.553	1.147	0.872	0.896	20210428_30min_5ugVTN_deltaLIM4.lif	007
Pax-deltaLIM4	30	34	686.679	130.244	0.509	1.088	0.919	0.852	20210428_30min_5ugVTN_deltaLIM4.lif	007
Pax-deltaLIM4	30	35	406.328	100.838	0.502	1.18	0.848	0.835	20210428_30min_5ugVTN_deltaLIM4.lif	007
Pax-deltaLIM4	30	36	474.984	117.023	0.436	1.242	0.805	0.832	20210428_30min_5ugVTN_deltaLIM4.lif	007
Pax-deltaLIM4	30	37	750.072	116.969	0.689	1.119	0.893	0.937	20210428_30min_5ugVTN_deltaLIM4.lif	007
Pax-deltaLIM4	30	38	713.344	130.68	0.525	1.155	0.866	0.851	20210428_30min_5ugVTN_deltaLIM4.lif	007
Pax-deltaLIM4	30	39	677.599	133.353	0.479	1.157	0.864	0.871	20210428_30min_5ugVTN_deltaLIM4.lif	007
Pax-deltaLIM4	30	40	560.588	127.42	0.434	1.443	0.693	0.874	20210428_30min_5ugVTN_deltaLIM4.lif	007
Pax-deltaLIM4	30	41	291.978	83.07	0.532	1.319	0.758	0.825	20210428_30min_5ugVTN_deltaLIM4.lif	007
Pax-deltaLIM4	30	42	543.698	120.754	0.469	1.207	0.828	0.87	20210428_30min_5ugVTN_deltaLIM4.lif	009
Pax-deltaLIM4	30	43	641.159	160.1	0.314	1.417	0.706	0.803	20210428_30min_5ugVTN_deltaLIM4.lif	009
Pax-deltaLIM4	30	44	650.124	141.695	0.407	1.254	0.798	0.793	20210428_30min_5ugVTN_deltaLIM4.lif	009
Pax-deltaLIM4	30	45	767.714	148.532	0.437	1.643	0.609	0.865	20210428_30min_5ugVTN_deltaLIM4.lif	009
Pax-deltaLIM4	30	46	415.293	100.007	0.522	1.261	0.793	0.899	20210428_30min_5ugVTN_deltaLIM4.lif	009
Pax-deltaLIM4	30	47	782.116	166.455	0.355	1.05	0.953	0.808	20210428_30min_5ugVTN_deltaLIM4.lif	009
Pax-deltaLIM4	30	48	629.996	185.399	0.23	1.881	0.532	0.738	20210428_30min_5ugVTN_deltaLIM4.lif	009
Pax-deltaLIM4	30	49	1055.06	278.59	0.171	1.449	0.69	0.665	20210428_30min_5ugVTN_deltaLIM4.lif	009
Pax-deltaLIM4	30	50	457.459	108.005	0.493	1.059	0.945	0.841	20210428_30min_5ugVTN_deltaLIM4.lif	009
Pax-deltaLIM4	30	51	1238.24	156.465	0.636	1.117	0.895	0.896	20210428_30min_5ugVTN_deltaLIM4.lif	011
Pax-deltaLIM4	30	52	814.911	182.022	0.309	1.63	0.613	0.759	20210428_30min_5ugVTN_deltaLIM4.lif	011
Pax-deltaLIM4	30	53	921.57	210.407	0.262	1.727	0.579	0.74	20210428_30min_5ugVTN_deltaLIM4.lif	011
Pax-deltaLIM4	30	54	1135.69	179.474	0.443	1.123	0.891	0.814	20210428_30min_5ugVTN_deltaLIM4.lif	011
Pax-deltaLIM4	30	55	508.589	127.955	0.39	1.148	0.871	0.85	20210428_30min_5ugVTN_deltaLIM4.lif	011
Pax-deltaLIM4	30	56	1185.03	168.335	0.526	1.224	0.817	0.865	20210428_30min_5ugVTN_deltaLIM4.lif	011
Pax-deltaLIM4	30	57	1811.56	291.841	0.267	1.138	0.879	0.802	20210428_30min_5ugVTN_deltaLIM4.lif	011
Pax-deltaLIM4	30	58	466.077	95.843	0.638	1.355	0.738	0.922	20210428_30min_5ugVTN_deltaLIM4.lif	011
Pax-deltaLIM4	30	59	2009.26	202.385	0.616	1.247	0.802	0.905	20210428_30min_5ugVTN_deltaLIM4.lif	011
Pax-deltaLIM4	30	60	811.383	134.082	0.567	1.478	0.677	0.878	20210428_30min_5ugVTN_deltaLIM4.lif	011
Pax-deltaLIM4	30	61	724.97	130.598	0.534	1.155	0.866	0.895	20210428_30min_5ugVTN_deltaLIM4.lif	011
Pax-deltaLIM4	30	62	1585.34	189.213	0.556	1.061	0.942	0.885	20210428_30min_5ugVTN_deltaLIM4.lif	013
Pax-deltaLIM4	30	63	588.698	140.17	0.377	1.712	0.584	0.815	20210428_30min_5ugVTN_deltaLIM4.lif	013
Pax-deltaLIM4	30	64	629.244	132.298	0.452	1.044	0.957	0.861	20210428_30min_5ugVTN_deltaLIM4.lif	013
Pax-deltaLIM4	30	65	356.296	73.313	0.833	1.05	0.953	0.965	20210428_30min_5ugVTN_deltaLIM4.lif	013
Pax-deltaLIM4	30	66	483.14	85.99	0.821	1.042	0.96	0.961	20210428_30min_5ugVTN_deltaLIM4.lif	013
Pax-deltaLIM4	30	67	367.054	84.289	0.649	1.091	0.917	0.904	20210428_30min_5ugVTN_deltaLIM4.lif	013
Pax-deltaLIM4	30	68	789.924	178.349	0.312	1.167	0.857	0.793	20210428_30min_5ugVTN_deltaLIM4.lif	013
Pax-deltaLIM4	30	69	496.212	140.427	0.316	1.387	0.721	0.781	20210428_30min_5ugVTN_deltaLIM4.lif	013
Pax-deltaLIM4	30	70	251.605	62.381	0.813	1.112	0.899	0.962	20210428_30min_5ugVTN_deltaLIM4.lif	013
Pax-deltaLIM4	30	71	264.735	65.534	0.775	1.11	0.901	0.945	20210428_30min_5ugVTN_deltaLIM4.lif	013
Pax-deltaLIM4	30	72	311.643	66.72	0.88	1.059	0.944	0.974	20210428_30min_5ugVTN_deltaLIM4.lif	015
Pax-deltaLIM4	30	73	307.652	72.725	0.731	1.055	0.948	0.95	20210428_30min_5ugVTN_deltaLIM4.lif	015
Pax-deltaLIM4	30	74	296.142	67.974	0.805	1.061	0.942	0.957	20210428_30min_5ugVTN_deltaLIM4.lif	015
Pax-deltaLIM4	30	75	323.211	68.901	0.856	1.216	0.822	0.971	20210428_30min_5ugVTN_deltaLIM4.lif	015
Pax-deltaLIM4	30	76	329.747	91.442	0.496	1.23	0.813	0.836	20210428_30min_5ugVTN_deltaLIM4.lif	015
Pax-deltaLIM4	30	77	238.996	70.248	0.609	1.062	0.942	0.873	20210428_30min_5ugVTN_deltaLIM4.lif	015
Pax-deltaLIM4	30	78	313.031	101.543	0.382	1.173	0.853	0.805	20210428_30min_5ugVTN_deltaLIM4.lif	015
Pax-deltaLIM4	30	79	1052.06	151.16	0.579	1.179	0.848	0.891	20210428_30min_5ugVTN_deltaLIM4.lif	015
Pax-deltaLIM4	30	80	569.726	143.653	0.347	1.351	0.74	0.768	20210428_30min_5ugVTN_deltaLIM4.lif	015
Pax-deltaLIM4	30	81	536.526	91.563	0.804	1.125	0.889	0.958	20210428_30min_5ugVTN_deltaLIM4.lif	017
Pax-deltaLIM4	30	82	560.067	106.892	0.616	1.157	0.865	0.895	20210428_30min_5ugVTN_deltaLIM4.lif	017
Pax-deltaLIM4	30	83	470.53	112.898	0.464	1.412	0.708	0.86	20210428_30min_5ugVTN_deltaLIM4.lif	017
Pax-deltaLIM4	30	84	347.389	91.281	0.524	1.149	0.87	0.886	20210428_30min_5ugVTN_deltaLIM4.lif	017
Pax-deltaLIM4	30	85	412.401	84.77	0.721	1.225	0.816	0.949	20210428_30min_5ugVTN_deltaLIM4.lif	017
Pax-deltaLIM4	30	86	755.856	170.289	0.328	1.071	0.934	0.755	20210428_30min_5ugVTN_deltaLIM4.lif	017
Pax-deltaLIM4	30	87	922.61	156.825	0.471	1.185	0.844	0.848	20210428_30min_5ugVTN_deltaLIM4.lif	017
Pax-deltaLIM4	30	88	297.415	81.627	0.561	1.125	0.889	0.864	20210428_30min_5ugVTN_deltaLIM4.lif	017
Pax-deltaLIM4	30	89	406.443	103.092	0.481	1.25	0.8	0.884	20210428_30min_5ugVTN_deltaLIM4.lif	017
Pax-deltaLIM4	30	90	1435.48	208.697	0.414	1.354	0.739	0.857	20210428_30min_5ugVTN_deltaLIM4.lif	019
Pax-deltaLIM4	30	91	289.722	66.778	0.816	1.106	0.904	0.956	20210428_30min_5ugVTN_deltaLIM4.lif	019
Pax-deltaLIM4	30	92	692.868	161.893	0.332	1.372	0.729	0.81	20210428_30min_5ugVTN_deltaLIM4.lif	019
Pax-deltaLIM4	30	93	587.773	118.398	0.527	1.356	0.737	0.899	20210428_30min_5ugVTN_deltaLIM4.lif	019
Pax-deltaLIM4	30	94	1882.76	173.966	0.782	1.05	0.953	0.949	20210428_30min_5ugVTN_deltaLIM4.lif	019
Pax-deltaLIM4	30	95	292.498	88.021	0.474	1.108	0.903	0.864	20210428_30min_5ugVTN_deltaLIM4.lif	019
Pax-deltaLIM4	30	96	1033.78	168.438	0.458	1.194	0.837	0.88	20210428_30min_5ugVTN_deltaLIM4.lif	019
Pax-deltaLIM4	30	97	456.128	91.621	0.683	1.382	0.724	0.914	20210428_30min_5ugVTN_deltaLIM4.lif	019
Pax-deltaLIM4	30	98	535.659	90.882	0.815	1.128	0.887	0.965	20210428_30min_5ugVTN_deltaLIM4.lif	021
Pax-deltaLIM4	30	99	567.586	107.091	0.622	1.159	0.863	0.904	20210428_30min_5ugVTN_deltaLIM4.lif	021
Pax-deltaLIM4	30	100	470.183	117.062	0.431	1.432	0.698	0.838	20210428_30min_5ugVTN_deltaLIM4.lif	021
Pax-deltaLIM4	30	101	345.364	90.917	0.525	1.153	0.867	0.886	20210428_30min_5ugVTN_deltaLIM4.lif	021
Pax-deltaLIM4	30	102	407.195	92.559	0.597	1.224	0.817	0.938	20210428_30min_5ugVTN_deltaLIM4.lif	021
Pax-deltaLIM4	30	103	762.161	163.215	0.36	1.072	0.933	0.764	20210428_30min_5ugVTN_deltaLIM4.lif	021
Pax-deltaLIM4	30	104	908.208	152.579	0.49	1.183	0.845	0.853	20210428_30min_5ugVTN_deltaLIM4.lif	021
Pax-deltaLIM4	30	105	304.24	82.448	0.562	1.131	0.884	0.87	20210428_30min_5ugVTN_deltaLIM4.lif	021
Pax-deltaLIM4	30	106	414.021	92.666	0.606	1.255	0.797	0.903	20210428_30min_5ugVTN_deltaLIM4.lif	021
Pax-deltaLIM4	30	1	833.883	115.093	0.791	1.047	0.955	0.952	20210630_30min_5ugVTN_deltaLIM4.lif	001
Pax-deltaLIM4	30	2	1980.8	277.006	0.324	1.602	0.624	0.828	20210630_30min_5ugVTN_deltaLIM4.lif	001
Pax-deltaLIM4	30	3	702.47	124.287	0.571	1.02	0.981	0.879	20210630_30min_5ugVTN_deltaLIM4.lif	001
Pax-deltaLIM4	30	4	455.493	154.901	0.239	1.429	0.7	0.822	20210630_30min_5ugVTN_deltaLIM4.lif	001
Pax-deltaLIM4	30	5	155.301	66.438	0.442	1.1	0.909	0.835	20210630_30min_5ugVTN_deltaLIM4.lif	001
Pax-deltaLIM4	30	6	656.255	163.04	0.31	1.216	0.822	0.81	20210630_30min_5ugVTN_deltaLIM4.lif	003
Pax-deltaLIM4	30	7	557.406	110.259	0.576	1.293	0.773	0.897	20210630_30min_5ugVTN_deltaLIM4.lif	003
Pax-deltaLIM4	30	8	353.346	91.233	0.533	1.128	0.886	0.869	20210630_30min_5ugVTN_deltaLIM4.lif	003
Pax-deltaLIM4	30	9	721.615	106.061	0.806	1.174	0.852	0.955	20210630_30min_5ugVTN_deltaLIM4.lif	003
Pax-deltaLIM4	30	10	463.185	138.105	0.305	1.101	0.908	0.809	20210630_30min_5ugVTN_deltaLIM4.lif	003
Pax-deltaLIM4	30	11	561.225	174.172	0.232	1.439	0.695	0.67	20210630_30min_5ugVTN_deltaLIM4.lif	003
Pax-deltaLIM4	30	12	250.795	72.128	0.606	1.235	0.81	0.928	20210630_30min_5ugVTN_deltaLIM4.lif	005
Pax-deltaLIM4	30	13	497.195	146.316	0.292	1.076	0.929	0.748	20210630_30min_5ugVTN_deltaLIM4.lif	006
Pax-deltaLIM4	30	14	267.743	74.319	0.609	1.149	0.871	0.878	20210630_30min_5ugVTN_deltaLIM4.lif	007
Pax-deltaLIM4	30	15	771.762	187.46	0.276	1.261	0.793	0.801	20210630_30min_5ugVTN_deltaLIM4.lif	008
Pax-deltaLIM4	30	16	366.708	144.171	0.222	1.275	0.784	0.742	20210630_30min_5ugVTN_deltaLIM4.lif	009
Pax-deltaLIM4	30	17	280.641	83.57	0.505	1.028	0.973	0.903	20210630_30min_5ugVTN_deltaLIM4.lif	005
Pax-deltaLIM4	30	18	845.971	140.651	0.537	1.314	0.761	0.854	20210630_30min_5ugVTN_deltaLIM4.lif	007
Pax-deltaLIM4	30	19	672.104	181.455	0.257	2.405	0.416	0.765	20210630_30min_5ugVTN_deltaLIM4.lif	007
Pax-deltaLIM4	30	20	589.161	209.411	0.169	1.583	0.632	0.74	20210630_30min_5ugVTN_deltaLIM4.lif	007
Pax-deltaLIM4	30	21	526.751	123.383	0.435	1.115	0.897	0.826	20210630_30min_5ugVTN_deltaLIM4.lif	007
Pax-deltaLIM4	30	22	444.619	121.068	0.381	1.206	0.829	0.841	20210630_30min_5ugVTN_deltaLIM4.lif	007
Pax-deltaLIM4	30	23	1093.47	140.049	0.701	1.169	0.855	0.931	20210630_30min_5ugVTN_deltaLIM4.lif	007
Pax-deltaLIM4	30	24	1157.33	175.327	0.473	1.355	0.738	0.846	20210630_30min_5ugVTN_deltaLIM4.lif	009
Pax-deltaLIM4	30	25	1711.61	193.047	0.577	1.05	0.952	0.884	20210630_30min_5ugVTN_deltaLIM4.lif	009
Pax-deltaLIM4	30	26	1377.87	181.177	0.527	1.293	0.773	0.897	20210630_30min_5ugVTN_deltaLIM4.lif	009
Pax-deltaLIM4	30	27	1359.77	262.556	0.248	1.518	0.659	0.725	20210630_30min_5ugVTN_deltaLIM4.lif	011
Pax-deltaLIM4	30	28	1460.06	168.476	0.646	1.591	0.629	0.92	20210630_30min_5ugVTN_deltaLIM4.lif	012
Pax-deltaLIM4	30	29	415.119	117.227	0.38	1.84	0.543	0.752	20210630_30min_5ugVTN_deltaLIM4.lif	013
Pax-deltaLIM4	30	30	693.39	177.946	0.275	1.323	0.756	0.799	20210630_30min_5ugVTN_deltaLIM4.lif	014
Pax-deltaLIM4	30	31	594.888	169.76	0.259	1.324	0.755	0.758	20210630_30min_5ugVTN_deltaLIM4.lif	011
Pax-deltaLIM4	30	32	607.033	121.716	0.515	1.479	0.676	0.9	20210630_30min_5ugVTN_deltaLIM4.lif	013
Pax-deltaLIM4	30	33	330.152	98.822	0.425	1.328	0.753	0.878	20210630_30min_5ugVTN_deltaLIM4.lif	013
Pax-deltaLIM4	30	34	556.77	143.172	0.341	1.476	0.677	0.772	20210630_30min_5ugVTN_deltaLIM4.lif	013
Pax-deltaLIM4	30	35	280.814	96.053	0.382	1.487	0.672	0.847	20210630_30min_5ugVTN_deltaLIM4.lif	013
Pax-deltaLIM4	30	36	466.482	117.377	0.425	1.545	0.647	0.81	20210630_30min_5ugVTN_deltaLIM4.lif	013
Pax-deltaLIM4	30	37	621.668	186.449	0.225	1.219	0.82	0.808	20210630_30min_5ugVTN_deltaLIM4.lif	013
Pax-deltaLIM4	30	38	468.275	106.242	0.521	1.954	0.512	0.88	20210630_30min_5ugVTN_deltaLIM4.lif	013
Pax-deltaLIM4	30	39	532.941	115.384	0.503	1.323	0.756	0.871	20210630_30min_5ugVTN_deltaLIM4.lif	013
Pax-deltaLIM4	30	40	328.475	120.097	0.286	1.5	0.667	0.784	20210630_30min_5ugVTN_deltaLIM4.lif	013
Pax-deltaLIM4	30	41	2561.11	362.051	0.246	1.64	0.61	0.84	20210630_30min_5ugVTN_deltaLIM4.lif	015
Pax-deltaLIM4	30	42	462.722	97.908	0.607	1.707	0.586	0.943	20210630_30min_5ugVTN_deltaLIM4.lif	015
Pax-deltaLIM4	30	43	399.734	124.568	0.324	1.01	0.99	0.814	20210630_30min_5ugVTN_deltaLIM4.lif	015
Pax-deltaLIM4	30	44	524.727	110.847	0.537	1.263	0.792	0.862	20210630_30min_5ugVTN_deltaLIM4.lif	015
Pax-deltaLIM4	30	45	596.275	158.842	0.297	1.416	0.706	0.779	20210630_30min_5ugVTN_deltaLIM4.lif	015
Pax-deltaLIM4	30	46	927.179	145.786	0.548	1.303	0.767	0.907	20210630_30min_5ugVTN_deltaLIM4.lif	015
Pax-deltaLIM4	30	47	264.793	94.532	0.372	1.535	0.651	0.785	20210630_30min_5ugVTN_deltaLIM4.lif	015
Pax-deltaLIM4	30	48	558.795	135.219	0.384	1.182	0.846	0.804	20210630_30min_5ugVTN_deltaLIM4.lif	017
Pax-deltaLIM4	30	49	552.664	145.116	0.33	2.526	0.396	0.827	20210630_30min_5ugVTN_deltaLIM4.lif	017
Pax-deltaLIM4	30	50	750.824	119.7	0.659	1.142	0.875	0.917	20210630_30min_5ugVTN_deltaLIM4.lif	017
Pax-deltaLIM4	30	51	1096.31	218.59	0.288	1.313	0.762	0.819	20210630_30min_5ugVTN_deltaLIM4.lif	017
Pax-deltaLIM4	30	52	592.227	164.709	0.274	1.106	0.904	0.739	20210630_30min_5ugVTN_deltaLIM4.lif	017
Pax-deltaLIM4	30	53	1569.96	257.04	0.299	1.152	0.868	0.716	20210630_30min_5ugVTN_deltaLIM4.lif	017
Pax-deltaLIM4	30	54	665.279	153.177	0.356	1.704	0.587	0.816	20210630_30min_5ugVTN_deltaLIM4.lif	019
Pax-deltaLIM4	30	55	1290.07	197.974	0.414	1.054	0.949	0.846	20210630_30min_5ugVTN_deltaLIM4.lif	019
Pax-deltaLIM4	30	56	1040.32	184.685	0.383	1.196	0.836	0.752	20210630_30min_5ugVTN_deltaLIM4.lif	019
Pax-deltaLIM4	30	57	534.503	117.549	0.486	1.306	0.766	0.9	20210630_30min_5ugVTN_deltaLIM4.lif	019
Pax-deltaLIM4	30	58	401.412	102.617	0.479	1.408	0.71	0.895	20210630_30min_5ugVTN_deltaLIM4.lif	019
Pax-deltaLIM4	120	1	770.432	155.106	0.402	2.497	0.4	0.802	20210422_120min_5ugVTN_Pax-deltaLIM4.lif	001
Pax-deltaLIM4	120	2	1157.79	236.13	0.261	1.719	0.582	0.581	20210422_120min_5ugVTN_Pax-deltaLIM4.lif	001
Pax-deltaLIM4	120	3	407.716	116.313	0.379	2.462	0.406	0.849	20210422_120min_5ugVTN_Pax-deltaLIM4.lif	001
Pax-deltaLIM4	120	4	703.916	166.971	0.317	2.883	0.347	0.701	20210422_120min_5ugVTN_Pax-deltaLIM4.lif	001
Pax-deltaLIM4	120	5	827.058	175.546	0.337	1.677	0.596	0.788	20210422_120min_5ugVTN_Pax-deltaLIM4.lif	001
Pax-deltaLIM4	120	6	1492.57	252.071	0.295	2.391	0.418	0.728	20210422_120min_5ugVTN_Pax-deltaLIM4.lif	001
Pax-deltaLIM4	120	7	2225.47	340.457	0.241	1.086	0.92	0.553	20210422_120min_5ugVTN_Pax-deltaLIM4.lif	001
Pax-deltaLIM4	120	8	1593.04	252.729	0.313	1.659	0.603	0.716	20210422_120min_5ugVTN_Pax-deltaLIM4.lif	003
Pax-deltaLIM4	120	9	1355.31	211.836	0.38	1.098	0.911	0.718	20210422_120min_5ugVTN_Pax-deltaLIM4.lif	003
Pax-deltaLIM4	120	10	2018.39	255.516	0.388	1.114	0.898	0.861	20210422_120min_5ugVTN_Pax-deltaLIM4.lif	003
Pax-deltaLIM4	120	11	1424.14	263.198	0.258	1.343	0.745	0.636	20210422_120min_5ugVTN_Pax-deltaLIM4.lif	003
Pax-deltaLIM4	120	12	871.074	175.924	0.354	3.774	0.265	0.853	20210422_120min_5ugVTN_Pax-deltaLIM4.lif	003
Pax-deltaLIM4	120	13	1242.12	217.01	0.331	1.418	0.705	0.646	20210422_120min_5ugVTN_Pax-deltaLIM4.lif	005
Pax-deltaLIM4	120	14	1700.91	185.829	0.619	1.104	0.906	0.901	20210422_120min_5ugVTN_Pax-deltaLIM4.lif	005
Pax-deltaLIM4	120	15	1634.62	197.921	0.524	1.417	0.706	0.931	20210422_120min_5ugVTN_Pax-deltaLIM4.lif	005
Pax-deltaLIM4	120	16	1002.55	310.154	0.131	1.967	0.508	0.393	20210422_120min_5ugVTN_Pax-deltaLIM4.lif	005
Pax-deltaLIM4	120	17	2025.63	348.492	0.21	1.781	0.562	0.557	20210422_120min_5ugVTN_Pax-deltaLIM4.lif	005
Pax-deltaLIM4	120	18	1254.27	186.848	0.451	1.628	0.614	0.823	20210422_120min_5ugVTN_Pax-deltaLIM4.lif	007
Pax-deltaLIM4	120	19	1130.2	172.001	0.48	1.883	0.531	0.793	20210422_120min_5ugVTN_Pax-deltaLIM4.lif	007
Pax-deltaLIM4	120	20	1271.33	183.846	0.473	1.207	0.828	0.834	20210422_120min_5ugVTN_Pax-deltaLIM4.lif	007
Pax-deltaLIM4	120	21	922.727	186.368	0.334	1.985	0.504	0.669	20210422_120min_5ugVTN_Pax-deltaLIM4.lif	007
Pax-deltaLIM4	120	22	1026.95	214.12	0.281	4.46	0.224	0.673	20210422_120min_5ugVTN_Pax-deltaLIM4.lif	007
Pax-deltaLIM4	120	23	1692.81	244.706	0.355	1.586	0.63	0.772	20210422_120min_5ugVTN_Pax-deltaLIM4.lif	007
Pax-deltaLIM4	120	24	1676.1	280.46	0.268	1.95	0.513	0.585	20210422_120min_5ugVTN_Pax-deltaLIM4.lif	007
Pax-deltaLIM4	120	25	1671.64	270.752	0.287	2.59	0.386	0.629	20210422_120min_5ugVTN_Pax-deltaLIM4.lif	009
Pax-deltaLIM4	120	26	1498.12	178.884	0.588	1.736	0.576	0.869	20210422_120min_5ugVTN_Pax-deltaLIM4.lif	009
Pax-deltaLIM4	120	27	1084.91	256.708	0.207	4.363	0.229	0.638	20210422_120min_5ugVTN_Pax-deltaLIM4.lif	009
Pax-deltaLIM4	120	28	1448.26	239.588	0.317	2.064	0.484	0.674	20210422_120min_5ugVTN_Pax-deltaLIM4.lif	009
Pax-deltaLIM4	120	29	1036.21	186.516	0.374	2.968	0.337	0.835	20210422_120min_5ugVTN_Pax-deltaLIM4.lif	009
Pax-deltaLIM4	120	30	1740.13	301.212	0.241	2.594	0.386	0.576	20210422_120min_5ugVTN_Pax-deltaLIM4.lif	009
Pax-deltaLIM4	120	31	731.737	203.182	0.223	1.091	0.917	0.628	20210422_120min_5ugVTN_Pax-deltaLIM4.lif	009
Pax-deltaLIM4	120	32	1551.86	247.794	0.318	3.682	0.272	0.637	20210422_120min_5ugVTN_Pax-deltaLIM4.lif	011
Pax-deltaLIM4	120	33	1000.35	149.699	0.561	1.532	0.653	0.797	20210422_120min_5ugVTN_Pax-deltaLIM4.lif	011
Pax-deltaLIM4	120	34	667.766	155.251	0.348	1.748	0.572	0.819	20210422_120min_5ugVTN_Pax-deltaLIM4.lif	011
Pax-deltaLIM4	120	35	779.976	166.174	0.355	2.562	0.39	0.776	20210422_120min_5ugVTN_Pax-deltaLIM4.lif	011
Pax-deltaLIM4	120	36	858.465	128.251	0.656	1.105	0.905	0.931	20210422_120min_5ugVTN_Pax-deltaLIM4.lif	011
Pax-deltaLIM4	120	37	968.014	179.472	0.378	2.043	0.489	0.778	20210422_120min_5ugVTN_Pax-deltaLIM4.lif	011
Pax-deltaLIM4	120	38	2532.02	246.11	0.525	1.34	0.746	0.867	20210422_120min_5ugVTN_Pax-deltaLIM4.lif	011
Pax-deltaLIM4	120	39	1968.77	264.988	0.352	1.411	0.709	0.641	20210422_120min_5ugVTN_Pax-deltaLIM4.lif	013
Pax-deltaLIM4	120	40	1479.73	307.344	0.197	2.877	0.348	0.569	20210422_120min_5ugVTN_Pax-deltaLIM4.lif	013
Pax-deltaLIM4	120	41	1734.46	335.66	0.193	1.728	0.579	0.445	20210422_120min_5ugVTN_Pax-deltaLIM4.lif	013
Pax-deltaLIM4	120	42	1201.75	257.79	0.227	3.513	0.285	0.657	20210422_120min_5ugVTN_Pax-deltaLIM4.lif	013
Pax-deltaLIM4	120	43	2109.38	338.125	0.232	3.589	0.279	0.617	20210422_120min_5ugVTN_Pax-deltaLIM4.lif	013
Pax-deltaLIM4	120	44	555.498	122.503	0.465	1.47	0.68	0.783	20210422_120min_5ugVTN_Pax-deltaLIM4.lif	013
Pax-deltaLIM4	120	45	1753.66	323.592	0.21	3.668	0.273	0.651	20210422_120min_5ugVTN_Pax-deltaLIM4.lif	013
Pax-deltaLIM4	120	46	1283.76	163.278	0.605	1.271	0.787	0.923	20210422_120min_5ugVTN_Pax-deltaLIM4.lif	015
Pax-deltaLIM4	120	47	1122.33	241.96	0.241	1.185	0.844	0.481	20210422_120min_5ugVTN_Pax-deltaLIM4.lif	015
Pax-deltaLIM4	120	48	1268.73	250.195	0.255	1.441	0.694	0.617	20210422_120min_5ugVTN_Pax-deltaLIM4.lif	015
Pax-deltaLIM4	120	49	1012.09	321.329	0.123	2.086	0.479	0.445	20210422_120min_5ugVTN_Pax-deltaLIM4.lif	015
Pax-deltaLIM4	120	50	2017.3	312.324	0.26	1.156	0.865	0.587	20210422_120min_5ugVTN_Pax-deltaLIM4.lif	015
Pax-deltaLIM4	120	51	1675.75	243.468	0.355	2.027	0.493	0.675	20210422_120min_5ugVTN_Pax-deltaLIM4.lif	015
Pax-deltaLIM4	120	52	915.266	184.081	0.339	4.159	0.24	0.781	20210422_120min_5ugVTN_Pax-deltaLIM4.lif	017
Pax-deltaLIM4	120	53	1615.48	278.944	0.261	1.679	0.595	0.711	20210422_120min_5ugVTN_Pax-deltaLIM4.lif	017
Pax-deltaLIM4	120	54	701.891	183.854	0.261	3.76	0.266	0.791	20210422_120min_5ugVTN_Pax-deltaLIM4.lif	017
Pax-deltaLIM4	120	55	1463.65	225.527	0.362	1.37	0.73	0.647	20210422_120min_5ugVTN_Pax-deltaLIM4.lif	017
Pax-deltaLIM4	120	56	1068.14	179.903	0.415	1.477	0.677	0.722	20210422_120min_5ugVTN_Pax-deltaLIM4.lif	017
Pax-deltaLIM4	120	57	1495.81	274.016	0.25	5.254	0.19	0.663	20210422_120min_5ugVTN_Pax-deltaLIM4.lif	017
Pax-deltaLIM4	120	58	1212.33	269.138	0.21	1.585	0.631	0.41	20210422_120min_5ugVTN_Pax-deltaLIM4.lif	017
Pax-deltaLIM4	120	59	1426.63	333.154	0.162	1.255	0.797	0.327	20210422_120min_5ugVTN_Pax-deltaLIM4.lif	019
Pax-deltaLIM4	120	60	1017	258.767	0.191	1.46	0.685	0.469	20210422_120min_5ugVTN_Pax-deltaLIM4.lif	019
Pax-deltaLIM4	120	61	1241.31	288.399	0.188	1.243	0.804	0.386	20210422_120min_5ugVTN_Pax-deltaLIM4.lif	019
Pax-deltaLIM4	120	62	1374.34	248.336	0.28	3.285	0.304	0.665	20210422_120min_5ugVTN_Pax-deltaLIM4.lif	019
Pax-deltaLIM4	120	63	921.107	196.536	0.3	1.336	0.749	0.629	20210422_120min_5ugVTN_Pax-deltaLIM4.lif	019
Pax-deltaLIM4	120	64	1154.78	250.618	0.231	3.736	0.268	0.77	20210422_120min_5ugVTN_Pax-deltaLIM4.lif	021
Pax-deltaLIM4	120	65	1893.52	321.055	0.231	1.064	0.939	0.491	20210422_120min_5ugVTN_Pax-deltaLIM4.lif	021
Pax-deltaLIM4	120	66	1025.28	192.586	0.347	1.31	0.764	0.792	20210422_120min_5ugVTN_Pax-deltaLIM4.lif	021
Pax-deltaLIM4	120	67	2611.14	356.063	0.259	1.376	0.727	0.559	20210422_120min_5ugVTN_Pax-deltaLIM4.lif	021
Pax-deltaLIM4	120	68	695.76	162.807	0.33	1.501	0.666	0.701	20210428_120min_5ugVTN_Pax-deltaLIM4.lif	021
Pax-deltaLIM4	120	1	1216.73	376.643	0.108	1.141	0.877	0.48	20210428_120min_5ugVTN_Pax-deltaLIM4.lif	001
Pax-deltaLIM4	120	2	1750.36	283.954	0.273	1.298	0.771	0.631	20210428_120min_5ugVTN_Pax-deltaLIM4.lif	001
Pax-deltaLIM4	120	3	1969.46	369.082	0.182	1.589	0.629	0.507	20210428_120min_5ugVTN_Pax-deltaLIM4.lif	001
Pax-deltaLIM4	120	4	1508.65	270.985	0.258	1.253	0.798	0.608	20210428_120min_5ugVTN_Pax-deltaLIM4.lif	001
Pax-deltaLIM4	120	5	875.528	246.251	0.181	1.407	0.711	0.56	20210428_120min_5ugVTN_Pax-deltaLIM4.lif	001
Pax-deltaLIM4	120	6	3312.57	346.777	0.346	1.273	0.786	0.729	20210428_120min_5ugVTN_Pax-deltaLIM4.lif	003
Pax-deltaLIM4	120	7	459.656	132.274	0.33	1.858	0.538	0.803	20210428_120min_5ugVTN_Pax-deltaLIM4.lif	003
Pax-deltaLIM4	120	8	1684.25	243.612	0.357	1.093	0.915	0.812	20210428_120min_5ugVTN_Pax-deltaLIM4.lif	003
Pax-deltaLIM4	120	9	390.48	120.851	0.336	2.107	0.475	0.77	20210428_120min_5ugVTN_Pax-deltaLIM4.lif	003
Pax-deltaLIM4	120	10	519.463	160.732	0.253	1.479	0.676	0.65	20210428_120min_5ugVTN_Pax-deltaLIM4.lif	003
Pax-deltaLIM4	120	11	1911.97	321.842	0.232	1.166	0.857	0.614	20210428_120min_5ugVTN_Pax-deltaLIM4.lif	005
Pax-deltaLIM4	120	13	1265.72	204.796	0.379	1.744	0.573	0.768	20210428_120min_5ugVTN_Pax-deltaLIM4.lif	005
Pax-deltaLIM4	120	14	688.415	246.917	0.142	5.462	0.183	0.553	20210428_120min_5ugVTN_Pax-deltaLIM4.lif	005
Pax-deltaLIM4	120	15	580.022	180.692	0.223	3.905	0.256	0.703	20210428_120min_5ugVTN_Pax-deltaLIM4.lif	007
Pax-deltaLIM4	120	16	710.163	202.089	0.219	1.322	0.756	0.627	20210428_120min_5ugVTN_Pax-deltaLIM4.lif	007
Pax-deltaLIM4	120	17	513.217	161.776	0.246	1.913	0.523	0.663	20210428_120min_5ugVTN_Pax-deltaLIM4.lif	007
Pax-deltaLIM4	120	18	1467.99	276.564	0.241	1.707	0.586	0.605	20210428_120min_5ugVTN_Pax-deltaLIM4.lif	007
Pax-deltaLIM4	120	19	1855.05	269.64	0.321	1.59	0.629	0.733	20210428_120min_5ugVTN_Pax-deltaLIM4.lif	007
Pax-deltaLIM4	120	20	738.967	146.831	0.431	1.069	0.935	0.834	20210428_120min_5ugVTN_Pax-deltaLIM4.lif	009
Pax-deltaLIM4	120	21	1178.32	329.048	0.137	1.48	0.676	0.53	20210428_120min_5ugVTN_Pax-deltaLIM4.lif	009
Pax-deltaLIM4	120	22	539.534	150.407	0.3	1.234	0.81	0.721	20210428_120min_5ugVTN_Pax-deltaLIM4.lif	009
Pax-deltaLIM4	120	23	625.658	235.737	0.141	4.707	0.212	0.472	20210428_120min_5ugVTN_Pax-deltaLIM4.lif	009
Pax-deltaLIM4	120	24	1969.35	316.659	0.247	1.517	0.659	0.748	20210428_120min_5ugVTN_Pax-deltaLIM4.lif	011
Pax-deltaLIM4	120	25	1563.6	181.716	0.595	1.038	0.964	0.899	20210428_120min_5ugVTN_Pax-deltaLIM4.lif	011
Pax-deltaLIM4	120	26	1763.78	368.49	0.163	1.608	0.622	0.485	20210428_120min_5ugVTN_Pax-deltaLIM4.lif	011
Pax-deltaLIM4	120	27	1285.62	223.851	0.322	1.34	0.747	0.629	20210428_120min_5ugVTN_Pax-deltaLIM4.lif	011
Pax-deltaLIM4	120	28	1154.2	204.247	0.348	1.079	0.927	0.831	20210428_120min_5ugVTN_Pax-deltaLIM4.lif	011
Pax-deltaLIM4	120	29	2969.75	522.134	0.137	1.129	0.886	0.606	20210428_120min_5ugVTN_Pax-deltaLIM4.lif	013
Pax-deltaLIM4	120	30	1203.83	265.637	0.214	2.642	0.378	0.573	20210428_120min_5ugVTN_Pax-deltaLIM4.lif	014
Pax-deltaLIM4	120	31	1962.58	292.845	0.288	1.066	0.938	0.615	20210428_120min_5ugVTN_Pax-deltaLIM4.lif	015
Pax-deltaLIM4	120	32	1797.1	367.844	0.167	1.602	0.624	0.488	20210428_120min_5ugVTN_Pax-deltaLIM4.lif	016
Pax-deltaLIM4	120	33	585.98	120.875	0.504	1.309	0.764	0.889	20210428_120min_5ugVTN_Pax-deltaLIM4.lif	013
Pax-deltaLIM4	120	34	650.703	177.728	0.259	1.091	0.916	0.56	20210428_120min_5ugVTN_Pax-deltaLIM4.lif	015
Pax-deltaLIM4	120	35	2065.3	266.768	0.365	1.433	0.698	0.745	20210428_120min_5ugVTN_Pax-deltaLIM4.lif	015
Pax-deltaLIM4	120	36	1042.69	348.866	0.108	2.867	0.349	0.396	20210428_120min_5ugVTN_Pax-deltaLIM4.lif	015
Pax-deltaLIM4	120	37	714.211	169.647	0.312	1.191	0.84	0.669	20210428_120min_5ugVTN_Pax-deltaLIM4.lif	015
Pax-deltaLIM4	120	38	723.234	201.739	0.223	1.433	0.698	0.661	20210428_120min_5ugVTN_Pax-deltaLIM4.lif	015
Pax-deltaLIM4	120	39	748.279	174.773	0.308	1.372	0.729	0.673	20210428_120min_5ugVTN_Pax-deltaLIM4.lif	015
Pax-deltaLIM4	120	40	1666.67	248.446	0.339	1.786	0.56	0.767	20210428_120min_5ugVTN_Pax-deltaLIM4.lif	017
Pax-deltaLIM4	120	41	739.198	177.951	0.293	1.569	0.637	0.707	20210428_120min_5ugVTN_Pax-deltaLIM4.lif	017
Pax-deltaLIM4	120	44	1419.23	277.914	0.231	1.921	0.521	0.604	20210428_120min_5ugVTN_Pax-deltaLIM4.lif	017
Pax-deltaLIM4	120	45	1049.74	174.282	0.434	2.531	0.395	0.81	20210428_120min_5ugVTN_Pax-deltaLIM4.lif	017
Pax-deltaLIM4	120	46	2343.11	321.677	0.285	1.072	0.933	0.8	20210428_120min_5ugVTN_Pax-deltaLIM4.lif	017
Pax-deltaLIM4	120	47	1116.55	230.635	0.264	4.267	0.234	0.701	20210428_120min_5ugVTN_Pax-deltaLIM4.lif	019
Pax-deltaLIM4	120	48	1396.03	295.304	0.201	1.228	0.814	0.575	20210428_120min_5ugVTN_Pax-deltaLIM4.lif	020
Pax-deltaLIM4	120	49	1085.08	273.595	0.182	1.602	0.624	0.685	20210428_120min_5ugVTN_Pax-deltaLIM4.lif	021
Pax-deltaLIM4	120	50	1762.74	501.332	0.088	1.08	0.926	0.601	20210428_120min_5ugVTN_Pax-deltaLIM4.lif	022
Pax-deltaLIM4	120	51	2478.11	376.833	0.219	1.111	0.9	0.591	20210428_120min_5ugVTN_Pax-deltaLIM4.lif	023
Pax-deltaLIM4	120	52	775.638	218.133	0.205	2.164	0.462	0.657	20210428_120min_5ugVTN_Pax-deltaLIM4.lif	019
Pax-deltaLIM4	120	1	1355.72	309.774	0.178	4.069	0.246	0.493	20210630_120min_5ugVTN_Pax-deltaLIM4.lif	001
Pax-deltaLIM4	120	2	2519.82	358.625	0.246	1.041	0.96	0.575	20210630_120min_5ugVTN_Pax-deltaLIM4.lif	001
Pax-deltaLIM4	120	3	1550.6	250.551	0.31	2.323	0.43	0.824	20210630_120min_5ugVTN_Pax-deltaLIM4.lif	001
Pax-deltaLIM4	120	4	1230.77	202.806	0.376	1.424	0.702	0.888	20210630_120min_5ugVTN_Pax-deltaLIM4.lif	003
Pax-deltaLIM4	120	5	1041.47	305.078	0.141	2.017	0.496	0.677	20210630_120min_5ugVTN_Pax-deltaLIM4.lif	003
Pax-deltaLIM4	120	6	1346.44	321.528	0.164	1.45	0.69	0.474	20210630_120min_5ugVTN_Pax-deltaLIM4.lif	003
Pax-deltaLIM4	120	7	1056.86	401.457	0.082	3.167	0.316	0.619	20210630_120min_5ugVTN_Pax-deltaLIM4.lif	003
Pax-deltaLIM4	120	8	1140.25	235.457	0.258	1.881	0.532	0.82	20210630_120min_5ugVTN_Pax-deltaLIM4.lif	005
Pax-deltaLIM4	120	9	1665.92	270.456	0.286	1.173	0.853	0.671	20210630_120min_5ugVTN_Pax-deltaLIM4.lif	005
Pax-deltaLIM4	120	10	1111.97	244.682	0.233	3.095	0.323	0.708	20210630_120min_5ugVTN_Pax-deltaLIM4.lif	005
Pax-deltaLIM4	120	11	888.119	180.268	0.343	1.557	0.642	0.708	20210630_120min_5ugVTN_Pax-deltaLIM4.lif	007
Pax-deltaLIM4	120	12	1215.35	273.361	0.204	1.317	0.759	0.853	20210630_120min_5ugVTN_Pax-deltaLIM4.lif	007
Pax-deltaLIM4	120	13	1281.39	260.066	0.238	1.359	0.736	0.736	20210630_120min_5ugVTN_Pax-deltaLIM4.lif	007
Pax-deltaLIM4	120	14	2103.35	300.965	0.292	1.392	0.719	0.705	20210630_120min_5ugVTN_Pax-deltaLIM4.lif	007
Pax-deltaLIM4	120	15	1113.54	267.21	0.196	1.809	0.553	0.637	20210630_120min_5ugVTN_Pax-deltaLIM4.lif	009
Pax-deltaLIM4	120	16	938.863	185.319	0.344	1.433	0.698	0.758	20210630_120min_5ugVTN_Pax-deltaLIM4.lif	009
Pax-deltaLIM4	120	17	1956.12	307.474	0.26	1.315	0.76	0.634	20210630_120min_5ugVTN_Pax-deltaLIM4.lif	011
Pax-deltaLIM4	120	18	1279.29	281.454	0.203	1.337	0.748	0.54	20210630_120min_5ugVTN_Pax-deltaLIM4.lif	011
Pax-deltaLIM4	120	19	1066.29	301.145	0.148	2.361	0.424	0.755	20210630_120min_5ugVTN_Pax-deltaLIM4.lif	011
Pax-deltaLIM4	120	20	921.042	369.486	0.085	1.461	0.684	0.406	20210630_120min_5ugVTN_Pax-deltaLIM4.lif	013
Pax-deltaLIM4	120	21	1189.63	196.73	0.386	1.949	0.513	0.802	20210630_120min_5ugVTN_Pax-deltaLIM4.lif	013
Pax-deltaLIM4	120	22	2120.78	642.321	0.065	1.874	0.534	0.428	20210630_120min_5ugVTN_Pax-deltaLIM4.lif	013
Pax-deltaLIM4	120	23	589.335	159.783	0.29	2.159	0.463	0.838	20210630_120min_5ugVTN_Pax-deltaLIM4.lif	015
Pax-deltaLIM4	120	24	1286.46	325.923	0.152	1.854	0.539	0.378	20210630_120min_5ugVTN_Pax-deltaLIM4.lif	015
Pax-deltaLIM4	120	25	2137.29	505.456	0.105	1.893	0.528	0.495	20210630_120min_5ugVTN_Pax-deltaLIM4.lif	015
Pax-deltaLIM4	120	26	1408.37	247.029	0.29	1.366	0.732	0.658	20210630_120min_5ugVTN_Pax-deltaLIM4.lif	017
Pax-deltaLIM4	120	27	1156.39	194.744	0.383	2.155	0.464	0.797	20210630_120min_5ugVTN_Pax-deltaLIM4.lif	017
Pax-deltaLIM4	120	28	1813.02	243.474	0.384	1.981	0.505	0.865	20210630_120min_5ugVTN_Pax-deltaLIM4.lif	017
Pax-deltaLIM4	120	29	1644.69	291.292	0.244	2.025	0.494	0.607	20210630_120min_5ugVTN_Pax-deltaLIM4.lif	019
Pax-deltaLIM4	120	30	1286.14	211.064	0.363	2.133	0.469	0.705	20210630_120min_5ugVTN_Pax-deltaLIM4.lif	019
Pax-deltaLIM4	120	31	1540.49	298.976	0.217	1.651	0.606	0.676	20210630_120min_5ugVTN_Pax-deltaLIM4.lif	019
Pax-deltaLIM4	120	32	2421.27	282.476	0.381	1.822	0.549	0.753	20210630_120min_5ugVTN_Pax-deltaLIM4.lif	021
Pax-deltaLIM4	120	33	1304.65	265.499	0.233	1.844	0.542	0.724	20210630_120min_5ugVTN_Pax-deltaLIM4.lif	021
Pax-deltaLIM4	120	34	2967.65	370.445	0.272	1.066	0.938	0.816	20210630_120min_5ugVTN_Pax-deltaLIM4.lif	021
Pax-deltaLIM4	120	35	1399.64	299.903	0.196	1.737	0.576	0.652	20210630_120min_5ugVTN_Pax-deltaLIM4.lif	023
Pax-deltaLIM4	120	36	1034.2	241.586	0.223	2.603	0.384	0.592	20210630_120min_5ugVTN_Pax-deltaLIM4.lif	023
Pax-deltaLIM4	120	37	2499.34	445.088	0.159	1.88	0.532	0.542	20210630_120min_5ugVTN_Pax-deltaLIM4.lif	023
Pax-4A	30	1	503.963	125.746	0.401	1.38	0.725	0.827	20210422_30min_5ugVTN_Pax-FAAAAFF.lif	002
Pax-4A	30	2	524.728	110.649	0.539	1.163	0.86	0.868	20210422_30min_5ugVTN_Pax-FAAAAFF.lif	002
Pax-4A	30	3	772.111	113.636	0.751	1.197	0.835	0.947	20210422_30min_5ugVTN_Pax-FAAAAFF.lif	002
Pax-4A	30	4	711.61	192.626	0.241	1.408	0.71	0.74	20210422_30min_5ugVTN_Pax-FAAAAFF.lif	004
Pax-4A	30	5	356.181	90.374	0.548	1.378	0.726	0.913	20210422_30min_5ugVTN_Pax-FAAAAFF.lif	006
Pax-4A	30	6	605.762	161.595	0.292	1.087	0.92	0.83	20210422_30min_5ugVTN_Pax-FAAAAFF.lif	006
Pax-4A	30	7	819.656	125.056	0.659	1.23	0.813	0.945	20210422_30min_5ugVTN_Pax-FAAAAFF.lif	009
Pax-4A	30	8	441.9	97.339	0.586	1.157	0.865	0.911	20210422_30min_5ugVTN_Pax-FAAAAFF.lif	009
Pax-4A	30	9	446.585	107.841	0.483	1.22	0.82	0.871	20210422_30min_5ugVTN_Pax-FAAAAFF.lif	011
Pax-4A	30	10	503.153	198.89	0.16	1.18	0.847	0.702	20210422_30min_5ugVTN_Pax-FAAAAFF.lif	011
Pax-4A	30	11	1074.79	164.166	0.501	1.14	0.877	0.929	20210422_30min_5ugVTN_Pax-FAAAAFF.lif	011
Pax-4A	30	12	1117.07	152.143	0.606	1.445	0.692	0.882	20210422_30min_5ugVTN_Pax-FAAAAFF.lif	013
Pax-4A	30	13	300.191	81.026	0.575	1.076	0.93	0.85	20210422_30min_5ugVTN_Pax-FAAAAFF.lif	013
Pax-4A	30	14	250.969	68.194	0.678	1.093	0.915	0.918	20210422_30min_5ugVTN_Pax-FAAAAFF.lif	013
Pax-4A	30	15	498.005	192.533	0.169	1.458	0.686	0.722	20210422_30min_5ugVTN_Pax-FAAAAFF.lif	013
Pax-4A	30	16	567.009	133.337	0.401	1.034	0.967	0.885	20210422_30min_5ugVTN_Pax-FAAAAFF.lif	015
Pax-4A	30	17	673.898	152.489	0.364	1.046	0.956	0.837	20210422_30min_5ugVTN_Pax-FAAAAFF.lif	015
Pax-4A	30	18	618.602	123.577	0.509	1.119	0.894	0.885	20210422_30min_5ugVTN_Pax-FAAAAFF.lif	015
Pax-4A	30	19	1038.12	236.504	0.233	1.079	0.927	0.779	20210422_30min_5ugVTN_Pax-FAAAAFF.lif	015
Pax-4A	30	20	882.297	134.697	0.611	1.132	0.883	0.934	20210422_30min_5ugVTN_Pax-FAAAAFF.lif	018
Pax-4A	30	21	528.834	114.28	0.509	1.118	0.895	0.881	20210422_30min_5ugVTN_Pax-FAAAAFF.lif	018
Pax-4A	30	22	520.447	114.129	0.502	1.196	0.836	0.882	20210422_30min_5ugVTN_Pax-FAAAAFF.lif	020
Pax-4A	30	23	885.42	151.86	0.482	1.091	0.917	0.851	20210422_30min_5ugVTN_Pax-FAAAAFF.lif	020
Pax-4A	30	24	242.178	63.703	0.75	1.072	0.933	0.962	20210422_30min_5ugVTN_Pax-FAAAAFF.lif	020
Pax-4A	30	25	424.837	106.545	0.47	1.371	0.73	0.86	20210422_30min_5ugVTN_Pax-FAAAAFF.lif	020
Pax-4A	30	26	695.067	140.027	0.445	1.343	0.745	0.864	20210422_30min_5ugVTN_Pax-FAAAAFF.lif	020
Pax-4A	30	27	394.645	104.111	0.458	1.244	0.804	0.873	20210422_30min_5ugVTN_Pax-FAAAAFF.lif	020
Pax-4A	30	28	371.161	112.569	0.368	1.427	0.701	0.79	20210422_30min_5ugVTN_Pax-FAAAAFF.lif	022
Pax-4A	30	29	984.732	151.077	0.542	1.092	0.916	0.916	20210422_30min_5ugVTN_Pax-FAAAAFF.lif	022
Pax-4A	30	30	404.882	109.57	0.424	1.449	0.69	0.865	20210422_30min_5ugVTN_Pax-FAAAAFF.lif	022
Pax-4A	30	31	270.866	102.542	0.324	1.09	0.918	0.829	20210422_30min_5ugVTN_Pax-FAAAAFF.lif	022
Pax-4A	30	32	299.15	88.922	0.475	1.686	0.593	0.831	20210422_30min_5ugVTN_Pax-FAAAAFF.lif	024
Pax-4A	30	33	412.864	113.226	0.405	1.105	0.905	0.828	20210422_30min_5ugVTN_Pax-FAAAAFF.lif	024
Pax-4A	30	34	421.425	96.43	0.57	1.04	0.961	0.898	20210422_30min_5ugVTN_Pax-FAAAAFF.lif	024
Pax-4A	30	35	450.634	102.419	0.54	1.112	0.899	0.894	20210422_30min_5ugVTN_Pax-FAAAAFF.lif	024
Pax-4A	30	36	434.497	100.605	0.539	1.049	0.953	0.914	20210422_30min_5ugVTN_Pax-FAAAAFF.lif	026
Pax-4A	30	37	489.966	116.395	0.454	1.154	0.867	0.885	20210422_30min_5ugVTN_Pax-FAAAAFF.lif	028
Pax-4A	30	38	559.258	133.137	0.396	1.189	0.841	0.847	20210422_30min_5ugVTN_Pax-FAAAAFF.lif	030
Pax-4A	30	39	892.245	145.315	0.531	1.312	0.762	0.865	20210422_30min_5ugVTN_Pax-FAAAAFF.lif	030
Pax-4A	30	40	503.963	125.746	0.401	1.38	0.725	0.827	20210422_30min_5ugVTN_Pax-FAAAAFF.lif	032
Pax-4A	30	41	543.873	116.271	0.506	1.162	0.861	0.869	20210422_30min_5ugVTN_Pax-FAAAAFF.lif	032
Pax-4A	30	42	775.118	112.541	0.769	1.198	0.835	0.946	20210422_30min_5ugVTN_Pax-FAAAAFF.lif	032
Pax-4A	30	1	1195.38	170.819	0.515	1.182	0.846	0.889	20210428_30min_5ugVTN_Pax-FAAAAFF.lif	001
Pax-4A	30	2	527.619	140.286	0.337	1.132	0.883	0.756	20210428_30min_5ugVTN_Pax-FAAAAFF.lif	001
Pax-4A	30	3	792.527	172.014	0.337	1.812	0.552	0.9	20210428_30min_5ugVTN_Pax-FAAAAFF.lif	001
Pax-4A	30	4	703.627	152.73	0.379	1.062	0.942	0.815	20210428_30min_5ugVTN_Pax-FAAAAFF.lif	001
Pax-4A	30	5	510.325	104.03	0.593	1.055	0.948	0.904	20210428_30min_5ugVTN_Pax-FAAAAFF.lif	001
Pax-4A	30	6	527.156	120.181	0.459	1.183	0.846	0.828	20210428_30min_5ugVTN_Pax-FAAAAFF.lif	001
Pax-4A	30	7	561.282	106.508	0.622	1.077	0.928	0.884	20210428_30min_5ugVTN_Pax-FAAAAFF.lif	001
Pax-4A	30	8	302.505	73.416	0.705	1.263	0.792	0.939	20210428_30min_5ugVTN_Pax-FAAAAFF.lif	001
Pax-4A	30	9	412.112	97.403	0.546	1.237	0.809	0.883	20210428_30min_5ugVTN_Pax-FAAAAFF.lif	003
Pax-4A	30	10	809.706	133.556	0.57	1.13	0.885	0.846	20210428_30min_5ugVTN_Pax-FAAAAFF.lif	003
Pax-4A	30	11	320.435	78.226	0.658	1.251	0.799	0.933	20210428_30min_5ugVTN_Pax-FAAAAFF.lif	003
Pax-4A	30	12	635.897	162.23	0.304	1.3	0.769	0.789	20210428_30min_5ugVTN_Pax-FAAAAFF.lif	003
Pax-4A	30	13	905.028	163.171	0.427	1.219	0.82	0.875	20210428_30min_5ugVTN_Pax-FAAAAFF.lif	003
Pax-4A	30	14	1236.97	151.253	0.679	1.484	0.674	0.926	20210428_30min_5ugVTN_Pax-FAAAAFF.lif	005
Pax-4A	30	15	533.634	121.425	0.455	1.283	0.78	0.846	20210428_30min_5ugVTN_Pax-FAAAAFF.lif	005
Pax-4A	30	16	405.229	100.007	0.509	1.119	0.894	0.847	20210428_30min_5ugVTN_Pax-FAAAAFF.lif	005
Pax-4A	30	17	664.353	134.267	0.463	1.45	0.69	0.921	20210428_30min_5ugVTN_Pax-FAAAAFF.lif	005
Pax-4A	30	18	1473.48	244.482	0.31	1.397	0.716	0.807	20210428_30min_5ugVTN_Pax-FAAAAFF.lif	005
Pax-4A	30	19	717.682	128.97	0.542	1.32	0.758	0.862	20210428_30min_5ugVTN_Pax-FAAAAFF.lif	005
Pax-4A	30	20	963.04	150.305	0.536	1.044	0.958	0.852	20210428_30min_5ugVTN_Pax-FAAAAFF.lif	005
Pax-4A	30	21	559.605	93.301	0.808	1.097	0.911	0.951	20210428_30min_5ugVTN_Pax-FAAAAFF.lif	005
Pax-4A	30	22	444.445	120.984	0.382	1.047	0.955	0.873	20210428_30min_5ugVTN_Pax-FAAAAFF.lif	005
Pax-4A	30	23	411.591	88.351	0.663	1.103	0.907	0.925	20210428_30min_5ugVTN_Pax-FAAAAFF.lif	007
Pax-4A	30	24	338.886	93.132	0.491	1.051	0.952	0.845	20210428_30min_5ugVTN_Pax-FAAAAFF.lif	008
Pax-4A	30	25	967.436	139.926	0.621	1.032	0.969	0.905	20210428_30min_5ugVTN_Pax-FAAAAFF.lif	009
Pax-4A	30	26	622.13	122.071	0.525	1.365	0.732	0.887	20210428_30min_5ugVTN_Pax-FAAAAFF.lif	010
Pax-4A	30	27	619.064	143.076	0.38	1.06	0.943	0.831	20210428_30min_5ugVTN_Pax-FAAAAFF.lif	007
Pax-4A	30	28	385.158	106.576	0.426	1.398	0.715	0.864	20210428_30min_5ugVTN_Pax-FAAAAFF.lif	009
Pax-4A	30	29	545.723	105.978	0.611	1.445	0.692	0.888	20210428_30min_5ugVTN_Pax-FAAAAFF.lif	009
Pax-4A	30	30	373.185	99.196	0.477	1.15	0.87	0.841	20210428_30min_5ugVTN_Pax-FAAAAFF.lif	009
Pax-4A	30	31	405.055	78.813	0.819	1.213	0.824	0.961	20210428_30min_5ugVTN_Pax-FAAAAFF.lif	009
Pax-4A	30	32	1205.51	164.23	0.562	1.12	0.893	0.9	20210428_30min_5ugVTN_Pax-FAAAAFF.lif	009
Pax-4A	30	33	413.847	88.171	0.669	1.195	0.837	0.93	20210428_30min_5ugVTN_Pax-FAAAAFF.lif	011
Pax-4A	30	34	906.241	133.917	0.635	1.043	0.959	0.903	20210428_30min_5ugVTN_Pax-FAAAAFF.lif	011
Pax-4A	30	35	418.185	92.394	0.616	1.258	0.795	0.907	20210428_30min_5ugVTN_Pax-FAAAAFF.lif	011
Pax-4A	30	36	570.421	122.892	0.475	1.091	0.917	0.91	20210428_30min_5ugVTN_Pax-FAAAAFF.lif	011
Pax-4A	30	37	711.782	132.099	0.513	1.052	0.951	0.895	20210428_30min_5ugVTN_Pax-FAAAAFF.lif	011
Pax-4A	30	38	495.228	110.012	0.514	1.147	0.872	0.886	20210428_30min_5ugVTN_Pax-FAAAAFF.lif	011
Pax-4A	30	39	588.698	148.872	0.334	1.314	0.761	0.754	20210428_30min_5ugVTN_Pax-FAAAAFF.lif	011
Pax-4A	30	40	2246.4	213.963	0.617	1.251	0.8	0.927	20210428_30min_5ugVTN_Pax-FAAAAFF.lif	011
Pax-4A	30	41	636.416	134.198	0.444	1.321	0.757	0.834	20210428_30min_5ugVTN_Pax-FAAAAFF.lif	011
Pax-4A	30	42	476.488	115.993	0.445	1.37	0.73	0.862	20210428_30min_5ugVTN_Pax-FAAAAFF.lif	013
Pax-4A	30	43	916.594	174.667	0.378	1.442	0.693	0.854	20210428_30min_5ugVTN_Pax-FAAAAFF.lif	013
Pax-4A	30	44	462.433	102.024	0.558	1.363	0.734	0.88	20210428_30min_5ugVTN_Pax-FAAAAFF.lif	013
Pax-4A	30	45	602.695	171.674	0.257	1.653	0.605	0.759	20210428_30min_5ugVTN_Pax-FAAAAFF.lif	013
Pax-4A	30	46	618.428	121.541	0.526	1.268	0.788	0.867	20210428_30min_5ugVTN_Pax-FAAAAFF.lif	013
Pax-4A	30	47	612.76	120.662	0.529	1.107	0.903	0.854	20210428_30min_5ugVTN_Pax-FAAAAFF.lif	013
Pax-4A	30	48	480.248	103.127	0.567	1.132	0.883	0.893	20210428_30min_5ugVTN_Pax-FAAAAFF.lif	013
Pax-4A	30	49	444.676	105.765	0.5	1.101	0.909	0.886	20210428_30min_5ugVTN_Pax-FAAAAFF.lif	013
Pax-4A	30	50	314.246	162.15	0.15	1.286	0.778	0.648	20210428_30min_5ugVTN_Pax-FAAAAFF.lif	013
Pax-4A	30	51	892.822	137.847	0.59	1.058	0.945	0.891	20210428_30min_5ugVTN_Pax-FAAAAFF.lif	015
Pax-4A	30	52	635.722	172.743	0.268	1.14	0.877	0.748	20210428_30min_5ugVTN_Pax-FAAAAFF.lif	015
Pax-4A	30	53	422.002	103.724	0.493	1.236	0.809	0.853	20210428_30min_5ugVTN_Pax-FAAAAFF.lif	015
Pax-4A	30	54	415.352	143.693	0.253	1.219	0.82	0.806	20210428_30min_5ugVTN_Pax-FAAAAFF.lif	015
Pax-4A	30	55	1076.29	170.194	0.467	1.222	0.819	0.862	20210428_30min_5ugVTN_Pax-FAAAAFF.lif	015
Pax-4A	30	56	860.142	150.961	0.474	1.012	0.988	0.872	20210428_30min_5ugVTN_Pax-FAAAAFF.lif	017
Pax-4A	30	57	317.89	99.983	0.4	1.643	0.609	0.807	20210428_30min_5ugVTN_Pax-FAAAAFF.lif	017
Pax-4A	30	58	1175.37	157.039	0.599	1.165	0.858	0.929	20210428_30min_5ugVTN_Pax-FAAAAFF.lif	017
Pax-4A	30	59	634.103	115.429	0.598	1.108	0.902	0.903	20210428_30min_5ugVTN_Pax-FAAAAFF.lif	017
Pax-4A	30	60	545.029	107.806	0.589	1.464	0.683	0.907	20210428_30min_5ugVTN_Pax-FAAAAFF.lif	017
Pax-4A	30	61	548.326	109.084	0.579	1.233	0.811	0.914	20210428_30min_5ugVTN_Pax-FAAAAFF.lif	017
Pax-4A	30	62	608.364	136.953	0.408	1.374	0.728	0.839	20210428_30min_5ugVTN_Pax-FAAAAFF.lif	017
Pax-4A	30	63	246.457	62.731	0.787	1.173	0.852	0.953	20210428_30min_5ugVTN_Pax-FAAAAFF.lif	017
Pax-4A	30	64	464.053	124.1	0.379	1.151	0.868	0.849	20210428_30min_5ugVTN_Pax-FAAAAFF.lif	019
Pax-4A	30	65	709.875	119.262	0.627	1.107	0.903	0.912	20210428_30min_5ugVTN_Pax-FAAAAFF.lif	019
Pax-4A	30	66	611.371	197.444	0.197	1.142	0.875	0.652	20210428_30min_5ugVTN_Pax-FAAAAFF.lif	019
Pax-4A	30	67	1050.38	134.271	0.732	1.075	0.93	0.935	20210428_30min_5ugVTN_Pax-FAAAAFF.lif	019
Pax-4A	30	68	533.866	105.483	0.603	1.113	0.898	0.892	20210428_30min_5ugVTN_Pax-FAAAAFF.lif	019
Pax-4A	30	69	318.815	71.739	0.778	1.125	0.888	0.954	20210428_30min_5ugVTN_Pax-FAAAAFF.lif	019
Pax-4A	30	70	246.689	63.902	0.759	1.308	0.765	0.943	20210428_30min_5ugVTN_Pax-FAAAAFF.lif	019
Pax-4A	30	71	467.407	105.006	0.533	2.077	0.481	0.909	20210428_30min_5ugVTN_Pax-FAAAAFF.lif	019
Pax-4A	30	72	265.082	74.46	0.601	1.188	0.842	0.911	20210428_30min_5ugVTN_Pax-FAAAAFF.lif	019
Pax-4A	30	73	784.661	164.658	0.364	1.496	0.668	0.829	20210428_30min_5ugVTN_Pax-FAAAAFF.lif	021
Pax-4A	30	74	484.007	124.758	0.391	1.503	0.665	0.728	20210428_30min_5ugVTN_Pax-FAAAAFF.lif	021
Pax-4A	30	75	591.821	119.185	0.524	1.3	0.769	0.874	20210428_30min_5ugVTN_Pax-FAAAAFF.lif	021
Pax-4A	30	76	984.846	149.391	0.555	1.33	0.752	0.904	20210428_30min_5ugVTN_Pax-FAAAAFF.lif	021
Pax-4A	30	77	484.296	123.101	0.402	1.733	0.577	0.865	20210428_30min_5ugVTN_Pax-FAAAAFF.lif	021
Pax-4A	30	78	533.461	100.77	0.66	1.371	0.729	0.905	20210428_30min_5ugVTN_Pax-FAAAAFF.lif	021
Pax-4A	30	79	604.199	131.852	0.437	1.037	0.964	0.867	20210428_30min_5ugVTN_Pax-FAAAAFF.lif	021
Pax-4A	30	80	306.091	70.835	0.767	1.078	0.927	0.944	20210428_30min_5ugVTN_Pax-FAAAAFF.lif	021
Pax-4A	30	81	227.949	65.435	0.669	1.055	0.947	0.93	20210428_30min_5ugVTN_Pax-FAAAAFF.lif	021
Pax-4A	30	1	491.584	131.759	0.356	1.038	0.963	0.899	20210630_30min_5ugVTN_Pax-FAAAAFF.lif	001
Pax-4A	30	2	342.009	89.566	0.536	1.445	0.692	0.911	20210630_30min_5ugVTN_Pax-FAAAAFF.lif	001
Pax-4A	30	3	221.529	124.313	0.18	1.777	0.563	0.724	20210630_30min_5ugVTN_Pax-FAAAAFF.lif	001
Pax-4A	30	4	194.401	95.024	0.271	1.549	0.646	0.83	20210630_30min_5ugVTN_Pax-FAAAAFF.lif	001
Pax-4A	30	5	240.847	72.23	0.58	1.094	0.914	0.905	20210630_30min_5ugVTN_Pax-FAAAAFF.lif	001
Pax-4A	30	6	351.611	117.794	0.318	1.096	0.912	0.78	20210630_30min_5ugVTN_Pax-FAAAAFF.lif	001
Pax-4A	30	7	417.375	100.265	0.522	1.501	0.666	0.84	20210630_30min_5ugVTN_Pax-FAAAAFF.lif	003
Pax-4A	30	8	238.938	66.06	0.688	1.338	0.747	0.94	20210630_30min_5ugVTN_Pax-FAAAAFF.lif	003
Pax-4A	30	9	364.336	109.696	0.38	2.673	0.374	0.867	20210630_30min_5ugVTN_Pax-FAAAAFF.lif	005
Pax-4A	30	10	397.71	79.387	0.793	1.147	0.872	0.954	20210630_30min_5ugVTN_Pax-FAAAAFF.lif	005
Pax-4A	30	11	968.419	170.726	0.418	1.05	0.952	0.862	20210630_30min_5ugVTN_Pax-FAAAAFF.lif	005
Pax-4A	30	12	167.043	55.258	0.687	1.516	0.66	0.945	20210630_30min_5ugVTN_Pax-FAAAAFF.lif	005
Pax-4A	30	13	323.558	83.643	0.581	1.038	0.963	0.903	20210630_30min_5ugVTN_Pax-FAAAAFF.lif	005
Pax-4A	30	14	1110.42	170.819	0.478	1.065	0.939	0.892	20210630_30min_5ugVTN_Pax-FAAAAFF.lif	005
Pax-4A	30	15	383.481	101.601	0.467	1.857	0.538	0.919	20210630_30min_5ugVTN_Pax-FAAAAFF.lif	005
Pax-4A	30	16	997.629	168.85	0.44	1.134	0.882	0.817	20210630_30min_5ugVTN_Pax-FAAAAFF.lif	007
Pax-4A	30	17	474.754	126.207	0.375	1.006	0.994	0.833	20210630_30min_5ugVTN_Pax-FAAAAFF.lif	007
Pax-4A	30	18	574.412	121.163	0.492	1.356	0.737	0.905	20210630_30min_5ugVTN_Pax-FAAAAFF.lif	007
Pax-4A	30	19	757.129	188.189	0.269	1.208	0.828	0.71	20210630_30min_5ugVTN_Pax-FAAAAFF.lif	009
Pax-4A	30	20	268.9	89.734	0.42	2.022	0.494	0.888	20210630_30min_5ugVTN_Pax-FAAAAFF.lif	009
Pax-4A	30	21	494.708	159.57	0.244	1.449	0.69	0.785	20210630_30min_5ugVTN_Pax-FAAAAFF.lif	009
Pax-4A	30	22	1280.47	234.859	0.292	1.352	0.739	0.854	20210630_30min_5ugVTN_Pax-FAAAAFF.lif	009
Pax-4A	30	23	812.366	123.28	0.672	1.189	0.841	0.934	20210630_30min_5ugVTN_Pax-FAAAAFF.lif	009
Pax-4A	30	24	1197.06	164.303	0.557	1.249	0.801	0.881	20210630_30min_5ugVTN_Pax-FAAAAFF.lif	009
Pax-4A	30	25	263.636	67.609	0.725	1.208	0.828	0.92	20210630_30min_5ugVTN_Pax-FAAAAFF.lif	011
Pax-4A	30	26	377.003	95.479	0.52	1.246	0.803	0.891	20210630_30min_5ugVTN_Pax-FAAAAFF.lif	011
Pax-4A	30	27	227.486	69.316	0.595	1.284	0.779	0.904	20210630_30min_5ugVTN_Pax-FAAAAFF.lif	011
Pax-4A	30	28	776.796	165.435	0.357	1.072	0.933	0.885	20210630_30min_5ugVTN_Pax-FAAAAFF.lif	011
Pax-4A	30	29	342.761	88.055	0.556	1.734	0.577	0.864	20210630_30min_5ugVTN_Pax-FAAAAFF.lif	013
Pax-4A	30	30	680.317	113.461	0.664	1.156	0.865	0.923	20210630_30min_5ugVTN_Pax-FAAAAFF.lif	013
Pax-4A	30	31	319.741	84.489	0.563	1.193	0.838	0.887	20210630_30min_5ugVTN_Pax-FAAAAFF.lif	013
Pax-4A	30	32	283.128	76.195	0.613	1.202	0.832	0.912	20210630_30min_5ugVTN_Pax-FAAAAFF.lif	013
Pax-4A	30	33	617.387	145.505	0.366	1.309	0.764	0.828	20210630_30min_5ugVTN_Pax-FAAAAFF.lif	013
Pax-4A	30	34	202.383	89.163	0.32	1.234	0.811	0.775	20210630_30min_5ugVTN_Pax-FAAAAFF.lif	013
Pax-4A	30	35	1046.91	151.758	0.571	1.18	0.847	0.906	20210630_30min_5ugVTN_Pax-FAAAAFF.lif	015
Pax-4A	30	36	2570.71	217.32	0.684	1.175	0.851	0.923	20210630_30min_5ugVTN_Pax-FAAAAFF.lif	015
Pax-4A	30	37	1001.62	183.441	0.374	1.164	0.859	0.764	20210630_30min_5ugVTN_Pax-FAAAAFF.lif	015
Pax-4A	30	38	268.321	84.523	0.472	2.093	0.478	0.878	20210630_30min_5ugVTN_Pax-FAAAAFF.lif	015
Pax-4A	30	39	446.238	117.733	0.405	1.106	0.904	0.814	20210630_30min_5ugVTN_Pax-FAAAAFF.lif	015
Pax-4A	30	40	398.52	127.793	0.307	1.01	0.99	0.833	20210630_30min_5ugVTN_Pax-FAAAAFF.lif	015
Pax-4A	30	41	253.052	76.265	0.547	1.363	0.734	0.895	20210630_30min_5ugVTN_Pax-FAAAAFF.lif	015
Pax-4A	30	42	284.227	82.857	0.52	1.174	0.852	0.89	20210630_30min_5ugVTN_Pax-FAAAAFF.lif	015
Pax-4A	30	43	1422.46	169.953	0.619	1.111	0.9	0.901	20210630_30min_5ugVTN_Pax-FAAAAFF.lif	017
Pax-4A	30	44	1492.34	191.79	0.51	1.064	0.94	0.925	20210630_30min_5ugVTN_Pax-FAAAAFF.lif	018
Pax-4A	30	45	258.257	98.802	0.332	1.207	0.828	0.82	20210630_30min_5ugVTN_Pax-FAAAAFF.lif	019
Pax-4A	30	46	347.216	94.565	0.488	1.566	0.638	0.891	20210630_30min_5ugVTN_Pax-FAAAAFF.lif	017
Pax-4A	30	47	470.588	100.887	0.581	1.053	0.95	0.905	20210630_30min_5ugVTN_Pax-FAAAAFF.lif	019
Pax-4A	30	48	216.843	76.899	0.461	1.726	0.579	0.886	20210630_30min_5ugVTN_Pax-FAAAAFF.lif	019
Pax-4A	30	49	210.539	72.419	0.504	1.688	0.592	0.883	20210630_30min_5ugVTN_Pax-FAAAAFF.lif	019
Pax-4A	30	50	364.104	88.934	0.578	1.47	0.68	0.925	20210630_30min_5ugVTN_Pax-FAAAAFF.lif	019
Pax-4A	30	51	342.588	114.464	0.329	1.098	0.911	0.79	20210630_30min_5ugVTN_Pax-FAAAAFF.lif	019
Pax-4A	30	52	243.566	69.068	0.642	1.11	0.901	0.923	20210630_30min_5ugVTN_Pax-FAAAAFF.lif	019
Pax-4A	30	53	227.37	72.935	0.537	1.49	0.671	0.887	20210630_30min_5ugVTN_Pax-FAAAAFF.lif	021
Pax-4A	30	54	835.56	119.141	0.74	1.109	0.902	0.941	20210630_30min_5ugVTN_Pax-FAAAAFF.lif	021
Pax-4A	30	55	350.975	83.334	0.635	1.568	0.638	0.93	20210630_30min_5ugVTN_Pax-FAAAAFF.lif	021
Pax-4A	30	56	348.662	97.9	0.457	2.395	0.418	0.878	20210630_30min_5ugVTN_Pax-FAAAAFF.lif	021
Pax-4A	30	57	245.995	83.815	0.44	1.448	0.691	0.865	20210630_30min_5ugVTN_Pax-FAAAAFF.lif	021
Pax-4A	120	1	1335.71	192.77	0.452	1.132	0.883	0.856	20210422_120min_5ugVTN_Pax-FAAAAFF.lif	001
Pax-4A	120	2	2338.43	243.133	0.497	1.48	0.676	0.754	20210422_120min_5ugVTN_Pax-FAAAAFF.lif	002
Pax-4A	120	3	493.377	119.326	0.435	1.887	0.53	0.806	20210422_120min_5ugVTN_Pax-FAAAAFF.lif	003
Pax-4A	120	4	726.705	172.873	0.306	2.05	0.488	0.746	20210422_120min_5ugVTN_Pax-FAAAAFF.lif	004
Pax-4A	120	5	423.333	86.849	0.705	1.036	0.965	0.938	20210422_120min_5ugVTN_Pax-FAAAAFF.lif	005
Pax-4A	120	6	888.37	152.769	0.478	1.878	0.532	0.862	20210422_120min_5ugVTN_Pax-FAAAAFF.lif	001
Pax-4A	120	7	2091.16	274.203	0.35	3.089	0.324	0.78	20210422_120min_5ugVTN_Pax-FAAAAFF.lif	003
Pax-4A	120	8	1141.48	215.331	0.309	1.269	0.788	0.811	20210422_120min_5ugVTN_Pax-FAAAAFF.lif	003
Pax-4A	120	9	1343.74	212.619	0.374	1.253	0.798	0.882	20210422_120min_5ugVTN_Pax-FAAAAFF.lif	003
Pax-4A	120	10	903.408	150.985	0.498	1.247	0.802	0.861	20210422_120min_5ugVTN_Pax-FAAAAFF.lif	003
Pax-4A	120	11	1112.44	189.207	0.39	1.154	0.867	0.84	20210422_120min_5ugVTN_Pax-FAAAAFF.lif	003
Pax-4A	120	12	1155.36	171.458	0.494	1.149	0.87	0.817	20210422_120min_5ugVTN_Pax-FAAAAFF.lif	003
Pax-4A	120	13	933.37	174.06	0.387	1.328	0.753	0.844	20210422_120min_5ugVTN_Pax-FAAAAFF.lif	003
Pax-4A	120	14	1794.15	228.876	0.43	1.264	0.791	0.89	20210422_120min_5ugVTN_Pax-FAAAAFF.lif	005
Pax-4A	120	15	1111	181.046	0.426	1.474	0.678	0.884	20210422_120min_5ugVTN_Pax-FAAAAFF.lif	005
Pax-4A	120	16	769.449	126.774	0.602	1.447	0.691	0.91	20210422_120min_5ugVTN_Pax-FAAAAFF.lif	005
Pax-4A	120	17	646.365	140.31	0.413	1.543	0.648	0.863	20210422_120min_5ugVTN_Pax-FAAAAFF.lif	005
Pax-4A	120	18	638.036	113.801	0.619	1.076	0.929	0.905	20210422_120min_5ugVTN_Pax-FAAAAFF.lif	005
Pax-4A	120	19	1161.32	257.77	0.22	1.539	0.65	0.844	20210422_120min_5ugVTN_Pax-FAAAAFF.lif	005
Pax-4A	120	20	2145.12	313.642	0.274	2.033	0.492	0.604	20210422_120min_5ugVTN_Pax-FAAAAFF.lif	008
Pax-4A	120	21	1505.53	310.133	0.197	2.958	0.338	0.7	20210422_120min_5ugVTN_Pax-FAAAAFF.lif	008
Pax-4A	120	22	1876.28	329.439	0.217	1.141	0.876	0.696	20210422_120min_5ugVTN_Pax-FAAAAFF.lif	010
Pax-4A	120	23	331.945	81.943	0.621	1.912	0.523	0.894	20210422_120min_5ugVTN_Pax-FAAAAFF.lif	010
Pax-4A	120	24	2177.46	282.968	0.342	3.107	0.322	0.767	20210422_120min_5ugVTN_Pax-FAAAAFF.lif	010
Pax-4A	120	25	1442.59	264.257	0.26	1.182	0.846	0.571	20210422_120min_5ugVTN_Pax-FAAAAFF.lif	010
Pax-4A	120	26	1159.99	193.062	0.391	1.287	0.777	0.816	20210422_120min_5ugVTN_Pax-FAAAAFF.lif	010
Pax-4A	120	27	1355.14	216.03	0.365	1.263	0.791	0.89	20210422_120min_5ugVTN_Pax-FAAAAFF.lif	010
Pax-4A	120	28	1064.66	148.401	0.608	1.14	0.877	0.903	20210422_120min_5ugVTN_Pax-FAAAAFF.lif	012
Pax-4A	120	29	1260.69	198.358	0.403	1.569	0.637	0.845	20210422_120min_5ugVTN_Pax-FAAAAFF.lif	012
Pax-4A	120	30	961.768	186.06	0.349	1.357	0.737	0.812	20210422_120min_5ugVTN_Pax-FAAAAFF.lif	012
Pax-4A	120	31	1189.77	165.6	0.545	1.269	0.788	0.918	20210422_120min_5ugVTN_Pax-FAAAAFF.lif	012
Pax-4A	120	32	1095.49	158.934	0.545	1.403	0.713	0.925	20210422_120min_5ugVTN_Pax-FAAAAFF.lif	012
Pax-4A	120	33	517.323	117.528	0.471	1.152	0.868	0.885	20210422_120min_5ugVTN_Pax-FAAAAFF.lif	012
Pax-4A	120	34	1280.53	186.639	0.462	1.062	0.942	0.881	20210422_120min_5ugVTN_Pax-FAAAAFF.lif	012
Pax-4A	120	35	962.637	176.267	0.389	2.377	0.421	0.755	20210422_120min_5ugVTN_Pax-FAAAAFF.lif	012
Pax-4A	120	36	1452.66	242.447	0.311	1.109	0.902	0.849	20210422_120min_5ugVTN_Pax-FAAAAFF.lif	014
Pax-4A	120	37	539.824	138.057	0.356	1.418	0.705	0.844	20210422_120min_5ugVTN_Pax-FAAAAFF.lif	014
Pax-4A	120	38	1381.05	319.268	0.17	2.554	0.391	0.471	20210422_120min_5ugVTN_Pax-FAAAAFF.lif	014
Pax-4A	120	39	1033.49	193.37	0.347	1.852	0.54	0.725	20210422_120min_5ugVTN_Pax-FAAAAFF.lif	014
Pax-4A	120	40	1124.88	158.763	0.561	1.316	0.76	0.888	20210422_120min_5ugVTN_Pax-FAAAAFF.lif	014
Pax-4A	120	41	1498.18	203.669	0.454	1.151	0.869	0.861	20210422_120min_5ugVTN_Pax-FAAAAFF.lif	017
Pax-4A	120	42	668.403	150.697	0.37	1.396	0.717	0.738	20210422_120min_5ugVTN_Pax-FAAAAFF.lif	017
Pax-4A	120	43	1280.87	220.642	0.331	1.252	0.798	0.817	20210422_120min_5ugVTN_Pax-FAAAAFF.lif	017
Pax-4A	120	44	1433.8	199.299	0.454	1.12	0.892	0.757	20210422_120min_5ugVTN_Pax-FAAAAFF.lif	017
Pax-4A	120	45	1062.3	168.893	0.468	1.145	0.874	0.813	20210422_120min_5ugVTN_Pax-FAAAAFF.lif	017
Pax-4A	120	46	911.332	125.058	0.732	1.075	0.93	0.92	20210422_120min_5ugVTN_Pax-FAAAAFF.lif	017
Pax-4A	120	47	3010.82	367.19	0.281	1.443	0.693	0.784	20210422_120min_5ugVTN_Pax-FAAAAFF.lif	019
Pax-4A	120	48	1116.2	180.799	0.429	1.169	0.855	0.812	20210422_120min_5ugVTN_Pax-FAAAAFF.lif	019
Pax-4A	120	49	2049.63	368.655	0.19	1.744	0.573	0.402	20210422_120min_5ugVTN_Pax-FAAAAFF.lif	019
Pax-4A	120	50	1114.29	144.958	0.666	1.297	0.771	0.871	20210422_120min_5ugVTN_Pax-FAAAAFF.lif	021
Pax-4A	120	51	1444.33	174.652	0.595	1.221	0.819	0.901	20210422_120min_5ugVTN_Pax-FAAAAFF.lif	021
Pax-4A	120	52	969.52	228.938	0.232	1.346	0.743	0.765	20210422_120min_5ugVTN_Pax-FAAAAFF.lif	021
Pax-4A	120	1	1038.81	168.331	0.461	1.196	0.836	0.867	20210428_120min_5ugVTN_Pax-FAAAAFF.lif	001
Pax-4A	120	2	815.374	156.568	0.418	1.328	0.753	0.813	20210428_120min_5ugVTN_Pax-FAAAAFF.lif	001
Pax-4A	120	3	778.415	131.789	0.563	1.343	0.744	0.888	20210428_120min_5ugVTN_Pax-FAAAAFF.lif	001
Pax-4A	120	4	1187.92	181.706	0.452	1.198	0.835	0.767	20210428_120min_5ugVTN_Pax-FAAAAFF.lif	001
Pax-4A	120	5	610.62	163.604	0.287	1.297	0.771	0.756	20210428_120min_5ugVTN_Pax-FAAAAFF.lif	001
Pax-4A	120	6	484.817	93.827	0.692	1.17	0.855	0.945	20210428_120min_5ugVTN_Pax-FAAAAFF.lif	001
Pax-4A	120	7	1673.49	276.711	0.275	1.354	0.739	0.672	20210428_120min_5ugVTN_Pax-FAAAAFF.lif	001
Pax-4A	120	8	294.35	68.466	0.789	1.216	0.822	0.928	20210428_120min_5ugVTN_Pax-FAAAAFF.lif	001
Pax-4A	120	9	649.893	158.22	0.326	2.332	0.429	0.748	20210428_120min_5ugVTN_Pax-FAAAAFF.lif	003
Pax-4A	120	10	1768.7	265.321	0.316	1.524	0.656	0.847	20210428_120min_5ugVTN_Pax-FAAAAFF.lif	003
Pax-4A	120	11	1413.15	360.348	0.137	1.628	0.614	0.541	20210428_120min_5ugVTN_Pax-FAAAAFF.lif	003
Pax-4A	120	12	819.539	148.779	0.465	1.263	0.792	0.85	20210428_120min_5ugVTN_Pax-FAAAAFF.lif	003
Pax-4A	120	13	2014.52	324.689	0.24	1.411	0.709	0.626	20210428_120min_5ugVTN_Pax-FAAAAFF.lif	003
Pax-4A	120	14	1874.55	286.31	0.287	2.469	0.405	0.693	20210428_120min_5ugVTN_Pax-FAAAAFF.lif	005
Pax-4A	120	15	4604.84	391.23	0.378	1.076	0.929	0.887	20210428_120min_5ugVTN_Pax-FAAAAFF.lif	006
Pax-4A	120	16	544.972	150.385	0.303	3.049	0.328	0.766	20210428_120min_5ugVTN_Pax-FAAAAFF.lif	007
Pax-4A	120	17	2505.76	301.042	0.347	1.054	0.949	0.783	20210428_120min_5ugVTN_Pax-FAAAAFF.lif	008
Pax-4A	120	18	1134.54	272.299	0.192	1.156	0.865	0.776	20210428_120min_5ugVTN_Pax-FAAAAFF.lif	009
Pax-4A	120	19	915.495	196.462	0.298	1.162	0.86	0.625	20210428_120min_5ugVTN_Pax-FAAAAFF.lif	010
Pax-4A	120	20	405.056	126.465	0.318	3.553	0.281	0.768	20210428_120min_5ugVTN_Pax-FAAAAFF.lif	005
Pax-4A	120	21	935.103	180.648	0.36	2.059	0.486	0.759	20210428_120min_5ugVTN_Pax-FAAAAFF.lif	007
Pax-4A	120	22	1052.92	231.927	0.246	1.335	0.749	0.756	20210428_120min_5ugVTN_Pax-FAAAAFF.lif	007
Pax-4A	120	23	827.58	157.652	0.418	1.099	0.91	0.861	20210428_120min_5ugVTN_Pax-FAAAAFF.lif	007
Pax-4A	120	24	970.561	200.307	0.304	1.418	0.705	0.791	20210428_120min_5ugVTN_Pax-FAAAAFF.lif	007
Pax-4A	120	25	2326.86	366.428	0.218	1.046	0.956	0.729	20210428_120min_5ugVTN_Pax-FAAAAFF.lif	007
Pax-4A	120	26	1086.18	211.145	0.306	1.201	0.833	0.805	20210428_120min_5ugVTN_Pax-FAAAAFF.lif	007
Pax-4A	120	27	519.116	97.801	0.682	1.021	0.98	0.944	20210428_120min_5ugVTN_Pax-FAAAAFF.lif	007
Pax-4A	120	28	414.136	92.054	0.614	1.077	0.929	0.923	20210428_120min_5ugVTN_Pax-FAAAAFF.lif	009
Pax-4A	120	29	2258.03	329.31	0.262	1.065	0.939	0.738	20210428_120min_5ugVTN_Pax-FAAAAFF.lif	009
Pax-4A	120	30	1931.75	269.402	0.334	1.633	0.612	0.656	20210428_120min_5ugVTN_Pax-FAAAAFF.lif	009
Pax-4A	120	31	1247.27	305.819	0.168	1.442	0.694	0.384	20210428_120min_5ugVTN_Pax-FAAAAFF.lif	009
Pax-4A	120	32	1565.62	421.466	0.111	1.774	0.564	0.618	20210428_120min_5ugVTN_Pax-FAAAAFF.lif	009
Pax-4A	120	33	560.762	151.276	0.308	1.395	0.717	0.797	20210428_120min_5ugVTN_Pax-FAAAAFF.lif	009
Pax-4A	120	34	460.583	85.682	0.788	1.23	0.813	0.942	20210428_120min_5ugVTN_Pax-FAAAAFF.lif	009
Pax-4A	120	35	1198.57	255.259	0.231	1.232	0.812	0.697	20210428_120min_5ugVTN_Pax-FAAAAFF.lif	011
Pax-4A	120	36	1364.68	164.074	0.637	1.04	0.962	0.918	20210428_120min_5ugVTN_Pax-FAAAAFF.lif	011
Pax-4A	120	37	1002.14	239.04	0.22	1.978	0.506	0.582	20210428_120min_5ugVTN_Pax-FAAAAFF.lif	011
Pax-4A	120	38	1821.97	281.778	0.288	1.19	0.84	0.747	20210428_120min_5ugVTN_Pax-FAAAAFF.lif	011
Pax-4A	120	39	1318.24	207.113	0.386	1.445	0.692	0.784	20210428_120min_5ugVTN_Pax-FAAAAFF.lif	013
Pax-4A	120	40	1049.8	150.47	0.583	1.286	0.778	0.923	20210428_120min_5ugVTN_Pax-FAAAAFF.lif	013
Pax-4A	120	41	1012.26	146.491	0.593	1.24	0.807	0.9	20210428_120min_5ugVTN_Pax-FAAAAFF.lif	013
Pax-4A	120	42	1280.93	194.349	0.426	1.427	0.701	0.811	20210428_120min_5ugVTN_Pax-FAAAAFF.lif	013
Pax-4A	120	43	244.606	79.397	0.488	1.756	0.57	0.887	20210428_120min_5ugVTN_Pax-FAAAAFF.lif	013
Pax-4A	120	44	367.343	98.472	0.476	1.389	0.72	0.821	20210428_120min_5ugVTN_Pax-FAAAAFF.lif	015
Pax-4A	120	45	1083.23	225.64	0.267	1.058	0.945	0.845	20210428_120min_5ugVTN_Pax-FAAAAFF.lif	015
Pax-4A	120	46	1114.7	302.872	0.153	3.008	0.332	0.487	20210428_120min_5ugVTN_Pax-FAAAAFF.lif	015
Pax-4A	120	47	540.98	110.036	0.561	1.156	0.865	0.898	20210428_120min_5ugVTN_Pax-FAAAAFF.lif	015
Pax-4A	120	48	917.231	145.903	0.541	1.144	0.874	0.901	20210428_120min_5ugVTN_Pax-FAAAAFF.lif	015
Pax-4A	120	49	962.577	160.921	0.467	1.068	0.936	0.816	20210428_120min_5ugVTN_Pax-FAAAAFF.lif	015
Pax-4A	120	50	1692.17	270.864	0.29	1.394	0.718	0.674	20210428_120min_5ugVTN_Pax-FAAAAFF.lif	015
Pax-4A	120	51	1481.98	363.843	0.141	1.193	0.838	0.736	20210428_120min_5ugVTN_Pax-FAAAAFF.lif	015
Pax-4A	120	52	1937.71	271.389	0.331	1.015	0.985	0.831	20210428_120min_5ugVTN_Pax-FAAAAFF.lif	017
Pax-4A	120	53	2116.95	366.947	0.198	1.101	0.908	0.758	20210428_120min_5ugVTN_Pax-FAAAAFF.lif	017
Pax-4A	120	54	2098.97	259.062	0.393	1.104	0.906	0.723	20210428_120min_5ugVTN_Pax-FAAAAFF.lif	017
Pax-4A	120	55	1901.96	411.372	0.141	1.219	0.82	0.498	20210428_120min_5ugVTN_Pax-FAAAAFF.lif	017
Pax-4A	120	56	331.656	84.114	0.589	1.128	0.886	0.897	20210428_120min_5ugVTN_Pax-FAAAAFF.lif	017
Pax-4A	120	57	1763.09	310.049	0.23	1.898	0.527	0.637	20210428_120min_5ugVTN_Pax-FAAAAFF.lif	017
Pax-4A	120	58	774.423	141.447	0.486	1.071	0.934	0.896	20210428_120min_5ugVTN_Pax-FAAAAFF.lif	017
Pax-4A	120	59	507.49	123.514	0.418	1.123	0.891	0.802	20210428_120min_5ugVTN_Pax-FAAAAFF.lif	019
Pax-4A	120	60	472.613	109.205	0.498	1.208	0.828	0.862	20210428_120min_5ugVTN_Pax-FAAAAFF.lif	019
Pax-4A	120	61	755.799	157.413	0.383	1.305	0.767	0.724	20210428_120min_5ugVTN_Pax-FAAAAFF.lif	019
Pax-4A	120	62	1616.81	197.086	0.523	1.112	0.899	0.869	20210428_120min_5ugVTN_Pax-FAAAAFF.lif	019
Pax-4A	120	63	579.617	117.319	0.529	1.762	0.568	0.892	20210428_120min_5ugVTN_Pax-FAAAAFF.lif	019
Pax-4A	120	64	1498.93	297.38	0.213	1.131	0.884	0.634	20210428_120min_5ugVTN_Pax-FAAAAFF.lif	019
Pax-4A	120	65	509.689	112.782	0.504	1.292	0.774	0.843	20210428_120min_5ugVTN_Pax-FAAAAFF.lif	019
Pax-4A	120	1	269.78	87.452	0.443	1.616	0.619	0.909	20210630_120min_5ugVTN_Pax-FAAAAFF.lif	001
Pax-4A	120	2	2110.18	251.248	0.42	1.252	0.799	0.769	20210630_120min_5ugVTN_Pax-FAAAAFF.lif	001
Pax-4A	120	3	1521.78	385.622	0.129	1.479	0.676	0.46	20210630_120min_5ugVTN_Pax-FAAAAFF.lif	001
Pax-4A	120	4	848.022	170.349	0.367	1.013	0.987	0.887	20210630_120min_5ugVTN_Pax-FAAAAFF.lif	003
Pax-4A	120	5	1593.51	159.83	0.784	1.114	0.898	0.953	20210630_120min_5ugVTN_Pax-FAAAAFF.lif	005
Pax-4A	120	6	1424.86	163.044	0.674	1.063	0.941	0.945	20210630_120min_5ugVTN_Pax-FAAAAFF.lif	005
Pax-4A	120	7	1064.54	391.21	0.087	1.169	0.856	0.774	20210630_120min_5ugVTN_Pax-FAAAAFF.lif	007
Pax-4A	120	8	909.371	182.615	0.343	2.138	0.468	0.826	20210630_120min_5ugVTN_Pax-FAAAAFF.lif	007
Pax-4A	120	9	684.06	195.717	0.224	1.471	0.68	0.805	20210630_120min_5ugVTN_Pax-FAAAAFF.lif	007
Pax-4A	120	10	2275.49	339.595	0.248	1.36	0.735	0.612	20210630_120min_5ugVTN_Pax-FAAAAFF.lif	009
Pax-4A	120	11	508.915	125.939	0.403	1.101	0.908	0.85	20210630_120min_5ugVTN_Pax-FAAAAFF.lif	009
Pax-4A	120	12	994.813	269.712	0.172	2.209	0.453	0.731	20210630_120min_5ugVTN_Pax-FAAAAFF.lif	009
Pax-4A	120	13	517.215	149.575	0.291	1.398	0.715	0.827	20210630_120min_5ugVTN_Pax-FAAAAFF.lif	011
Pax-4A	120	14	926.029	215.146	0.251	1.214	0.823	0.734	20210630_120min_5ugVTN_Pax-FAAAAFF.lif	011
Pax-4A	120	15	2757.91	346.494	0.289	1.041	0.96	0.892	20210630_120min_5ugVTN_Pax-FAAAAFF.lif	011
Pax-4A	120	16	1140.41	205.767	0.338	1.183	0.846	0.868	20210630_120min_5ugVTN_Pax-FAAAAFF.lif	013
Pax-4A	120	17	893.893	166.298	0.406	1.255	0.797	0.892	20210630_120min_5ugVTN_Pax-FAAAAFF.lif	013
Pax-4A	120	18	1132.94	175.328	0.463	1.059	0.944	0.813	20210630_120min_5ugVTN_Pax-FAAAAFF.lif	015
Pax-4A	120	19	1200.23	232.882	0.278	1.389	0.72	0.698	20210630_120min_5ugVTN_Pax-FAAAAFF.lif	016
Pax-4A	120	20	1423.34	192.06	0.485	1.021	0.98	0.934	20210630_120min_5ugVTN_Pax-FAAAAFF.lif	017
Pax-4A	120	21	572.256	146.61	0.335	1.201	0.832	0.832	20210630_120min_5ugVTN_Pax-FAAAAFF.lif	018
Pax-4A	120	22	1253.47	201.733	0.387	1.406	0.711	0.768	20210630_120min_5ugVTN_Pax-FAAAAFF.lif	019
Pax-4A	120	23	735.993	194.761	0.244	1.589	0.629	0.82	20210630_120min_5ugVTN_Pax-FAAAAFF.lif	019
Pax-4A	120	24	292.344	73.623	0.678	1.075	0.93	0.92	20210630_120min_5ugVTN_Pax-FAAAAFF.lif	019
Pax-4A	120	25	916.839	169.494	0.401	1.034	0.967	0.878	20210630_120min_5ugVTN_Pax-FAAAAFF.lif	021
Pax-4A	120	26	1159.61	206.048	0.343	1.309	0.764	0.863	20210630_120min_5ugVTN_Pax-FAAAAFF.lif	021
Pax-4A	120	27	452.903	125.456	0.362	1.33	0.752	0.878	20210630_120min_5ugVTN_Pax-FAAAAFF.lif	021
Pax-4A	120	28	272.03	78.448	0.555	1.458	0.686	0.856	20210630_120min_5ugVTN_Pax-FAAAAFF.lif	023
Pax-4A	120	29	880.634	270.774	0.151	1.238	0.807	0.695	20210630_120min_5ugVTN_Pax-FAAAAFF.lif	023
Pax-4A	120	30	310.917	94.874	0.434	1.122	0.892	0.869	20210630_120min_5ugVTN_Pax-FAAAAFF.lif	023
Pax-4A	120	31	1011.58	223.994	0.253	1.092	0.916	0.874	20210630_120min_5ugVTN_Pax-FAAAAFF.lif	025
Pax-4A	120	32	1748.96	258.343	0.329	1.515	0.66	0.773	20210630_120min_5ugVTN_Pax-FAAAAFF.lif	026
Pax-4A	120	33	2344.07	311.373	0.304	1.08	0.926	0.884	20210630_120min_5ugVTN_Pax-FAAAAFF.lif	027
Pax-4A	120	34	255.138	70.907	0.638	1.252	0.799	0.911	20210630_120min_5ugVTN_Pax-FAAAAFF.lif	027
Pax-4A	120	35	996.087	171.131	0.427	1.073	0.932	0.893	20210630_120min_5ugVTN_Pax-FAAAAFF.lif	027
Pax-4A	120	36	1598.24	272.242	0.271	1.644	0.608	0.724	20210630_120min_5ugVTN_Pax-FAAAAFF.lif	029
Pax-4A	120	37	1332.9	274.73	0.222	1.245	0.804	0.853	20210630_120min_5ugVTN_Pax-FAAAAFF.lif	030
Pax-4A	120	38	1285.28	264.485	0.231	1.334	0.75	0.836	20210630_120min_5ugVTN_Pax-FAAAAFF.lif	031
Pax-4A	120	39	754.206	252.028	0.149	1.683	0.594	0.602	20210630_120min_5ugVTN_Pax-FAAAAFF.lif	032
Pax-4A	120	40	794.783	179.113	0.311	1.199	0.834	0.893	20210630_120min_5ugVTN_Pax-FAAAAFF.lif	033
Pax-4A	120	41	815.767	191.019	0.281	2.436	0.41	0.656	20210630_120min_5ugVTN_Pax-FAAAAFF.lif	033
Pax-4A	120	42	862.138	190.754	0.298	2.252	0.444	0.822	20210630_120min_5ugVTN_Pax-FAAAAFF.lif	033
Pax-4A	120	43	713.998	176.148	0.289	1.422	0.703	0.691	20210630_120min_5ugVTN_Pax-FAAAAFF.lif	035
Pax-4A	120	44	1120.54	170.185	0.486	1.079	0.927	0.864	20210630_120min_5ugVTN_Pax-FAAAAFF.lif	035
Pax-4A	120	45	1080.65	224.237	0.27	2.031	0.492	0.66	20210630_120min_5ugVTN_Pax-FAAAAFF.lif	035
	30 minutes on vitronectin								120 minutes on vitronectin
	One-way analysis of variance								One-way analysis of variance
	P value	< 0.0001							P value	< 0.0001
	P value summary	***							P value summary	***
	Are means signif. different? (P < 0.05)	Yes							Are means signif. different? (P < 0.05)	Yes
	Number of groups	5							Number of groups	5
	F	22,17							F	23,04
	R squared	0,1015							R squared	0,1216
	Bartlett's test for equal variances								Bartlett's test for equal variances
	Bartlett's statistic (corrected)	47,76							Bartlett's statistic (corrected)	20,44
	P value	< 0.0001							P value	0,0004
	P value summary	***							P value summary	***
	Do the variances differ signif. (P < 0.05)	Yes							Do the variances differ signif. (P < 0.05)	Yes
	ANOVA Table	SS	df	MS					ANOVA Table	SS	df	MS
	Treatment (between columns)	14240000	4	3559000					Treatment (between columns)	31760000	4	7941000
	Residual (within columns)	126000000	785	160500					Residual (within columns)	229500000	666	344600
	Total	140300000	789						Total	261300000	670
	Bonferroni's Multiple Comparison Test	Mean Diff.	t	Significant? P < 0.01?	Summary	99% CI of diff			Bonferroni's Multiple Comparison Test	Mean Diff.	t	Significant? P < 0.01?	Summary	99% CI of diff
	3T3 vs PXN-KO	352,8	7,827	Yes	***	203.9 to 501.7			3T3 vs PXN-KO	633,1	8,905	Yes	***	398.1 to 868.1
	3T3 vs PXN-wt	83,14	1,844	No	ns	-65.75 to 232.0			3T3 vs PXN-wt	181,7	2,556	No	ns	-53.25 to 416.7
	3T3 vs PXN ∆LIM4	167,7	3,719	Yes	**	18.77 to 316.6			3T3 vs PXN ∆LIM4	294,8	4,147	Yes	***	59.85 to 529.8
	3T3 vs PXN-4A	315,6	7,000	Yes	***	166.7 to 464.4			3T3 vs PXN-4A	436,3	5,340	Yes	***	166.2 to 706.3
	PXN-KO vs PXN-wt	-269,7	5,983	Yes	***	-418.6 to -120.8			PXN-KO vs PXN-wt	-451,4	6,725	Yes	***	-673.2 to -229.5
	PXN-KO vs PXN ∆LIM4	-185,2	4,108	Yes	***	-334.1 to -36.27			PXN-KO vs PXN ∆LIM4	-338,3	5,040	Yes	***	-560.1 to -116.4
	PXN-KO vs PXN-4A	-37,28	0,8269	No	ns	-186.2 to 111.6			PXN-KO vs PXN-4A	-196,8	2,515	No	ns	-455.5 to 61.82
	PXN-wt vs PXN ∆LIM4	84,52	1,875	No	ns	-64.37 to 233.4			PXN-wt vs PXN ∆LIM4	113,1	1,685	No	ns	-108.7 to 334.9
	PXN-wt vs PXN-4A	232,4	5,156	Yes	***	83.52 to 381.3			PXN-wt vs PXN-4A	254,5	3,253	No	*	-4.121 to 513.2
	PXN ∆LIM4 vs PXN-4A	147,9	3,281	No	*	-1.007 to 296.8			PXN ∆LIM4 vs PXN-4A	141,4	1,807	No	ns	-117.2 to 400.1

## Sheet: Fig.4C
S1_Data Fig. 4C
Cell type	spreading time [min]	Cell no.	Area	Image file
ITGB3 wt	30	1	957.161	20171120_30minFN_wt.lif				One-way analysis of variance
ITGB3 wt	30	2	1105.52	20171120_30minFN_wt.lif				P value	< 0.0001
ITGB3 wt	30	3	2696.93	20171120_30minFN_wt.lif				P value summary	***
ITGB3 wt	30	4	1688.54	20171120_30minFN_wt.lif				Are means signif. different? (P < 0.05)	Yes
ITGB3 wt	30	5	1492.19	20171120_30minFN_wt.lif				Number of groups	5
ITGB3 wt	30	6	1199.64	20171120_30minFN_wt.lif				F	56,14
ITGB3 wt	30	7	1547.82	20171120_30minFN_wt.lif				R squared	0,4531
ITGB3 wt	30	8	757.569	20171120_30minFN_wt.lif
ITGB3 wt	30	9	1511.43	20171120_30minFN_wt.lif				Bartlett's test for equal variances
ITGB3 wt	30	10	1236.03	20171120_30minFN_wt.lif				Bartlett's statistic (corrected)	161,6
ITGB3 wt	30	11	1250.41	20171120_30minFN_wt.lif				P value	< 0.0001
ITGB3 wt	30	12	827.114	20171120_30minFN_wt.lif				P value summary	***
ITGB3 wt	30	13	1341.28	20171120_30minFN_wt.lif				Do the variances differ signif. (P < 0.05)	Yes
ITGB3 wt	30	14	1303.03	20171120_30minFN_wt.lif
ITGB3 wt	30	15	901.294	20171120_30minFN_wt.lif				ANOVA Table	SS	df	MS
ITGB3 wt	30	16	400.343	20171120_30minFN_wt.lif				Treatment (between columns)	19450000	4	4863000
ITGB3 wt	30	17	1020.91	20171120_30minFN_wt.lif				Residual (within columns)	23470000	271	86620
ITGB3 wt	30	1	958.01	20180419_ITGB3wt_VN_30min.lif				Total	42920000	275
ITGB3 wt	30	2	885.131	20180419_ITGB3wt_VN_30min.lif
ITGB3 wt	30	3	411.013	20180419_ITGB3wt_VN_30min.lif				Dunnett's Multiple Comparison Test	Mean Diff.	q	Significant? P < 0.05?	Summary	95% CI of diff
ITGB3 wt	30	4	479.265	20180419_ITGB3wt_VN_30min.lif				ITGB3 wt vs ITGB3 -/-	615,6	10,80	Yes	***	475.1 to 756.2
ITGB3 wt	30	5	1328.82	20180419_ITGB3wt_VN_30min.lif				ITGB3 wt vs ITGB3 8aa	641,6	11,48	Yes	***	503.8 to 779.3
ITGB3 wt	30	6	703.57	20180419_ITGB3wt_VN_30min.lif				ITGB3 wt vs ITGB3 RGT	248,3	4,615	Yes	***	115.7 to 380.9
ITGB3 wt	30	7	823.589	20180419_ITGB3wt_VN_30min.lif				ITGB3 wt vs ITGB3 S778A	64,62	1,145	No	ns	-74.49 to 203.7
ITGB3 wt	30	8	314.536	20180419_ITGB3wt_VN_30min.lif
ITGB3 wt	30	9	864.424	20180419_ITGB3wt_VN_30min.lif
ITGB3 wt	30	10	1554.69	20180419_ITGB3wt_VN_30min.lif
ITGB3 wt	30	11	812.83	20180419_ITGB3wt_VN_30min.lif
ITGB3 wt	30	12	1051.19	20180419_ITGB3wt_VN_30min.lif
ITGB3 wt	30	13	1083.64	20180419_ITGB3wt_VN_30min.lif
ITGB3 wt	30	14	1183.64	20180419_ITGB3wt_VN_30min.lif
ITGB3 wt	30	15	678.988	20180419_ITGB3wt_VN_30min.lif
ITGB3 wt	30	1	1405.95	20180619_ITgb3wt_30minVN.lif
ITGB3 wt	30	2	307.849	20180619_ITgb3wt_30minVN.lif
ITGB3 wt	30	3	755.019	20180619_ITgb3wt_30minVN.lif
ITGB3 wt	30	4	1257.83	20180619_ITgb3wt_30minVN.lif
ITGB3 wt	30	5	950.207	20180619_ITgb3wt_30minVN.lif
ITGB3 wt	30	6	351.431	20180619_ITgb3wt_30minVN.lif
ITGB3 wt	30	7	539.664	20180619_ITgb3wt_30minVN.lif
ITGB3 wt	30	8	1617.14	20180619_ITgb3wt_30minVN.lif
ITGB3 wt	30	9	659.744	20180619_ITgb3wt_30minVN.lif
ITGB3 wt	30	10	781.446	20180619_ITgb3wt_30minVN.lif
ITGB3 wt	30	11	790.487	20180619_ITgb3wt_30minVN.lif
ITGB3 wt	30	12	1231.4	20180619_ITgb3wt_30minVN.lif
ITGB3 wt	30	13	363.253	20180619_ITgb3wt_30minVN.lif
ITGB3 wt	30	14	1317.17	20180619_ITgb3wt_30minVN.lif
ITGB3 wt	30	15	453.893	20180619_ITgb3wt_30minVN.lif
ITGB3 wt	30	16	492.142	20180619_ITgb3wt_30minVN.lif
ITGB3 wt	30	17	887.154	20180619_ITgb3wt_30minVN.lif
ITGB3 wt	30	18	592.518	20180619_ITgb3wt_30minVN.lif
ITGB3 wt	30	19	376.467	20180619_ITgb3wt_30minVN.lif
ITGB3 wt	30	20	1493.58	20180619_ITgb3wt_30minVN.lif
ITGB3 wt	30	21	895.963	20180619_ITgb3wt_30minVN.lif
ITGB3 wt	30	22	280.032	20180619_ITgb3wt_30minVN.lif
ITGB3 wt	30	23	632.621	20180619_ITgb3wt_30minVN.lif
ITGB3 wt	30	24	743.429	20180619_ITgb3wt_30minVN.lif
ITGB3 wt	30	25	447.634	20180619_ITgb3wt_30minVN.lif
ITGB3 wt	30	26	1107.84	20180619_ITgb3wt_30minVN.lif
ITGB3 KO	30	1	395.012	20171120_30minVTN_KO.lif
ITGB3 KO	30	2	284.436	20171120_30minVTN_KO.lif
ITGB3 KO	30	3	320.831	20171120_30minVTN_KO.lif
ITGB3 KO	30	4	209.792	20171120_30minVTN_KO.lif
ITGB3 KO	30	5	222.542	20171120_30minVTN_KO.lif
ITGB3 KO	30	6	191.942	20171120_30minVTN_KO.lif
ITGB3 KO	30	7	235.755	20171120_30minVTN_KO.lif
ITGB3 KO	30	8	270.064	20171120_30minVTN_KO.lif
ITGB3 KO	30	9	695.443	20171120_30minVTN_KO.lif
ITGB3 KO	30	10	272.382	20171120_30minVTN_KO.lif
ITGB3 KO	30	11	245.26	20171120_30minVTN_KO.lif
ITGB3 KO	30	12	247.578	20171120_30minVTN_KO.lif
ITGB3 KO	30	13	255.228	20171120_30minVTN_KO.lif
ITGB3 KO	30	14	301.127	20171120_30minVTN_KO.lif
ITGB3 KO	30	15	311.79	20171120_30minVTN_KO.lif
ITGB3 KO	30	16	257.546	20171120_30minVTN_KO.lif
ITGB3 KO	30	17	452.965	20171120_30minVTN_KO.lif
ITGB3 KO	30	18	308.777	20171120_30minVTN_KO.lif
ITGB3 KO	30	19	407.066	20171120_30minVTN_KO.lif
ITGB3 KO	30	20	205.156	20171120_30minVTN_KO.lif
ITGB3 KO	30	21	226.946	20171120_30minVTN_KO.lif
ITGB3 KO	30	22	297.418	20171120_30minVTN_KO.lif
ITGB3 KO	30	23	306.922	20171120_30minVTN_KO.lif
ITGB3 KO	30	24	217.674	20171120_30minVTN_KO.lif
ITGB3 KO	30	1	241.426	20180419_ITGB3-KO_VN_30min.lif
ITGB3 KO	30	2	210.539	20180419_ITGB3-KO_VN_30min.lif
ITGB3 KO	30	3	273.758	20180419_ITGB3-KO_VN_30min.lif
ITGB3 KO	30	4	224.768	20180419_ITGB3-KO_VN_30min.lif
ITGB3 KO	30	5	246.226	20180419_ITGB3-KO_VN_30min.lif
ITGB3 KO	30	6	274.221	20180419_ITGB3-KO_VN_30min.lif
ITGB3 KO	30	7	273.585	20180419_ITGB3-KO_VN_30min.lif
ITGB3 KO	30	8	332.408	20180419_ITGB3-KO_VN_30min.lif
ITGB3 KO	30	9	269.883	20180419_ITGB3-KO_VN_30min.lif
ITGB3 KO	30	10	251.201	20180419_ITGB3-KO_VN_30min.lif
ITGB3 KO	30	11	233.849	20180419_ITGB3-KO_VN_30min.lif
ITGB3 KO	30	12	266.413	20180419_ITGB3-KO_VN_30min.lif
ITGB3 KO	30	1	488.896	20180619_ITGB3-KO_30min_VN.lif
ITGB3 KO	30	2	337.754	20180619_ITGB3-KO_30min_VN.lif
ITGB3 KO	30	3	360.703	20180619_ITGB3-KO_30min_VN.lif
ITGB3 KO	30	4	292.782	20180619_ITGB3-KO_30min_VN.lif
ITGB3 KO	30	5	560.991	20180619_ITGB3-KO_30min_VN.lif
ITGB3 KO	30	6	472.206	20180619_ITGB3-KO_30min_VN.lif
ITGB3 KO	30	7	454.588	20180619_ITGB3-KO_30min_VN.lif
ITGB3 KO	30	8	318.745	20180619_ITGB3-KO_30min_VN.lif
ITGB3 KO	30	9	376.467	20180619_ITGB3-KO_30min_VN.lif
ITGB3 KO	30	10	569.8	20180619_ITGB3-KO_30min_VN.lif
ITGB3 KO	30	11	329.64	20180619_ITGB3-KO_30min_VN.lif
ITGB3 KO	30	12	257.314	20180619_ITGB3-KO_30min_VN.lif
ITGB3 KO	30	13	305.3	20180619_ITGB3-KO_30min_VN.lif
ITGB3 KO	30	14	238.769	20180619_ITGB3-KO_30min_VN.lif
ITGB3 KO	30	15	280.959	20180619_ITGB3-KO_30min_VN.lif
ITGB3 ∆8aa	30	1	223.933	20171120_30minVTN_delta8aa.lif
ITGB3 ∆8aa	30	2	178.961	20171120_30minVTN_delta8aa.lif
ITGB3 ∆8aa	30	3	222.31	20171120_30minVTN_delta8aa.lif
ITGB3 ∆8aa	30	4	222.774	20171120_30minVTN_delta8aa.lif
ITGB3 ∆8aa	30	5	250.823	20171120_30minVTN_delta8aa.lif
ITGB3 ∆8aa	30	6	226.251	20171120_30minVTN_delta8aa.lif
ITGB3 ∆8aa	30	7	243.869	20171120_30minVTN_delta8aa.lif
ITGB3 ∆8aa	30	8	251.055	20171120_30minVTN_delta8aa.lif
ITGB3 ∆8aa	30	9	383.421	20171120_30minVTN_delta8aa.lif
ITGB3 ∆8aa	30	10	243.637	20171120_30minVTN_delta8aa.lif
ITGB3 ∆8aa	30	11	264.037	20171120_30minVTN_delta8aa.lif
ITGB3 ∆8aa	30	12	237.378	20171120_30minVTN_delta8aa.lif
ITGB3 ∆8aa	30	13	236.451	20171120_30minVTN_delta8aa.lif
ITGB3 ∆8aa	30	14	219.528	20171120_30minVTN_delta8aa.lif
ITGB3 ∆8aa	30	15	213.037	20171120_30minVTN_delta8aa.lif
ITGB3 ∆8aa	30	16	534.1	20171120_30minVTN_delta8aa.lif
ITGB3 ∆8aa	30	1	352.016	20180419_ITGB3-d8_VN_30min.lif
ITGB3 ∆8aa	30	2	266.702	20180419_ITGB3-d8_VN_30min.lif
ITGB3 ∆8aa	30	3	303.893	20180419_ITGB3-d8_VN_30min.lif
ITGB3 ∆8aa	30	4	165.713	20180419_ITGB3-d8_VN_30min.lif
ITGB3 ∆8aa	30	5	225.288	20180419_ITGB3-d8_VN_30min.lif
ITGB3 ∆8aa	30	6	436.405	20180419_ITGB3-d8_VN_30min.lif
ITGB3 ∆8aa	30	7	201.284	20180419_ITGB3-d8_VN_30min.lif
ITGB3 ∆8aa	30	8	254.845	20180419_ITGB3-d8_VN_30min.lif
ITGB3 ∆8aa	30	9	246.458	20180419_ITGB3-d8_VN_30min.lif
ITGB3 ∆8aa	30	10	269.362	20180419_ITGB3-d8_VN_30min.lif
ITGB3 ∆8aa	30	11	269.247	20180419_ITGB3-d8_VN_30min.lif
ITGB3 ∆8aa	30	12	216.323	20180419_ITGB3-d8_VN_30min.lif
ITGB3 ∆8aa	30	13	189.89	20180419_ITGB3-d8_VN_30min.lif
ITGB3 ∆8aa	30	14	227.023	20180419_ITGB3-d8_VN_30min.lif
ITGB3 ∆8aa	30	15	233.617	20180419_ITGB3-d8_VN_30min.lif
ITGB3 ∆8aa	30	16	249.928	20180419_ITGB3-d8_VN_30min.lif
ITGB3 ∆8aa	30	17	479.323	20180419_ITGB3-d8_VN_30min.lif
ITGB3 ∆8aa	30	1	198.433	20180619_ITGB3d8_30minVn.lif
ITGB3 ∆8aa	30	2	178.497	20180619_ITGB3d8_30minVn.lif
ITGB3 ∆8aa	30	3	168.761	20180619_ITGB3d8_30minVn.lif
ITGB3 ∆8aa	30	4	299.736	20180619_ITGB3d8_30minVn.lif
ITGB3 ∆8aa	30	5	174.093	20180619_ITGB3d8_30minVn.lif
ITGB3 ∆8aa	30	6	440.679	20180619_ITGB3d8_30minVn.lif
ITGB3 ∆8aa	30	7	372.989	20180619_ITGB3d8_30minVn.lif
ITGB3 ∆8aa	30	8	185.451	20180619_ITGB3d8_30minVn.lif
ITGB3 ∆8aa	30	9	332.422	20180619_ITGB3d8_30minVn.lif
ITGB3 ∆8aa	30	10	225.324	20180619_ITGB3d8_30minVn.lif
ITGB3 ∆8aa	30	11	245.028	20180619_ITGB3d8_30minVn.lif
ITGB3 ∆8aa	30	12	331.958	20180619_ITGB3d8_30minVn.lif
ITGB3 ∆8aa	30	13	209.097	20180619_ITGB3d8_30minVn.lif
ITGB3 ∆8aa	30	14	277.714	20180619_ITGB3d8_30minVn.lif
ITGB3 ∆8aa	30	15	701.238	20180619_ITGB3d8_30minVn.lif
ITGB3 ∆8aa	30	16	628.912	20180619_ITGB3d8_30minVn.lif
ITGB3 ∆8aa	30	17	242.941	20180619_ITGB3d8_30minVn.lif
ITGB3 ∆8aa	30	18	267.05	20180619_ITGB3d8_30minVn.lif
ITGB3 ∆8aa	30	19	419.352	20180619_ITGB3d8_30minVn.lif
ITGB3 ∆8aa	30	20	366.035	20180619_ITGB3d8_30minVn.lif
ITGB3 ∆8aa	30	21	246.187	20180619_ITGB3d8_30minVn.lif
ITGB3 ∆8aa	30	22	453.893	20180619_ITGB3d8_30minVn.lif
ITGB3 ∆3aa	30	1	631.462	20171120_30minVTN_deltaRGT.lif
ITGB3 ∆3aa	30	2	459.224	20171120_30minVTN_deltaRGT.lif
ITGB3 ∆3aa	30	3	1258.52	20171120_30minVTN_deltaRGT.lif
ITGB3 ∆3aa	30	4	399.416	20171120_30minVTN_deltaRGT.lif
ITGB3 ∆3aa	30	5	457.37	20171120_30minVTN_deltaRGT.lif
ITGB3 ∆3aa	30	6	1749.04	20171120_30minVTN_deltaRGT.lif
ITGB3 ∆3aa	30	7	339.144	20171120_30minVTN_deltaRGT.lif
ITGB3 ∆3aa	30	8	458.297	20171120_30minVTN_deltaRGT.lif
ITGB3 ∆3aa	30	9	554.268	20171120_30minVTN_deltaRGT.lif
ITGB3 ∆3aa	30	10	417.266	20171120_30minVTN_deltaRGT.lif
ITGB3 ∆3aa	30	11	449.72	20171120_30minVTN_deltaRGT.lif
ITGB3 ∆3aa	30	12	774.955	20171120_30minVTN_deltaRGT.lif
ITGB3 ∆3aa	30	13	355.603	20171120_30minVTN_deltaRGT.lif
ITGB3 ∆3aa	30	14	2.318	20171120_30minVTN_deltaRGT.lif
ITGB3 ∆3aa	30	15	434.652	20171120_30minVTN_deltaRGT.lif
ITGB3 ∆3aa	30	16	389.448	20171120_30minVTN_deltaRGT.lif
ITGB3 ∆3aa	30	17	423.525	20171120_30minVTN_deltaRGT.lif
ITGB3 ∆3aa	30	1	979.121	20180419_ITGB3-dRGT_VN_30min.lif
ITGB3 ∆3aa	30	2	237.782	20180419_ITGB3-dRGT_VN_30min.lif
ITGB3 ∆3aa	30	3	1314.77	20180419_ITGB3-dRGT_VN_30min.lif
ITGB3 ∆3aa	30	4	490.717	20180419_ITGB3-dRGT_VN_30min.lif
ITGB3 ∆3aa	30	5	1058.59	20180419_ITGB3-dRGT_VN_30min.lif
ITGB3 ∆3aa	30	6	712.015	20180419_ITGB3-dRGT_VN_30min.lif
ITGB3 ∆3aa	30	7	615.537	20180419_ITGB3-dRGT_VN_30min.lif
ITGB3 ∆3aa	30	8	962.695	20180419_ITGB3-dRGT_VN_30min.lif
ITGB3 ∆3aa	30	9	819.193	20180419_ITGB3-dRGT_VN_30min.lif
ITGB3 ∆3aa	30	10	981.204	20180419_ITGB3-dRGT_VN_30min.lif
ITGB3 ∆3aa	30	11	463.822	20180419_ITGB3-dRGT_VN_30min.lif
ITGB3 ∆3aa	30	12	598.069	20180419_ITGB3-dRGT_VN_30min.lif
ITGB3 ∆3aa	30	13	357.974	20180419_ITGB3-dRGT_VN_30min.lif
ITGB3 ∆3aa	30	14	363.353	20180419_ITGB3-dRGT_VN_30min.lif
ITGB3 ∆3aa	30	15	231.477	20180419_ITGB3-dRGT_VN_30min.lif
ITGB3 ∆3aa	30	16	534.156	20180419_ITGB3-dRGT_VN_30min.lif
ITGB3 ∆3aa	30	17	369.137	20180419_ITGB3-dRGT_VN_30min.lif
ITGB3 ∆3aa	30	18	483.43	20180419_ITGB3-dRGT_VN_30min.lif
ITGB3 ∆3aa	30	1	1041.31	20180619_ITGB3dRGT_30minVN.lif
ITGB3 ∆3aa	30	2	180.815	20180619_ITGB3dRGT_30minVN.lif
ITGB3 ∆3aa	30	3	1057.54	20180619_ITGB3dRGT_30minVN.lif
ITGB3 ∆3aa	30	4	302.981	20180619_ITGB3dRGT_30minVN.lif
ITGB3 ∆3aa	30	5	756.874	20180619_ITGB3dRGT_30minVN.lif
ITGB3 ∆3aa	30	6	773.101	20180619_ITGB3dRGT_30minVN.lif
ITGB3 ∆3aa	30	7	775.419	20180619_ITGB3dRGT_30minVN.lif
ITGB3 ∆3aa	30	8	250.128	20180619_ITGB3dRGT_30minVN.lif
ITGB3 ∆3aa	30	9	293.941	20180619_ITGB3dRGT_30minVN.lif
ITGB3 ∆3aa	30	10	988.92	20180619_ITGB3dRGT_30minVN.lif
ITGB3 ∆3aa	30	11	857.945	20180619_ITGB3dRGT_30minVN.lif
ITGB3 ∆3aa	30	12	637.258	20180619_ITGB3dRGT_30minVN.lif
ITGB3 ∆3aa	30	13	773.796	20180619_ITGB3dRGT_30minVN.lif
ITGB3 ∆3aa	30	14	800.455	20180619_ITGB3dRGT_30minVN.lif
ITGB3 ∆3aa	30	15	860.263	20180619_ITGB3dRGT_30minVN.lif
ITGB3 ∆3aa	30	16	322.917	20180619_ITGB3dRGT_30minVN.lif
ITGB3 ∆3aa	30	17	222.078	20180619_ITGB3dRGT_30minVN.lif
ITGB3 ∆3aa	30	18	415.875	20180619_ITGB3dRGT_30minVN.lif
ITGB3 ∆3aa	30	19	654.644	20180619_ITGB3dRGT_30minVN.lif
ITGB3 ∆3aa	30	20	1731.88	20180619_ITGB3dRGT_30minVN.lif
ITGB3 ∆3aa	30	21	1105.06	20180619_ITGB3dRGT_30minVN.lif
ITGB3 ∆3aa	30	22	569.336	20180619_ITGB3dRGT_30minVN.lif
ITGB3 ∆3aa	30	23	1517.69	20180619_ITGB3dRGT_30minVN.lif
ITGB3 ∆3aa	30	24	444.62	20180619_ITGB3dRGT_30minVN.lif
ITGB3 ∆3aa	30	25	245.723	20180619_ITGB3dRGT_30minVN.lif
ITGB3 ∆3aa	30	26	617.785	20180619_ITGB3dRGT_30minVN.lif
ITGB3 ∆3aa	30	27	424.684	20180619_ITGB3dRGT_30minVN.lif
ITGB3 ∆3aa	30	28	1079.33	20180619_ITGB3dRGT_30minVN.lif
ITGB3 ∆3aa	30	29	1451.62	20180619_ITGB3dRGT_30minVN.lif

## Sheet: Fig.S1D
S1_Data Fig. S1D
sample	Cell no.	cell mean GFP signal [grey values]	Max intensity [grey values]	recruitment ratio R [max intensity/mean]	Image file	Image no.
GFP	1	26.05	38	1.45873	20170720_CC3-ITGB1_GFP.lif	001
GFP	2	23.06	36	1.56114	20170720_CC3-ITGB1_GFP.lif	003
GFP	3	13.84	20	1.44509	20170720_CC3-ITGB1_GFP.lif	005
GFP	4	17.24	29	1.68213	20170720_CC3-ITGB1_GFP.lif	007
GFP	5	27.91	38	1.36152	20170720_CC3-ITGB1_GFP.lif	009
GFP	6	69.45	86	1.2383	20170720_CC3-ITGB1_GFP.lif	011
GFP	7	67.64	127	1.87759	20170720_CC3-ITGB1_GFP.lif	013
GFP	8	15.57	29	1.86256	20170720_CC3-ITGB1_GFP.lif	013
GFP	9	7.27	16	2.20083	20170720_CC3-ITGB1_GFP.lif	013
GFP	10	7.44	17	2.28495	20170720_CC3-ITGB1_GFP.lif	013
GFP	11	27.06	43	1.58906	20170720_CC3-ITGB1_GFP.lif	015
GFP	12	16.32	30	1.83824	20170720_CC3-ITGB1_GFP.lif	017
GFP	13	61.01	110	1.80298	20170720_CC3-ITGB1_GFP.lif	019
GFP	14	35.65	60	1.68303	20170720_CC3-ITGB1_GFP.lif	021
GFP	15	52.48	93	1.7721	20170720_CC3-ITGB1_GFP.lif	023
GFP	16	22.33	39	1.74653	20170720_CC3-ITGB1_GFP.lif	025
GFP	17	69.24	112	1.61756	20170720_CC3-ITGB1_GFP.lif	027
GFP	18	8.35	21	2.51497	20170720_CC3-ITGB1_GFP.lif	029
GFP	19	24.58	36	1.46461	20170720_CC3-ITGB1_GFP.lif	031
GFP	20	44.61	101	2.26407	20170720_CC3-ITGB1_GFP.lif	033
GFP	21	105.54	121	1.14648	20170622_CC3-ITGB1_GFP.lif	001
GFP	22	103.32	146	1.41309	20170622_CC3-ITGB1_GFP.lif	003
GFP	23	82.23	130	1.58093	20170622_CC3-ITGB1_GFP.lif	003
GFP	24	109.09	160	1.46668	20170622_CC3-ITGB1_GFP.lif	005
GFP	25	40.56	55	1.35602	20170622_CC3-ITGB1_GFP.lif	008
GFP	26	142.01	227	1.59848	20170622_CC3-ITGB1_GFP.lif	010
GFP	27	71.39	100	1.40076	20170622_CC3-ITGB1_GFP.lif	012
GFP	28	118.08	163	1.38042	20170622_CC3-ITGB1_GFP.lif	012
GFP	29	73.31	144	1.96426	20170622_CC3-ITGB1_GFP.lif	014
GFP	30	48.86	87	1.7806	20170622_CC3-ITGB1_GFP.lif	016
GFP	31	69.59	117	1.68128	20170622_CC3-ITGB1_GFP.lif	018
GFP	32	21.04	43	2.04373	20170622_CC3-ITGB1_GFP.lif	020
GFP	33	95.62	142	1.48504	20170622_CC3-ITGB1_GFP.lif	022
GFP	34	45.22	62	1.37107	20170622_CC3-ITGB1_GFP.lif	025
GFP	35	27.26	53	1.94424	20170622_CC3-ITGB1_GFP.lif	027
GFP	36	8.37	21	2.50896	20170622_CC3-ITGB1_GFP.lif	027
GFP	37	64.38	99	1.53774	20170622_CC3-ITGB1_GFP.lif	029
GFP	38	30.98	52	1.6785	20170622_CC3-ITGB1_GFP.lif	029
GFP	39	10.38	14	1.34875	20170622_CC3-ITGB1_GFP.lif	031
GFP	40	58.18	92	1.5813	20170622_CC3-ITGB1_GFP.lif	033
GFP	41	26.26	38	1.44707	20170123_Cy5_CC3INTB1_GFP.lif	001
GFP	42	23.34	36	1.54242	20170123_Cy5_CC3INTB1_GFP.lif	003
GFP	43	13.85	17	1.22744	20170123_Cy5_CC3INTB1_GFP.lif	005
GFP	44	17.31	29	1.67533	20170123_Cy5_CC3INTB1_GFP.lif	007
GFP	45	27.63	41	1.48389	20170123_Cy5_CC3INTB1_GFP.lif	009
GFP	46	70.73	85	1.20175	20170123_Cy5_CC3INTB1_GFP.lif	011
GFP	47	70.03	127	1.81351	20170123_Cy5_CC3INTB1_GFP.lif	013
GFP	48	27.25	43	1.57798	20170123_Cy5_CC3INTB1_GFP.lif	015
GFP	49	16.99	30	1.76574	20170123_Cy5_CC3INTB1_GFP.lif	017
GFP	50	63.67	110	1.72766	20170123_Cy5_CC3INTB1_GFP.lif	019
GFP	51	36.02	60	1.66574	20170123_Cy5_CC3INTB1_GFP.lif	021
GFP	52	53.26	93	1.74615	20170123_Cy5_CC3INTB1_GFP.lif	023
GFP	53	22.11	39	1.76391	20170123_Cy5_CC3INTB1_GFP.lif	025
GFP	54	70.71	112	1.58393	20170123_Cy5_CC3INTB1_GFP.lif	027
GFP	55	9.17	21	2.29008	20170123_Cy5_CC3INTB1_GFP.lif	029
GFP	56	24.68	36	1.45867	20170123_Cy5_CC3INTB1_GFP.lif	031
GFP	57	43.9	84	1.91344	20170123_Cy5_CC3INTB1_GFP.lif	033
GFP	58	7.26	15	2.06612	20170123_Cy5_CC3INTB1_GFP.lif	013
GFP	59	8.22	16	1.94647	20170123_Cy5_CC3INTB1_GFP.lif	013
GFP	60	15.83	22	1.38977	20170123_Cy5_CC3INTB1_GFP.lif	013
Talin1	1	15.25	47	3.08197	20170622_CC3-ITGB1_GFP-Talin.lif	001
Talin1	2	11.79	42	3.56234	20170622_CC3-ITGB1_GFP-Talin.lif	003
Talin1	3	36.76	145	3.9445	20170622_CC3-ITGB1_GFP-Talin.lif	007
Talin1	4	16.26	65	3.99754	20170622_CC3-ITGB1_GFP-Talin.lif	009
Talin1	5	74.14	212	2.85946	20170622_CC3-ITGB1_GFP-Talin.lif	011
Talin1	6	30.03	60	1.998	20170622_CC3-ITGB1_GFP-Talin.lif	013
Talin1	7	14.63	32	2.18729	20170622_CC3-ITGB1_GFP-Talin.lif	016
Talin1	8	8.04	28	3.48259	20170622_CC3-ITGB1_GFP-Talin.lif	018
Talin1	9	18.63	61	3.27429	20170622_CC3-ITGB1_GFP-Talin.lif	020
Talin1	10	20.35	57	2.80098	20170622_CC3-ITGB1_GFP-Talin.lif	022
Talin1	11	24.96	89	3.56571	20170622_CC3-ITGB1_GFP-Talin.lif	025
Talin1	12	24.91	65	2.60939	20170622_CC3-ITGB1_GFP-Talin.lif	028
Talin1	13	31.31	106	3.3855	20170622_CC3-ITGB1_GFP-Talin.lif	030
Talin1	14	23.5	61	2.59574	20170622_CC3-ITGB1_GFP-Talin.lif	032
Talin1	15	9.69	38	3.92157	20170622_CC3-ITGB1_GFP-Talin.lif	034
Talin1	16	8.46	46	5.43735	20170622_CC3-ITGB1_GFP-Talin.lif	036
Talin1	17	5.15	25	4.85437	20170622_CC3-ITGB1_GFP-Talin.lif	038
Talin1	18	7.25	44	6.06897	20170622_CC3-ITGB1_GFP-Talin.lif	040
Talin1	19	24.09	43	1.78497	20170622_CC3-ITGB1_GFP-Talin.lif	046
Talin1	20	28.21	83	2.94222	20170622_CC3-ITGB1_GFP-Talin.lif	048
Talin1	21	9.84	98	9.95935	20171109_CC3-ITGB1_GFP-talin.lif	001
Talin1	22	118.24	252	2.13126	20171109_CC3-ITGB1_GFP-talin.lif	003
Talin1	23	47.92	127	2.65025	20171109_CC3-ITGB1_GFP-talin.lif	005
Talin1	24	26.35	93	3.52941	20171109_CC3-ITGB1_GFP-talin.lif	008
Talin1	25	34.64	101	2.9157	20171109_CC3-ITGB1_GFP-talin.lif	010
Talin1	26	28.08	79	2.81339	20171109_CC3-ITGB1_GFP-talin.lif	012
Talin1	27	47.98	125	2.60525	20171109_CC3-ITGB1_GFP-talin.lif	014
Talin1	28	52.31	152	2.90575	20171109_CC3-ITGB1_GFP-talin.lif	016
Talin1	29	43.22	166	3.84081	20171109_CC3-ITGB1_GFP-talin.lif	016
Talin1	30	12.16	59	4.85197	20171109_CC3-ITGB1_GFP-talin.lif	018
Talin1	31	1.58	26	16.4557	20171109_CC3-ITGB1_GFP-talin.lif	021
Talin1	32	36.94	142	3.84407	20171109_CC3-ITGB1_GFP-talin.lif	023
Talin1	33	25.99	116	4.46326	20171109_CC3-ITGB1_GFP-talin.lif	027
Talin1	34	91.08	228	2.50329	20171109_CC3-ITGB1_GFP-talin.lif	029
Talin1	35	15.03	89	5.92149	20171109_CC3-ITGB1_GFP-talin.lif	031
Talin1	36	9.59	29	3.02398	20171109_CC3-ITGB1_GFP-talin.lif	033
Talin1	37	73.82	206	2.79057	20171109_CC3-ITGB1_GFP-talin.lif	033
Talin1	38	11.67	42	3.59897	20171109_CC3-ITGB1_GFP-talin.lif	035
Talin1	39	51.15	214	4.18377	20171109_CC3-ITGB1_GFP-talin.lif	037
Talin1	40	32.63	85	2.60496	20171109_CC3-ITGB1_GFP-talin.lif	039
Paxillin	1	57.9	217	3.74784	20162907_OPTIC_CC3-Itgb1+GFP-Paxillin.lif	005
Paxillin	2	55.55	115	2.07021	20162907_OPTIC_CC3-Itgb1+GFP-Paxillin.lif	007
Paxillin	3	37.98	111	2.92259	20162907_OPTIC_CC3-Itgb1+GFP-Paxillin.lif	009
Paxillin	4	28.65	77	2.68761	20162907_OPTIC_CC3-Itgb1+GFP-Paxillin.lif	013
Paxillin	5	22.3	64	2.86996	20162907_OPTIC_CC3-Itgb1+GFP-Paxillin.lif	002
Paxillin	6	15.65	44	2.8115	20162907_OPTIC_CC3-Itgb1+GFP-Paxillin.lif	006
Paxillin	7	19.69	67	3.40274	20162907_OPTIC_CC3-Itgb1+GFP-Paxillin.lif	004
Paxillin	8	51.94	183	3.5233	20162907_OPTIC_CC3-Itgb1+GFP-Paxillin.lif	008
Paxillin	9	20.66	99	4.79187	20162907_OPTIC_CC3-Itgb1+GFP-Paxillin.lif	016
Paxillin	10	24.85	82	3.2998	20162907_OPTIC_CC3-Itgb1+GFP-Paxillin.lif	021
Paxillin	11	27.94	68	2.43379	20162907_OPTIC_CC3-Itgb1+GFP-Paxillin.lif	023
Paxillin	12	19.31	33	1.70896	20162907_OPTIC_CC3-Itgb1+GFP-Paxillin.lif	025
Paxillin	13	12.05	29	2.40664	20162907_OPTIC_CC3-Itgb1+GFP-Paxillin.lif	031
Paxillin	14	17.93	90	5.01952	20162907_OPTIC_CC3-Itgb1+GFP-Paxillin.lif	036
Paxillin	15	12.27	42	3.42298	20162907_OPTIC_CC3-Itgb1+GFP-Paxillin.lif	038
Paxillin	16	25.16	66	2.62321	20162907_OPTIC_CC3-Itgb1+GFP-Paxillin.lif	041
Paxillin	17	58.52	168	2.87081	20162907_OPTIC_CC3-Itgb1+GFP-Paxillin.lif	043
Paxillin	18	15.57	58	3.72511	20162907_OPTIC_CC3-Itgb1+GFP-Paxillin.lif	045
Paxillin	19	21.03	38	1.80694	20162907_OPTIC_CC3-Itgb1+GFP-Paxillin.lif	049
Paxillin	20	54.74	190	3.47095	20162907_OPTIC_CC3-Itgb1+GFP-Paxillin.lif	001
Paxillin	21	10.1	17	1.68317	20161310_CC3-ITGB1+GFP-Paxillin.lif	001
Paxillin	22	16.69	55	3.29539	20161310_CC3-ITGB1+GFP-Paxillin.lif	003
Paxillin	23	10.54	22	2.08729	20161310_CC3-ITGB1+GFP-Paxillin.lif	005
Paxillin	24	7.4	19	2.56757	20161310_CC3-ITGB1+GFP-Paxillin.lif	007
Paxillin	25	6.74	23	3.41246	20161310_CC3-ITGB1+GFP-Paxillin.lif	010
Paxillin	26	5.85	28	4.78632	20161310_CC3-ITGB1+GFP-Paxillin.lif	012
Paxillin	27	11.61	21	1.80879	20161310_CC3-ITGB1+GFP-Paxillin.lif	014
Paxillin	28	13.19	34	2.57771	20161310_CC3-ITGB1+GFP-Paxillin.lif	016
Paxillin	29	12.87	35	2.7195	20161310_CC3-ITGB1+GFP-Paxillin.lif	019
Paxillin	30	40.16	117	2.91335	20161310_CC3-ITGB1+GFP-Paxillin.lif	021
Paxillin	31	34.91	67	1.91922	20161310_CC3-ITGB1+GFP-Paxillin.lif	023
Paxillin	32	14.17	35	2.47001	20161310_CC3-ITGB1+GFP-Paxillin.lif	025
Paxillin	33	35.76	131	3.66331	20161310_CC3-ITGB1+GFP-Paxillin.lif	027
Paxillin	34	6.25	20	3.2	20161310_CC3-ITGB1+GFP-Paxillin.lif	029
Paxillin	35	10.6	41	3.86792	20161310_CC3-ITGB1+GFP-Paxillin.lif	031
Paxillin	36	24.11	51	2.1153	20161310_CC3-ITGB1+GFP-Paxillin.lif	033
Paxillin	37	5.77	9	1.55979	20161310_CC3-ITGB1+GFP-Paxillin.lif	035
Paxillin	38	13.1	32	2.44275	20161310_CC3-ITGB1+GFP-Paxillin.lif	037
Paxillin	39	32.51	86	2.64534	20161310_CC3-ITGB1+GFP-Paxillin.lif	039
Paxillin	40	28.08	74	2.63533	20161310_CC3-ITGB1+GFP-Paxillin.lif	041
Paxillin	41	42.89	98	2.28491	20171026_CC3-ITGB1_GFP-Paxillin.lif	001
Paxillin	42	22.87	86	3.76038	20171026_CC3-ITGB1_GFP-Paxillin.lif	004
Paxillin	43	9.78	42	4.29448	20171026_CC3-ITGB1_GFP-Paxillin.lif	006
Paxillin	44	7.89	49	6.21039	20171026_CC3-ITGB1_GFP-Paxillin.lif	008
Paxillin	45	30.74	72	2.34223	20171026_CC3-ITGB1_GFP-Paxillin.lif	010
Paxillin	46	15.21	62	4.07627	20171026_CC3-ITGB1_GFP-Paxillin.lif	012
Paxillin	47	53.77	133	2.4735	20171026_CC3-ITGB1_GFP-Paxillin.lif	014
Paxillin	48	9.25	27	2.91892	20171026_CC3-ITGB1_GFP-Paxillin.lif	016
Paxillin	49	10.71	33	3.08123	20171026_CC3-ITGB1_GFP-Paxillin.lif	018
Paxillin	50	27.12	99	3.65044	20171026_CC3-ITGB1_GFP-Paxillin.lif	020
Paxillin	51	33.15	102	3.07692	20171026_CC3-ITGB1_GFP-Paxillin.lif	022
Paxillin	52	27.42	92	3.35522	20171026_CC3-ITGB1_GFP-Paxillin.lif	024
Paxillin	53	19.41	58	2.98815	20171026_CC3-ITGB1_GFP-Paxillin.lif	026
Paxillin	54	24.04	55	2.28785	20171026_CC3-ITGB1_GFP-Paxillin.lif	028
Paxillin	55	29.09	49	1.68443	20171026_CC3-ITGB1_GFP-Paxillin.lif	030
Paxillin	56	11.39	31	2.72169	20171026_CC3-ITGB1_GFP-Paxillin.lif	032
Paxillin	57	30.07	65	2.16162	20171026_CC3-ITGB1_GFP-Paxillin.lif	034
Paxillin	58	17.12	64	3.73832	20171026_CC3-ITGB1_GFP-Paxillin.lif	036
Paxillin	59	20.15	50	2.48139	20171026_CC3-ITGB1_GFP-Paxillin.lif	038
Paxillin	60	42.35	115	2.71547	20171026_CC3-ITGB1_GFP-Paxillin.lif	038
Paxillin	61	32.65	255	7.81011	20210506_CEA3-ITGB1_GFP-Pax.lif	001
Paxillin	62	29.54	242	8.19228	20210506_CEA3-ITGB1_GFP-Pax.lif	001
Paxillin	63	13.71	118	8.60686	20210506_CEA3-ITGB1_GFP-Pax.lif	003
Paxillin	64	38.09	253	6.64216	20210506_CEA3-ITGB1_GFP-Pax.lif	005
Paxillin	65	21.6	219	10.1389	20210506_CEA3-ITGB1_GFP-Pax.lif	007
Paxillin	66	39.76	194	4.87928	20210506_CEA3-ITGB1_GFP-Pax.lif	011
Paxillin	67	71.11	255	3.58599	20210506_CEA3-ITGB1_GFP-Pax.lif	013
Paxillin	68	8.57	51	5.95099	20210506_CEA3-ITGB1_GFP-Pax.lif	015
Paxillin	69	16.11	115	7.13842	20210506_CEA3-ITGB1_GFP-Pax.lif	017
Paxillin	70	20.12	87	4.32406	20210506_CEA3-ITGB1_GFP-Pax.lif	020
Paxillin	71	14.21	160	11.2597	20210506_CEA3-ITGB1_GFP-Pax.lif	022
Paxillin	72	30.62	104	3.39647	20210625_CEA3-ITGB1_GFP-Pax.lif	001
Paxillin	73	50.2	80	1.59363	20210625_CEA3-ITGB1_GFP-Pax.lif	003
Paxillin	74	51.9	97	1.86898	20210625_CEA3-ITGB1_GFP-Pax.lif	005
Paxillin	75	50.32	142	2.82194	20210625_CEA3-ITGB1_GFP-Pax.lif	005
Paxillin	76	26.94	151	5.60505	20210625_CEA3-ITGB1_GFP-Pax.lif	007
Paxillin	77	56.19	83	1.47713	20210625_CEA3-ITGB1_GFP-Pax.lif	009
Paxillin	78	53.16	191	3.59293	20210625_CEA3-ITGB1_GFP-Pax.lif	011
Paxillin	79	63.21	172	2.72109	20210625_CEA3-ITGB1_GFP-Pax.lif	013
Hic-5	1	13.13	23.25	1.77075	20170116_Cy5_CC3ITGB1_GFP-Hic5.lif	002
Hic-5	2	27.76	47.66	1.71686	20170116_Cy5_CC3ITGB1_GFP-Hic5.lif	004
Hic-5	3	17.5	33.15	1.89429	20170116_Cy5_CC3ITGB1_GFP-Hic5.lif	001
Hic-5	4	58.52	85.6	1.46275	20170116_Cy5_CC3ITGB1_GFP-Hic5.lif	003
Hic-5	5	90.65	218.66	2.41213	20170116_Cy5_CC3ITGB1_GFP-Hic5.lif	005
Hic-5	6	67.61	155.09	2.29389	20170116_Cy5_CC3ITGB1_GFP-Hic5.lif	007
Hic-5	7	89.81	70.94	0.78989	20170116_Cy5_CC3ITGB1_GFP-Hic5.lif	009
Hic-5	8	54.26	153.36	2.82639	20170116_Cy5_CC3ITGB1_GFP-Hic5.lif	011
Hic-5	9	35.1	90.36	2.57436	20170116_Cy5_CC3ITGB1_GFP-Hic5.lif	013
Hic-5	10	16.02	49.89	3.11423	20170116_Cy5_CC3ITGB1_GFP-Hic5.lif	015
Hic-5	11	13.87	78.61	5.66763	20170116_Cy5_CC3ITGB1_GFP-Hic5.lif	017
Hic-5	12	14.68	49.25	3.3549	20170116_Cy5_CC3ITGB1_GFP-Hic5.lif	019
Hic-5	13	23.01	71.31	3.09909	20170116_Cy5_CC3ITGB1_GFP-Hic5.lif	021
Hic-5	14	39.27	112.16	2.85612	20170116_Cy5_CC3ITGB1_GFP-Hic5.lif	023
Hic-5	15	33.35	64.45	1.93253	20170116_Cy5_CC3ITGB1_GFP-Hic5.lif	025
Hic-5	16	9.15	40.19	4.39235	20170116_Cy5_CC3ITGB1_GFP-Hic5.lif	027
Hic-5	17	34.16	106	3.10304	20170116_Cy5_CC3ITGB1_GFP-Hic5.lif	029
Hic-5	18	90.31	218.72	2.42188	20170116_Cy5_CC3ITGB1_GFP-Hic5.lif	031
Hic-5	19	151.68	112.2	0.739715	20170116_Cy5_CC3ITGB1_GFP-Hic5.lif	033
Hic-5	20	31.38	83.65	2.66571	20170116_Cy5_CC3ITGB1_GFP-Hic5.lif	035
Hic-5	21	27.2	63.83	2.34669	20170116_Cy5_CC3ITGB1_GFP-Hic5.lif	037
Hic-5	22	16.48	81	4.91505	20210506_CEA3-ITGB1_GFP-Hic5.lif	001
Hic-5	23	36.13	115	3.18295	20210506_CEA3-ITGB1_GFP-Hic5.lif	004
Hic-5	24	41.99	58	1.38128	20210506_CEA3-ITGB1_GFP-Hic5.lif	006
Hic-5	25	23.36	41	1.75514	20210506_CEA3-ITGB1_GFP-Hic5.lif	008
Hic-5	26	8.63	23	2.66512	20210506_CEA3-ITGB1_GFP-Hic5.lif	011
Hic-5	27	87.03	193	2.21763	20210506_CEA3-ITGB1_GFP-Hic5.lif	013
Hic-5	28	20.88	78	3.73563	20210506_CEA3-ITGB1_GFP-Hic5.lif	015
Hic-5	29	14.75	63	4.27119	20210506_CEA3-ITGB1_GFP-Hic5.lif	017
Hic-5	30	42.21	255	6.04122	20210506_CEA3-ITGB1_GFP-Hic5.lif	019
Hic-5	31	60.77	253	4.16324	20210506_CEA3-ITGB1_GFP-Hic5.lif	021
Hic-5	32	82.34	251	3.04834	20210506_CEA3-ITGB1_GFP-Hic5.lif	023
Hic-5	33	23.6	107	4.5339	20210506_CEA3-ITGB1_GFP-Hic5.lif	025
Hic-5	34	9.53	29	3.04302	20210506_CEA3-ITGB1_GFP-Hic5.lif	027
Hic-5	35	22.92	89	3.88307	20210506_CEA3-ITGB1_GFP-Hic5.lif	029
Hic-5	36	11.66	74	6.34648	20210506_CEA3-ITGB1_GFP-Hic5.lif	032
Hic-5	37	35.33	131	3.7079	20210506_CEA3-ITGB1_GFP-Hic5.lif	034
Hic-5	38	74.69	108	1.44598	20210506_CEA3-ITGB1_GFP-Hic5.lif	034
Hic-5	39	31.46	156	4.95868	20210506_CEA3-ITGB1_GFP-Hic5.lif	036
Hic-5	40	7.73	41	5.30401	20210506_CEA3-ITGB1_GFP-Hic5.lif	038
Hic-5	41	49.58	137	2.76321	20210506_CEA3-ITGB1_GFP-Hic5.lif	040
Hic-5	42	28.15	87	3.09059	20210506_CEA3-ITGB1_GFP-Hic5.lif	043
Hic-5	43	60.87	236	3.87712	20210506_CEA3-ITGB1_GFP-Hic5.lif	045
Hic-5	44	127.02	255	2.00756	20210625_CEA3-ITGB1_GFP-Hic5.lif	001
Hic-5	45	39.58	85	2.14755	20210625_CEA3-ITGB1_GFP-Hic5.lif	003
Hic-5	46	41.56	77	1.85274	20210625_CEA3-ITGB1_GFP-Hic5.lif	005
Hic-5	47	135.59	223	1.64466	20210625_CEA3-ITGB1_GFP-Hic5.lif	005
Hic-5	48	43.84	172	3.92336	20210625_CEA3-ITGB1_GFP-Hic5.lif	007
Hic-5	49	12.05	51	4.23237	20210625_CEA3-ITGB1_GFP-Hic5.lif	009
Hic-5	50	30.46	64	2.10112	20210625_CEA3-ITGB1_GFP-Hic5.lif	011
Hic-5	51	31.07	99	3.18635	20210625_CEA3-ITGB1_GFP-Hic5.lif	013
Hic-5	52	108.66	184	1.69336	20210625_CEA3-ITGB1_GFP-Hic5.lif	013
Hic-5	53	98.83	203	2.05403	20210625_CEA3-ITGB1_GFP-Hic5.lif	015
Hic-5	54	59.11	129	2.18237	20210625_CEA3-ITGB1_GFP-Hic5.lif	015
Hic-5	55	44.76	132	2.94906	20210625_CEA3-ITGB1_GFP-Hic5.lif	017
Hic-5	56	26.12	47	1.79939	20210625_CEA3-ITGB1_GFP-Hic5.lif	019
Leupaxin	1	15.68	21.16	1.34949	20170116_Cy5_CC3ITGB1_GFP-Leupaxin.lif	001
Leupaxin	2	30.34	49.36	1.6269	20170116_Cy5_CC3ITGB1_GFP-Leupaxin.lif	003
Leupaxin	3	30.58	29.42	0.962067	20170116_Cy5_CC3ITGB1_GFP-Leupaxin.lif	007
Leupaxin	4	13.37	34.06	2.54749	20170116_Cy5_CC3ITGB1_GFP-Leupaxin.lif	009
Leupaxin	5	10.41	26.84	2.57829	20170116_Cy5_CC3ITGB1_GFP-Leupaxin.lif	011
Leupaxin	6	47.51	72.51	1.52621	20170116_Cy5_CC3ITGB1_GFP-Leupaxin.lif	013
Leupaxin	7	10.88	22.16	2.03676	20170116_Cy5_CC3ITGB1_GFP-Leupaxin.lif	016
Leupaxin	8	20.8	47.07	2.26298	20170116_Cy5_CC3ITGB1_GFP-Leupaxin.lif	027
Leupaxin	9	57.86	111.49	1.92689	20170116_Cy5_CC3ITGB1_GFP-Leupaxin.lif	033
Leupaxin	10	44.15	90.44	2.04847	20170116_Cy5_CC3ITGB1_GFP-Leupaxin.lif	035
Leupaxin	11	13.13	35.2	2.68088	20170116_Cy5_CC3ITGB1_GFP-Leupaxin.lif	037
Leupaxin	12	15.7	26.76	1.70446	20170116_Cy5_CC3ITGB1_GFP-Leupaxin.lif	039
Leupaxin	13	7.43	23.35	3.14266	20170116_Cy5_CC3ITGB1_GFP-Leupaxin.lif	041
Leupaxin	14	45.79	117.07	2.55667	20170116_Cy5_CC3ITGB1_GFP-Leupaxin.lif	048
Leupaxin	15	19.45	34.24	1.76041	20160116_Cy5_CC3ITGB1_GFP-Leupaxin.lif	002
Leupaxin	16	30	78.79	2.62633	20160116_Cy5_CC3ITGB1_GFP-Leupaxin.lif	006
Leupaxin	17	56.77	110.06	1.9387	20160116_Cy5_CC3ITGB1_GFP-Leupaxin.lif	008
Leupaxin	18	12.98	33.03	2.54468	20160116_Cy5_CC3ITGB1_GFP-Leupaxin.lif	012
Leupaxin	19	26.22	39.82	1.51869	20160116_Cy5_CC3ITGB1_GFP-Leupaxin.lif	014
Leupaxin	20	38.22	65.25	1.70722	20160116_Cy5_CC3ITGB1_GFP-Leupaxin.lif	017
Leupaxin	21	10.54	20.6	1.95446	20160116_Cy5_CC3ITGB1_GFP-Leupaxin.lif	021
Leupaxin	22	11.53	41	3.55594	20210506_CEA3-ITGB1_GFP-leupaxin.lif	001
Leupaxin	23	26.08	83	3.18252	20210506_CEA3-ITGB1_GFP-leupaxin.lif	004
Leupaxin	24	10.57	48	4.54115	20210506_CEA3-ITGB1_GFP-leupaxin.lif	006
Leupaxin	25	32.86	56	1.7042	20210506_CEA3-ITGB1_GFP-leupaxin.lif	009
Leupaxin	26	47.68	166	3.48154	20210506_CEA3-ITGB1_GFP-leupaxin.lif	011
Leupaxin	27	21.32	48	2.25141	20210506_CEA3-ITGB1_GFP-leupaxin.lif	013
Leupaxin	28	28.6	69	2.41259	20210506_CEA3-ITGB1_GFP-leupaxin.lif	016
Leupaxin	29	77.47	255	3.2916	20210506_CEA3-ITGB1_GFP-leupaxin.lif	020
Leupaxin	30	36.41	85	2.33452	20210506_CEA3-ITGB1_GFP-leupaxin.lif	022
Leupaxin	31	17.76	53	2.98423	20210506_CEA3-ITGB1_GFP-leupaxin.lif	024
Leupaxin	32	12.61	74	5.86836	20210506_CEA3-ITGB1_GFP-leupaxin.lif	026
Leupaxin	33	31.91	121	3.79191	20210506_CEA3-ITGB1_GFP-leupaxin.lif	28
Leupaxin	34	7.42	40	5.39084	20210506_CEA3-ITGB1_GFP-leupaxin.lif	030
Leupaxin	35	16.26	79	4.85855	20210506_CEA3-ITGB1_GFP-leupaxin.lif	032
Leupaxin	36	12.96	23	1.77469	20210506_CEA3-ITGB1_GFP-leupaxin.lif	035
Leupaxin	37	24.21	69	2.85006	20210506_CEA3-ITGB1_GFP-leupaxin.lif	038
Leupaxin	38	4.54	25	5.50661	20210506_CEA3-ITGB1_GFP-leupaxin.lif	040
Leupaxin	39	27.27	76	2.78695	20210506_CEA3-ITGB1_GFP-leupaxin.lif	042
Leupaxin	40	27.18	72	2.64901	20210506_CEA3-ITGB1_GFP-leupaxin.lif	044
Leupaxin	41	25.76	42	1.63043	20210625_CEA3-ITGB1_GFP-Leupax.lif	001
Leupaxin	42	17.67	81	4.58404	20210625_CEA3-ITGB1_GFP-Leupax.lif	003
Leupaxin	43	92.03	219	2.37966	20210625_CEA3-ITGB1_GFP-Leupax.lif	005
Leupaxin	44	106.45	192	1.80366	20210625_CEA3-ITGB1_GFP-Leupax.lif	005
Leupaxin	45	16.88	72	4.2654	20210625_CEA3-ITGB1_GFP-Leupax.lif	007
Leupaxin	46	58.14	126	2.16718	20210625_CEA3-ITGB1_GFP-Leupax.lif	010
Leupaxin	47	16.09	31	1.92666	20210625_CEA3-ITGB1_GFP-Leupax.lif	012
Leupaxin	48	24.26	55	2.26711	20210625_CEA3-ITGB1_GFP-Leupax.lif	014
Leupaxin	49	10.89	45	4.13223	20210625_CEA3-ITGB1_GFP-Leupax.lif	017
Leupaxin	50	8.82	43	4.87528	20210625_CEA3-ITGB1_GFP-Leupax.lif	019
Leupaxin	51	37.75	83	2.19868	20210625_CEA3-ITGB1_GFP-Leupax.lif	021
PINCH	1	13.03	20.76	1.59325	20170125_Cy5-CC3ITGB1_GFP-PINCH.lif	002
PINCH	2	27.96	59.24	2.11874	20170125_Cy5-CC3ITGB1_GFP-PINCH.lif	001
PINCH	3	13.19	12.85	0.974223	20170125_Cy5-CC3ITGB1_GFP-PINCH.lif	003
PINCH	4	70.6	87.02	1.23258	20170125_Cy5-CC3ITGB1_GFP-PINCH.lif	005
PINCH	5	18.24	25.95	1.4227	20170125_Cy5-CC3ITGB1_GFP-PINCH.lif	007
PINCH	6	24.8	39.56	1.59516	20170125_Cy5-CC3ITGB1_GFP-PINCH.lif	007
PINCH	7	12.93	14.83	1.14695	20170125_Cy5-CC3ITGB1_GFP-PINCH.lif	010
PINCH	8	59.99	121.88	2.03167	20170125_Cy5-CC3ITGB1_GFP-PINCH.lif	012
PINCH	9	84	123.57	1.47107	20170125_Cy5-CC3ITGB1_GFP-PINCH.lif	014
PINCH	10	33.12	46.22	1.39553	20170125_Cy5-CC3ITGB1_GFP-PINCH.lif	016
PINCH	11	57.57	61.08	1.06097	20170125_Cy5-CC3ITGB1_GFP-PINCH.lif	019
PINCH	12	51.25	121.21	2.36507	20170125_Cy5-CC3ITGB1_GFP-PINCH.lif	021
PINCH	13	87.81	161.94	1.84421	20170125_Cy5-CC3ITGB1_GFP-PINCH.lif	023
PINCH	14	30.67	59.95	1.95468	20170125_Cy5-CC3ITGB1_GFP-PINCH.lif	025
PINCH	15	24.28	42.09	1.73353	20170125_Cy5-CC3ITGB1_GFP-PINCH.lif	027
PINCH	16	11.73	26.62	2.26939	20170125_Cy5-CC3ITGB1_GFP-PINCH.lif	029
PINCH	17	64.01	85.42	1.33448	20170125_Cy5-CC3ITGB1_GFP-PINCH.lif	031
PINCH	18	64.27	101.13	1.57352	20170125_Cy5-CC3ITGB1_GFP-PINCH.lif	031
PINCH	19	15.32	39.68	2.59008	20170125_Cy5-CC3ITGB1_GFP-PINCH.lif	033
PINCH	20	23.07	37.11	1.60858	20170125_Cy5-CC3ITGB1_GFP-PINCH.lif	035
PINCH	21	49.11	78.39	1.59621	20170125_Cy5-CC3ITGB1_GFP-PINCH.lif	037
PINCH	22	20.75	34.13	1.64482	20170125_Cy5-CC3ITGB1_GFP-PINCH.lif	039
PINCH	23	35.64	44	1.23457	20210506_CEA3-ITGB3_GFP-PINCH.lif	001
PINCH	24	23.83	42	1.76248	20210506_CEA3-ITGB3_GFP-PINCH.lif	003
PINCH	25	84.28	146	1.73232	20210506_CEA3-ITGB3_GFP-PINCH.lif	005
PINCH	26	19.26	41	2.12876	20210506_CEA3-ITGB3_GFP-PINCH.lif	007
PINCH	27	12.33	22	1.78427	20210506_CEA3-ITGB3_GFP-PINCH.lif	007
PINCH	28	47.03	81	1.7223	20210506_CEA3-ITGB3_GFP-PINCH.lif	009
PINCH	29	14.66	40	2.72851	20210506_CEA3-ITGB3_GFP-PINCH.lif	011
PINCH	30	40.92	72	1.75953	20210506_CEA3-ITGB3_GFP-PINCH.lif	013
PINCH	31	29.79	55	1.84626	20210506_CEA3-ITGB3_GFP-PINCH.lif	015
PINCH	32	21.93	48	2.18878	20210506_CEA3-ITGB3_GFP-PINCH.lif	017
PINCH	33	39.24	67	1.70744	20210506_CEA3-ITGB3_GFP-PINCH.lif	019
PINCH	34	19.44	37	1.90329	20210506_CEA3-ITGB3_GFP-PINCH.lif	021
PINCH	35	20.55	38	1.84915	20210506_CEA3-ITGB3_GFP-PINCH.lif	023
PINCH	36	25.23	41	1.62505	20210506_CEA3-ITGB3_GFP-PINCH.lif	026
PINCH	37	25.43	41	1.61227	20210506_CEA3-ITGB3_GFP-PINCH.lif	028
PINCH	38	33.52	71	2.11814	20210506_CEA3-ITGB3_GFP-PINCH.lif	030
PINCH	39	10.42	18	1.72745	20210506_CEA3-ITGB3_GFP-PINCH.lif	032
PINCH	40	11.29	25	2.21435	20210506_CEA3-ITGB3_GFP-PINCH.lif	034
PINCH	41	26.91	58	2.15533	20210506_CEA3-ITGB3_GFP-PINCH.lif	037
PINCH	42	11.26	29	2.57549	20210506_CEA3-ITGB3_GFP-PINCH.lif	039
PINCH	43	21.66	55	2.53924	20210506_CEA3-ITGB3_GFP-PINCH.lif	041
PINCH	44	51.97	109	2.09736	20210506_CEA3-ITGB3_GFP-PINCH.lif	043
PINCH	45	37.17	70	1.88324	20210506_CEA3-ITGB3_GFP-PINCH.lif	043
PINCH	46	45.38	54	1.18995	20210625_CEA3-ITGB1_GFP-PINCH.lif	001
PINCH	47	37.55	56	1.49134	20210625_CEA3-ITGB1_GFP-PINCH.lif	003
PINCH	48	28.96	51	1.76105	20210625_CEA3-ITGB1_GFP-PINCH.lif	005
PINCH	49	32.46	64	1.97166	20210625_CEA3-ITGB1_GFP-PINCH.lif	005
PINCH	50	15.9	57	3.58491	20210625_CEA3-ITGB1_GFP-PINCH.lif	007
PINCH	51	88.67	118	1.33078	20210625_CEA3-ITGB1_GFP-PINCH.lif	009
PINCH	52	17.57	33	1.8782	20210625_CEA3-ITGB1_GFP-PINCH.lif	011
PINCH	53	25.5	42	1.64706	20210625_CEA3-ITGB1_GFP-PINCH.lif	013
PINCH	54	23.58	35	1.48431	20210625_CEA3-ITGB1_GFP-PINCH.lif	015
PINCH	55	8.13	17	2.09102	20210625_CEA3-ITGB1_GFP-PINCH.lif	015
PINCH	56	57.04	82	1.43759	20210625_CEA3-ITGB1_GFP-PINCH.lif	017
PINCH	57	59.75	116	1.94142	20210625_CEA3-ITGB1_GFP-PINCH.lif	017
PINCH	58	45.34	79	1.74239	20210625_CEA3-ITGB1_GFP-PINCH.lif	020
Migfilin	1	11.18	15.17	1.35689	20170125_Cy5-CC3ITGB1_GFP-Migfilin.lif	001
Migfilin	2	15.27	32.87	2.15259	20170125_Cy5-CC3ITGB1_GFP-Migfilin.lif	004
Migfilin	3	40.76	80.29	1.96982	20170125_Cy5-CC3ITGB1_GFP-Migfilin.lif	007
Migfilin	4	71.56	145.81	2.03759	20170125_Cy5-CC3ITGB1_GFP-Migfilin.lif	009
Migfilin	5	13.46	30.24	2.24666	20170125_Cy5-CC3ITGB1_GFP-Migfilin.lif	011
Migfilin	6	19.78	19.57	0.989383	20170125_Cy5-CC3ITGB1_GFP-Migfilin.lif	013
Migfilin	7	24.47	40.97	1.6743	20170125_Cy5-CC3ITGB1_GFP-Migfilin.lif	015
Migfilin	8	27.9	3.47	0.124373	20170125_Cy5-CC3ITGB1_GFP-Migfilin.lif	015
Migfilin	9	17.33	29.5	1.70225	20170125_Cy5-CC3ITGB1_GFP-Migfilin.lif	017
Migfilin	10	11.79	21	1.78117	20170125_Cy5-CC3ITGB1_GFP-Migfilin.lif	021
Migfilin	11	35.44	89.62	2.52878	20170125_Cy5-CC3ITGB1_GFP-Migfilin.lif	023
Migfilin	12	9.58	29.57	3.08664	20170125_Cy5-CC3ITGB1_GFP-Migfilin.lif	026
Migfilin	13	58.15	145.36	2.49974	20170125_Cy5-CC3ITGB1_GFP-Migfilin.lif	002
Migfilin	14	24.35	25.72	1.05626	20170125_Cy5-CC3ITGB1_GFP-Migfilin.lif	005
Migfilin	15	53.05	65.44	1.23355	20170125_Cy5-CC3ITGB1_GFP-Migfilin.lif	008
Migfilin	16	16.3	17.88	1.09693	20170125_Cy5-CC3ITGB1_GFP-Migfilin.lif	031
Migfilin	17	51.5	81.68	1.58602	20170125_Cy5-CC3ITGB1_GFP-Migfilin.lif	033
Migfilin	18	18.2	16.98	0.932967	20170125_Cy5-CC3ITGB1_GFP-Migfilin.lif	035
Migfilin	19	51.63	53.59	1.03796	20170125_Cy5-CC3ITGB1_GFP-Migfilin.lif	037
Migfilin	20	12.58	21.7	1.72496	20170125_Cy5-CC3ITGB1_GFP-Migfilin.lif	039
Migfilin	21	11.25	34.33	3.05156	20170125_Cy5-CC3ITGB1_GFP-Migfilin.lif	041
Migfilin	22	97.68	236	2.41605	20210506_CEA3-ITGB1_GFP-Migfilin.lif	001
Migfilin	23	21.03	34	1.61674	20210506_CEA3-ITGB1_GFP-Migfilin.lif	003
Migfilin	24	19.13	36	1.88186	20210506_CEA3-ITGB1_GFP-Migfilin.lif	003
Migfilin	25	39.83	79	1.98343	20210506_CEA3-ITGB1_GFP-Migfilin.lif	005
Migfilin	26	19.75	43	2.17722	20210506_CEA3-ITGB1_GFP-Migfilin.lif	007
Migfilin	27	20.28	37	1.82446	20210506_CEA3-ITGB1_GFP-Migfilin.lif	009
Migfilin	28	36.61	60	1.6389	20210506_CEA3-ITGB1_GFP-Migfilin.lif	009
Migfilin	29	13.59	34	2.50184	20210506_CEA3-ITGB1_GFP-Migfilin.lif	011
Migfilin	30	57.26	138	2.41006	20210506_CEA3-ITGB1_GFP-Migfilin.lif	013
Migfilin	31	40.46	72	1.77954	20210506_CEA3-ITGB1_GFP-Migfilin.lif	015
Migfilin	32	77.3	164	2.1216	20210506_CEA3-ITGB1_GFP-Migfilin.lif	017
Migfilin	33	34.79	41	1.1785	20210506_CEA3-ITGB1_GFP-Migfilin.lif	019
Migfilin	34	18.79	42	2.23523	20210506_CEA3-ITGB1_GFP-Migfilin.lif	022
Migfilin	35	33.03	50	1.51378	20210506_CEA3-ITGB1_GFP-Migfilin.lif	024
Migfilin	36	21.36	40	1.87266	20210506_CEA3-ITGB1_GFP-Migfilin.lif	027
Migfilin	37	23.77	52	2.18763	20210506_CEA3-ITGB1_GFP-Migfilin.lif	029
Migfilin	38	112.57	154	1.36804	20210506_CEA3-ITGB1_GFP-Migfilin.lif	031
Migfilin	39	23.94	68	2.84043	20210506_CEA3-ITGB1_GFP-Migfilin.lif	033
Migfilin	40	48.94	76	1.55292	20210506_CEA3-ITGB1_GFP-Migfilin.lif	035
Migfilin	41	54.01	65	1.20348	20210506_CEA3-ITGB1_GFP-Migfilin.lif	037
Migfilin	42	37.81	72	1.90426	20210506_CEA3-ITGB1_GFP-Migfilin.lif	039
Migfilin	43	51.1	106	2.07436	20210506_CEA3-ITGB1_GFP-Migfilin.lif	041
Migfilin	44	28.17	37	1.31345	20210625_CEA3-ITGB1_GFP-Migfilin.lif	001
Migfilin	45	33	60	1.81818	20210625_CEA3-ITGB1_GFP-Migfilin.lif	003
Migfilin	46	74.87	74	0.98838	20210625_CEA3-ITGB1_GFP-Migfilin.lif	005
Migfilin	47	73.52	108	1.46899	20210625_CEA3-ITGB1_GFP-Migfilin.lif	008
Migfilin	48	103.24	161	1.55947	20210625_CEA3-ITGB1_GFP-Migfilin.lif	010
Migfilin	49	74.23	101	1.36064	20210625_CEA3-ITGB1_GFP-Migfilin.lif	012
Migfilin	50	129.71	228	1.75777	20210625_CEA3-ITGB1_GFP-Migfilin.lif	014
Migfilin	51	77.23	140	1.81277	20210625_CEA3-ITGB1_GFP-Migfilin.lif	016
Migfilin	52	61.03	97	1.58938	20210625_CEA3-ITGB1_GFP-Migfilin.lif	018
Migfilin	53	34.98	45	1.28645	20210625_CEA3-ITGB1_GFP-Migfilin.lif	020
Zyxin	1	19.3	43.25	2.24093	20170123_Cy5_CC3INTB1_GFP-Zyxin.lif	001
Zyxin	2	19.92	34	1.70683	20170123_Cy5_CC3INTB1_GFP-Zyxin.lif	003
Zyxin	3	31.98	34.35	1.07411	20170123_Cy5_CC3INTB1_GFP-Zyxin.lif	011
Zyxin	4	21.13	45.66	2.16091	20170123_Cy5_CC3INTB1_GFP-Zyxin.lif	013
Zyxin	5	64.67	162.16	2.5075	20170123_Cy5_CC3INTB1_GFP-Zyxin.lif	020
Zyxin	6	42.19	136.31	3.23086	20170123_Cy5_CC3INTB1_GFP-Zyxin.lif	022
Zyxin	7	25.9	49.05	1.89382	20170123_Cy5_CC3INTB1_GFP-Zyxin.lif	027
Zyxin	8	43.46	55.36	1.27382	20170123_Cy5_CC3INTB1_GFP-Zyxin.lif	036
Zyxin	9	10.91	23.03	2.11091	20170123_Cy5_CC3INTB1_GFP-Zyxin.lif	001
Zyxin	10	23.2	45.25	1.95043	20170123_Cy5_CC3INTB1_GFP-Zyxin.lif	004
Zyxin	11	27.69	38.56	1.39256	20170123_Cy5_CC3INTB1_GFP-Zyxin.lif	006
Zyxin	12	11.18	29.42	2.63148	20170123_Cy5_CC3INTB1_GFP-Zyxin.lif	008
Zyxin	13	11.42	21.93	1.92032	20170123_Cy5_CC3INTB1_GFP-Zyxin.lif	014
Zyxin	14	17.25	26.86	1.5571	20170123_Cy5_CC3INTB1_GFP-Zyxin.lif	016
Zyxin	15	17.8	31.13	1.74888	20170123_Cy5_CC3INTB1_GFP-Zyxin.lif	004
Zyxin	16	11.7	63.43	5.42137	20170123_Cy5_CC3INTB1_GFP-Zyxin.lif	006
Zyxin	17	26.02	99.14	3.81015	20170123_Cy5_CC3INTB1_GFP-Zyxin.lif	008
Zyxin	18	17.18	23.72	1.38068	20170123_Cy5_CC3INTB1_GFP-Zyxin.lif	012
Zyxin	19	35.29	54.2	1.53585	20170123_Cy5_CC3INTB1_GFP-Zyxin.lif	019
Zyxin	20	29.42	68	2.31135	20210506_CEA3-ITGB1_GFP-Zyxin.lif	001
Zyxin	21	16.44	45	2.73723	20210506_CEA3-ITGB1_GFP-Zyxin.lif	003
Zyxin	22	24.59	49	1.99268	20210506_CEA3-ITGB1_GFP-Zyxin.lif	005
Zyxin	23	56.81	89	1.56663	20210506_CEA3-ITGB1_GFP-Zyxin.lif	007
Zyxin	24	43.81	86	1.96302	20210506_CEA3-ITGB1_GFP-Zyxin.lif	009
Zyxin	25	14.36	28	1.94986	20210506_CEA3-ITGB1_GFP-Zyxin.lif	011
Zyxin	26	18.96	32	1.68776	20210506_CEA3-ITGB1_GFP-Zyxin.lif	013
Zyxin	27	12.53	37	2.95291	20210506_CEA3-ITGB1_GFP-Zyxin.lif	015
Zyxin	28	14.08	18	1.27841	20210506_CEA3-ITGB1_GFP-Zyxin.lif	017
Zyxin	29	19.95	46	2.30576	20210506_CEA3-ITGB1_GFP-Zyxin.lif	019
Zyxin	30	36.15	108	2.98755	20210506_CEA3-ITGB1_GFP-Zyxin.lif	021
Zyxin	31	72.46	142	1.9597	20210506_CEA3-ITGB1_GFP-Zyxin.lif	024
Zyxin	32	41.73	67	1.60556	20210506_CEA3-ITGB1_GFP-Zyxin.lif	026
Zyxin	33	62.13	82	1.31981	20210506_CEA3-ITGB1_GFP-Zyxin.lif	029
Zyxin	34	21.95	47	2.14123	20210506_CEA3-ITGB1_GFP-Zyxin.lif	031
Zyxin	35	16.45	40	2.43161	20210506_CEA3-ITGB1_GFP-Zyxin.lif	033
Zyxin	36	37.3	61	1.63539	20210506_CEA3-ITGB1_GFP-Zyxin.lif	035
Zyxin	37	17.14	42	2.45041	20210506_CEA3-ITGB1_GFP-Zyxin.lif	037
Zyxin	38	23.33	59	2.52893	20210506_CEA3-ITGB1_GFP-Zyxin.lif	039
Zyxin	39	24.07	29	1.20482	20210506_CEA3-ITGB1_GFP-Zyxin.lif	041
Zyxin	40	37.16	71	1.91066	20210506_CEA3-ITGB1_GFP-Zyxin.lif	041
Zyxin	41	27.3	60	2.1978	20210625_CEA3-ITGB1_GFP-Zyx.lif	001
Zyxin	42	83.55	160	1.91502	20210625_CEA3-ITGB1_GFP-Zyx.lif	003
Zyxin	43	22.35	40	1.78971	20210625_CEA3-ITGB1_GFP-Zyx.lif	003
Zyxin	44	7.84	13	1.65816	20210625_CEA3-ITGB1_GFP-Zyx.lif	005
Zyxin	45	38.81	81	2.08709	20210625_CEA3-ITGB1_GFP-Zyx.lif	007
Zyxin	46	60.12	145	2.41184	20210625_CEA3-ITGB1_GFP-Zyx.lif	009
Zyxin	47	71.09	161	2.26473	20210625_CEA3-ITGB1_GFP-Zyx.lif	012
Zyxin	48	41.69	57	1.36723	20210625_CEA3-ITGB1_GFP-Zyx.lif	014
Zyxin	49	12.93	32	2.47486	20210625_CEA3-ITGB1_GFP-Zyx.lif	016
Zyxin	50	22.81	56	2.45506	20210625_CEA3-ITGB1_GFP-Zyx.lif	018
Zyxin	51	57.01	119	2.08735	20210625_CEA3-ITGB1_GFP-Zyx.lif	020
LASP1	1	33.53	73.34	2.18729	20170202_Cy5_CC3ITGB1_GFP-Lasp1.lif	001
LASP1	2	15.74	25.66	1.63024	20170202_Cy5_CC3ITGB1_GFP-Lasp1.lif	003
LASP1	3	68.6	93.09	1.357	20170202_Cy5_CC3ITGB1_GFP-Lasp1.lif	005
LASP1	4	37.48	53.74	1.43383	20170202_Cy5_CC3ITGB1_GFP-Lasp1.lif	007
LASP1	5	16.16	25.06	1.55074	20170202_Cy5_CC3ITGB1_GFP-Lasp1.lif	009
LASP1	6	14.2	15.18	1.06901	20170202_Cy5_CC3ITGB1_GFP-Lasp1.lif	011
LASP1	7	21.03	36.23	1.72278	20170202_Cy5_CC3ITGB1_GFP-Lasp1.lif	013
LASP1	8	79.62	150.11	1.88533	20170202_Cy5_CC3ITGB1_GFP-Lasp1.lif	015
LASP1	9	102.55	159.73	1.55758	20170202_Cy5_CC3ITGB1_GFP-Lasp1.lif	017
LASP1	10	49.64	71.56	1.44158	20170202_Cy5_CC3ITGB1_GFP-Lasp1.lif	019
LASP1	11	14.87	32.53	2.18763	20170202_Cy5_CC3ITGB1_GFP-Lasp1.lif	021
LASP1	12	40.55	90.1	2.22195	20170202_Cy5_CC3ITGB1_GFP-Lasp1.lif	023
LASP1	13	23.52	30.18	1.28316	20170202_Cy5_CC3ITGB1_GFP-Lasp1.lif	025
LASP1	14	15.87	34.89	2.19849	20170202_Cy5_CC3ITGB1_GFP-Lasp1.lif	027
LASP1	15	6.77	20.34	3.00443	20170202_Cy5_CC3ITGB1_GFP-Lasp1.lif	029
LASP1	16	47.26	61.47	1.30068	20170202_Cy5_CC3ITGB1_GFP-Lasp1.lif	031
LASP1	17	33.08	75.2	2.27328	20170202_Cy5_CC3ITGB1_GFP-Lasp1.lif	033
LASP1	18	31.69	68.5	2.16157	20170202_Cy5_CC3ITGB1_GFP-Lasp1.lif	035
LASP1	19	18.14	53.07	2.92558	20170202_Cy5_CC3ITGB1_GFP-Lasp1.lif	037
LASP1	20	30.98	40.23	1.29858	20170202_Cy5_CC3ITGB1_GFP-Lasp1.lif	039
LASP1	21	26.98	40	1.48258	20210625_CEA3-ITGB1_GFP-LASP1.lif	001
LASP1	22	83.33	105	1.26005	20210625_CEA3-ITGB1_GFP-LASP1.lif	003
LASP1	23	182.13	255	1.4001	20210625_CEA3-ITGB1_GFP-LASP1.lif	003
LASP1	24	90.6	133	1.46799	20210625_CEA3-ITGB1_GFP-LASP1.lif	005
LASP1	25	39.9	71	1.77945	20210625_CEA3-ITGB1_GFP-LASP1.lif	007
LASP1	26	227	255	1.12335	20210625_CEA3-ITGB1_GFP-LASP1.lif	009
LASP1	27	57.68	119	2.06311	20210625_CEA3-ITGB1_GFP-LASP1.lif	009
LASP1	28	30.18	55	1.8224	20210625_CEA3-ITGB1_GFP-LASP1.lif	011
LASP1	29	51.93	163	3.13884	20210625_CEA3-ITGB1_GFP-LASP1.lif	013
LASP1	30	22.11	50	2.26142	20210625_CEA3-ITGB1_GFP-LASP1.lif	015
LASP1	31	57.39	112	1.95156	20210625_CEA3-ITGB1_GFP-LASP1.lif	017
LASP1	32	61.06	125	2.04717	20210625_CEA3-ITGB1_GFP-LASP1.lif	019
LASP1	33	82.45	171	2.07398	20210625_CEA3-ITGB1_GFP-LASP1.lif	022
LASP1	34	23.18	60	2.58844	20210625_CEA3-ITGB1_GFP-LASP1.lif	024
LASP1	35	29.66	62	2.09036	20210625_CEA3-ITGB1_GFP-LASP1.lif	028
LASP1	36	15.82	43	2.71808	20210625_CEA3-ITGB1_GFP-LASP1.lif	031
LASP1	37	12.7	28	2.20472	20210625_CEA3-ITGB1_GFP-LASP1.lif	033
LASP1	38	36.56	72	1.96937	20210625_CEA3-ITGB1_GFP-LASP1.lif	035
LASP1	39	37.03	82	2.21442	20210625_CEA3-ITGB1_GFP-LASP1.lif	038
LASP1	40	41.5	95	2.28916	20210625_CEA3-ITGB1_GFP-LASP1.lif	040
LASP1	41	58.71	110	1.87362	20210625_CEA3-ITGB1_GFP-LASP1.lif	042
One-way analysis of variance
P value	< 0.0001
P value summary	***
Are means signif. different? (P < 0.05)	Yes
Number of groups	10
F	47,06
R squared	0,4134
Bartlett's test for equal variances
Bartlett's statistic (corrected)	346,2
P value	< 0.0001
P value summary	***
Do the variances differ signif. (P < 0.05)	Yes
ANOVA Table	SS	df	MS
Treatment (between columns)	289,5	9	32,17
Residual (within columns)	410,8	601	0,6836
Total	700,4	610
Bonferroni's Multiple Comparison Test	Mean Diff.	t	Significant? P < 0.01?	Summary	99% CI of diff
EGFP vs paxillin	-1,232	9,935	Yes	***	-1.693 to -0.7713
EGFP vs leupaxin	-1,144	7,771	Yes	***	-1.692 to -0.5974
EGFP vs Hic-5	-0,9433	6,368	Yes	***	-1.494 to -0.3930
EGFP vs PINCH	-0,1789	1,185	No	ns	-0.7396 to 0.3819
EGFP vs migfilin	-0,2848	1,886	No	ns	-0.8455 to 0.2760
EGFP vs vinculin	-0,1768	1,348	No	ns	-0.6639 to 0.3104
EGFP vs zyxin	-0,4181	2,871	No	ns	-0.9590 to 0.1229
EGFP vs lasp 1	-0,4854	3,006	No	ns	-1.085 to 0.1145
EGFP vs Talin1	-2,335	16,54	Yes	***	-2.860 to -1.811
paxillin vs leupaxin	0,08757	0,6195	No	ns	-0.4376 to 0.6127
paxillin vs Hic-5	0,2887	2,029	No	ns	-0.2398 to 0.8172
paxillin vs PINCH	1,053	7,254	Yes	***	0.5139 to 1.593
paxillin vs migfilin	0,9473	6,525	Yes	***	0.4080 to 1.487
paxillin vs vinculin	1,055	8,479	Yes	***	0.5929 to 1.518
paxillin vs zyxin	0,8140	5,830	Yes	***	0.2953 to 1.333
paxillin vs lasp 1	0,7467	4,784	Yes	***	0.1668 to 1.327
paxillin vs Talin1	-1,103	8,170	Yes	***	-1.605 to -0.6015
leupaxin vs Hic-5	0,2011	1,234	No	ns	-0.4042 to 0.8064
leupaxin vs PINCH	0,9656	5,835	Yes	***	0.3508 to 1.580
leupaxin vs migfilin	0,8597	5,195	Yes	***	0.2449 to 1.475
leupaxin vs vinculin	0,9677	6,554	Yes	***	0.4192 to 1.516
leupaxin vs zyxin	0,7264	4,522	Yes	***	0.1296 to 1.323
leupaxin vs lasp 1	0,6591	3,763	Yes	**	0.008469 to 1.310
leupaxin vs Talin1	-1,191	7,601	Yes	***	-1.773 to -0.6087
Hic-5 vs PINCH	0,7645	4,598	Yes	***	0.1468 to 1.382
Hic-5 vs migfilin	0,6586	3,961	Yes	**	0.04092 to 1.276
Hic-5 vs vinculin	0,7666	5,162	Yes	***	0.2149 to 1.318
Hic-5 vs zyxin	0,5253	3,254	No	ns	-0.07447 to 1.125
Hic-5 vs lasp 1	0,4579	2,604	No	ns	-0.1954 to 1.111
Hic-5 vs Talin1	-1,392	8,839	Yes	***	-1.977 to -0.8068
PINCH vs migfilin	-0,1059	0,6275	No	ns	-0.7328 to 0.5211
PINCH vs vinculin	0,002089	0,01381	No	ns	-0.5600 to 0.5642
PINCH vs zyxin	-0,2392	1,459	No	ns	-0.8485 to 0.3701
PINCH vs lasp 1	-0,3065	1,720	No	ns	-0.9687 to 0.3556
PINCH vs Talin1	-2,156	13,47	Yes	***	-2.751 to -1.561
migfilin vs vinculin	0,1080	0,7137	No	ns	-0.4541 to 0.6701
migfilin vs zyxin	-0,1333	0,8129	No	ns	-0.7426 to 0.4760
migfilin vs lasp 1	-0,2006	1,126	No	ns	-0.8628 to 0.4615
migfilin vs Talin1	-2,050	12,81	Yes	***	-2.645 to -1.456
vinculin vs zyxin	-0,2413	1,653	No	ns	-0.7836 to 0.3010
vinculin vs lasp 1	-0,3086	1,907	No	ns	-0.9097 to 0.2925
vinculin vs Talin1	-2,158	15,24	Yes	***	-2.684 to -1.632
zyxin vs lasp 1	-0,06731	0,3874	No	ns	-0.7127 to 0.5781
zyxin vs Talin1	-1,917	12,36	Yes	***	-2.493 to -1.341
lasp 1 vs Talin1	-1,850	10,88	Yes	***	-2.481 to -1.218

## Sheet: Fig.S1E
S1_Data Fig. S1E
sample	Cell no.	cell mean GFP signal [grey values]	Max intensity [grey values]	recruitment ratio R [max intensity/mean]	Image file	Image no.
GFP	1	25.05	42.8	1.70858	2030120_Cy5_CC3INTB3_GFP.lif	003
GFP	2	63.48	83.13	1.30955	2030120_Cy5_CC3INTB3_GFP.lif	004
GFP	3	10.85	15.95	1.47005	2030120_Cy5_CC3INTB3_GFP.lif	007
GFP	4	14.38	20.82	1.44784	2030120_Cy5_CC3INTB3_GFP.lif	009
GFP	5	33.79	38.43	1.13732	2030120_Cy5_CC3INTB3_GFP.lif	006
GFP	6	31.19	31.33	1.00449	2030120_Cy5_CC3INTB3_GFP.lif	016
GFP	7	14.15	3.77	0.266431	2030120_Cy5_CC3INTB3_GFP.lif	008
GFP	8	18.76	21.56	1.14925	2030120_Cy5_CC3INTB3_GFP.lif	010
GFP	9	42.63	52.66	1.23528	2030120_Cy5_CC3INTB3_GFP.lif	022
GFP	10	39.65	62.57	1.57806	2030120_Cy5_CC3INTB3_GFP.lif	024
GFP	11	30.34	48.25	1.59031	2030120_Cy5_CC3INTB3_GFP.lif	012
GFP	12	15.21	20.95	1.37738	2030120_Cy5_CC3INTB3_GFP.lif	014
GFP	13	30.81	41.54	1.34826	2030120_Cy5_CC3INTB3_GFP.lif	030
GFP	14	15.31	22.4	1.4631	20170120_Cy5_CC3INTB3_GFP.lif	003
GFP	15	29.52	55.93	1.89465	20170120_Cy5_CC3INTB3_GFP.lif	034
GFP	16	28.21	32.15	1.13967	20170120_Cy5_CC3INTB3_GFP.lif	036
GFP	17	17.93	26.27	1.46514	20170120_Cy5_CC3INTB3_GFP.lif	039
GFP	18	30.49	46.6	1.52837	20170120_Cy5_CC3INTB3_GFP.lif	042
GFP	19	22.3	34.41	1.54305	20170120_Cy5_CC3INTB3_GFP.lif	045
GFP	20	14.15	19.09	1.34912	20170120_Cy5_CC3INTB3_GFP.lif	048
GFP	21	25.67	48	1.86989	20170125_Cy5-CC3ITGB3_GFP.lif	003
GFP	22	70.56	109	1.54478	20170125_Cy5-CC3ITGB3_GFP.lif	004
GFP	23	11.85	24	2.02532	20170125_Cy5-CC3ITGB3_GFP.lif	007
GFP	24	16.7	27	1.61677	20170125_Cy5-CC3ITGB3_GFP.lif	009
GFP	25	34.55	48	1.38929	20170125_Cy5-CC3ITGB3_GFP.lif	006
GFP	26	33.87	76	2.24387	20170125_Cy5-CC3ITGB3_GFP.lif	016
GFP	27	14.39	20	1.38985	20170125_Cy5-CC3ITGB3_GFP.lif	008
GFP	28	19.12	30	1.56904	20170125_Cy5-CC3ITGB3_GFP.lif	010
GFP	29	52.3	104	1.98853	20170125_Cy5-CC3ITGB3_GFP.lif	022
GFP	30	43.48	48	1.10396	20170125_Cy5-CC3ITGB3_GFP.lif	024
GFP	31	30.4	52	1.71053	20170125_Cy5-CC3ITGB3_GFP.lif	012
GFP	32	15.22	20	1.31406	20170125_Cy5-CC3ITGB3_GFP.lif	014
GFP	33	36	50	1.38889	20170125_Cy5-CC3ITGB3_GFP.lif	030
GFP	34	15.71	26	1.655	20170125_Cy5-CC3ITGB3_GFP.lif	017
GFP	35	35.83	67	1.86994	20170125_Cy5-CC3ITGB3_GFP.lif	034
GFP	36	35.83	49	1.36757	20170125_Cy5-CC3ITGB3_GFP.lif	036
GFP	37	21.1	47	2.22749	20170125_Cy5-CC3ITGB3_GFP.lif	039
GFP	38	36.62	54	1.4746	20170125_Cy5-CC3ITGB3_GFP.lif	042
GFP	39	24.9	39	1.56627	20170125_Cy5-CC3ITGB3_GFP.lif	045
GFP	40	15.21	32	2.10388	20170125_Cy5-CC3ITGB3_GFP.lif	048
GFP	41	20.29	35	1.72499	20161609_CC3-ITGB3+GFP.lif	001
GFP	42	13.78	22	1.59652	20161609_CC3-ITGB3+GFP.lif	003
GFP	43	22.12	33	1.49186	20161609_CC3-ITGB3+GFP.lif	005
GFP	44	24.5	39	1.59184	20161609_CC3-ITGB3+GFP.lif	007
GFP	45	50.09	68	1.35756	20161609_CC3-ITGB3+GFP.lif	009
GFP	46	99.53	114	1.14538	20161609_CC3-ITGB3+GFP.lif	011
GFP	47	122.15	178	1.45722	20161609_CC3-ITGB3+GFP.lif	013
GFP	48	33.3	52	1.56156	20161609_CC3-ITGB3+GFP.lif	015
GFP	49	46.42	93	2.00345	20161609_CC3-ITGB3+GFP.lif	017
GFP	50	17.49	24	1.37221	20161609_CC3-ITGB3+GFP.lif	019
GFP	51	102.62	102	0.993958	20161609_CC3-ITGB3+GFP.lif	021
GFP	52	38.11	57	1.49567	20161609_CC3-ITGB3+GFP.lif	023
GFP	53	22.58	40	1.77148	20161609_CC3-ITGB3+GFP.lif	025
GFP	54	61.45	79	1.2856	20161609_CC3-ITGB3+GFP.lif	027
GFP	55	70.78	121	1.70952	20161609_CC3-ITGB3+GFP.lif	029
GFP	56	39.46	50	1.26711	20161609_CC3-ITGB3+GFP.lif	031
GFP	57	111.94	130	1.16134	20161609_CC3-ITGB3+GFP.lif	033
GFP	58	12.83	30	2.33827	20161609_CC3-ITGB3+GFP.lif	035
GFP	59	84.53	91	1.07654	20161609_CC3-ITGB3+GFP.lif	037
GFP	60	46.92	64	1.36402	20161609_CC3-ITGB3+GFP.lif	039
GFP	61	92.34	137	1.48365	20170202_CC3-ITGB3_GFP.lif	001
GFP	62	100.7	125	1.24131	20170202_CC3-ITGB3_GFP.lif	001
GFP	63	124.93	159	1.27271	20170202_CC3-ITGB3_GFP.lif	003
GFP	64	84.77	127	1.49817	20170202_CC3-ITGB3_GFP.lif	005
GFP	65	149.88	199	1.32773	20170202_CC3-ITGB3_GFP.lif	007
GFP	66	33.5	72	2.14925	20170202_CC3-ITGB3_GFP.lif	009
GFP	67	36.39	61	1.67628	20170202_CC3-ITGB3_GFP.lif	009
GFP	68	15.67	26	1.65922	20170202_CC3-ITGB3_GFP.lif	017
GFP	69	15.2	20	1.31579	20170202_CC3-ITGB3_GFP.lif	014
GFP	70	30.74	52	1.69161	20170202_CC3-ITGB3_GFP.lif	012
GFP	71	19.23	27	1.40406	20170202_CC3-ITGB3_GFP.lif	010
GFP	72	14.53	22	1.51411	20170202_CC3-ITGB3_GFP.lif	008
GFP	73	34.6	48	1.38728	20170202_CC3-ITGB3_GFP.lif	006
GFP	74	25.64	47	1.83307	20170202_CC3-ITGB3_GFP.lif	003
GFP	75	15.83	32	2.02148	20170202_CC3-ITGB3_GFP.lif	048
GFP	76	25.19	40	1.58793	20170202_CC3-ITGB3_GFP.lif	045
GFP	77	21.08	47	2.2296	20170202_CC3-ITGB3_GFP.lif	039
GFP	78	70.29	109	1.55072	20170202_CC3-ITGB3_GFP.lif	004
GFP	79	34.01	43	1.26433	20170202_CC3-ITGB3_GFP.lif	016
GFP	80	30.35	38	1.25206	20170202_CC3-ITGB3_GFP.lif	018
Talin1	1	13.41	21	1.566	20170622_CC3-ITGB3_GFP-Talin.lif	001
Talin1	2	48.9	158	3.23108	20170622_CC3-ITGB3_GFP-Talin.lif	003
Talin1	3	16.34	48	2.93758	20170622_CC3-ITGB3_GFP-Talin.lif	006
Talin1	4	3.32	26	7.83133	20170622_CC3-ITGB3_GFP-Talin.lif	008
Talin1	5	51.44	116	2.25505	20170622_CC3-ITGB3_GFP-Talin.lif	011
Talin1	6	27.32	114	4.17277	20170622_CC3-ITGB3_GFP-Talin.lif	013
Talin1	7	6.93	35	5.05051	20170622_CC3-ITGB3_GFP-Talin.lif	015
Talin1	8	66.38	183	2.75685	20170622_CC3-ITGB3_GFP-Talin.lif	018
Talin1	9	133.61	198	1.48193	20170622_CC3-ITGB3_GFP-Talin.lif	020
Talin1	10	28.89	47	1.62686	20170622_CC3-ITGB3_GFP-Talin.lif	022
Talin1	11	31.9	97	3.04075	20170622_CC3-ITGB3_GFP-Talin.lif	024
Talin1	12	10.76	66	6.13383	20170622_CC3-ITGB3_GFP-Talin.lif	026
Talin1	13	35.58	129	3.62563	20170622_CC3-ITGB3_GFP-Talin.lif	028
Talin1	14	104.16	251	2.40975	20170622_CC3-ITGB3_GFP-Talin.lif	030
Talin1	15	64.69	221	3.41629	20170622_CC3-ITGB3_GFP-Talin.lif	032
Talin1	16	9.12	47	5.15351	20170622_CC3-ITGB3_GFP-Talin.lif	037
Talin1	17	16.68	67	4.01679	20170622_CC3-ITGB3_GFP-Talin.lif	041
Talin1	18	45.32	125	2.75816	20170622_CC3-ITGB3_GFP-Talin.lif	043
Talin1	19	11.42	56	4.90368	20170622_CC3-ITGB3_GFP-Talin.lif	045
Talin1	20	15.49	58	3.74435	20170622_CC3-ITGB3_GFP-Talin.lif	047
Talin1	21	25.65	96	3.74269	20170720_CC3-ITGB3_GFP-talin.lif	001
Talin1	22	23.29	67	2.87677	20170720_CC3-ITGB3_GFP-talin.lif	003
Talin1	23	108.03	250	2.31417	20170720_CC3-ITGB3_GFP-talin.lif	005
Talin1	24	20.42	69	3.37904	20170720_CC3-ITGB3_GFP-talin.lif	007
Talin1	25	18.4	66	3.58696	20170720_CC3-ITGB3_GFP-talin.lif	009
Talin1	26	8.88	50	5.63063	20170720_CC3-ITGB3_GFP-talin.lif	011
Talin1	27	9.81	61	6.21814	20170720_CC3-ITGB3_GFP-talin.lif	011
Talin1	28	26.84	63	2.34724	20170720_CC3-ITGB3_GFP-talin.lif	014
Talin1	29	22.54	64	2.8394	20170720_CC3-ITGB3_GFP-talin.lif	017
Talin1	30	7.47	41	5.48862	20170720_CC3-ITGB3_GFP-talin.lif	019
Talin1	31	5.69	40	7.02988	20170720_CC3-ITGB3_GFP-talin.lif	022
Talin1	32	21.77	52	2.38861	20170720_CC3-ITGB3_GFP-talin.lif	024
Talin1	33	6.18	21	3.39806	20170720_CC3-ITGB3_GFP-talin.lif	026
Talin1	34	12.95	43	3.32046	20170720_CC3-ITGB3_GFP-talin.lif	028
Talin1	35	18.83	58	3.08019	20170720_CC3-ITGB3_GFP-talin.lif	030
Talin1	36	15.2	57	3.75	20170720_CC3-ITGB3_GFP-talin.lif	032
Talin1	37	62.64	140	2.23499	20170720_CC3-ITGB3_GFP-talin.lif	034
Talin1	38	30.29	101	3.33443	20170720_CC3-ITGB3_GFP-talin.lif	034
Talin1	39	11.39	38	3.33626	20170720_CC3-ITGB3_GFP-talin.lif	036
Talin1	40	6.56	52	7.92683	20170720_CC3-ITGB3_GFP-talin.lif	038
Talin1	41	17.53	92	5.24815	20171109_CC3-ITGB3_GFP-talin.lif	001
Talin1	42	62.05	145	2.33683	20171109_CC3-ITGB3_GFP-talin.lif	003
Talin1	43	13.71	51	3.71991	20171109_CC3-ITGB3_GFP-talin.lif	005
Talin1	44	11.05	39	3.52941	20171109_CC3-ITGB3_GFP-talin.lif	007
Talin1	45	28.16	125	4.43892	20171109_CC3-ITGB3_GFP-talin.lif	009
Talin1	46	108.21	236	2.18094	20171109_CC3-ITGB3_GFP-talin.lif	011
Talin1	47	5.43	10	1.84162	20171109_CC3-ITGB3_GFP-talin.lif	013
Talin1	48	37.67	116	3.07937	20171109_CC3-ITGB3_GFP-talin.lif	015
Talin1	49	35.03	55	1.57008	20171109_CC3-ITGB3_GFP-talin.lif	015
Talin1	50	7.62	32	4.19948	20171109_CC3-ITGB3_GFP-talin.lif	017
Talin1	51	62.32	220	3.53017	20171109_CC3-ITGB3_GFP-talin.lif	019
Talin1	52	14.51	76	5.23777	20171109_CC3-ITGB3_GFP-talin.lif	021
Talin1	53	4.48	32	7.14286	20171109_CC3-ITGB3_GFP-talin.lif	023
Talin1	54	7.38	44	5.96206	20171109_CC3-ITGB3_GFP-talin.lif	025
Talin1	55	30.8	119	3.86364	20171109_CC3-ITGB3_GFP-talin.lif	027
Talin1	56	12.8	25	1.95312	20171109_CC3-ITGB3_GFP-talin.lif	029
Talin1	57	4.79	44	9.1858	20171109_CC3-ITGB3_GFP-talin.lif	031
Talin1	58	15.1	80	5.29801	20171109_CC3-ITGB3_GFP-talin.lif	033
Talin1	59	27.24	45	1.65198	20171109_CC3-ITGB3_GFP-talin.lif	035
Talin1	60	16.12	92	5.7072	20171109_CC3-ITGB3_GFP-talin.lif	038
Paxillin	1	31.33	58	1.85126	20170119_Cy5_CC3ITGB3_GFP-Paxilin.lif	002
Paxillin	2	11.19	20	1.78731	20170119_Cy5_CC3ITGB3_GFP-Paxilin.lif	004
Paxillin	3	15.06	57	3.78486	20170119_Cy5_CC3ITGB3_GFP-Paxilin.lif	009
Paxillin	4	17.09	34	1.98947	20170119_Cy5_CC3ITGB3_GFP-Paxilin.lif	012
Paxillin	5	22.85	36	1.57549	20170119_Cy5_CC3ITGB3_GFP-Paxilin.lif	014
Paxillin	6	6.25	26	4.16	20170119_Cy5_CC3ITGB3_GFP-Paxilin.lif	020
Paxillin	7	42.71	84	1.96675	20170119_Cy5_CC3ITGB3_GFP-Paxilin.lif	022
Paxillin	8	41.4	125	3.01932	20170119_Cy5_CC3ITGB3_GFP-Paxilin.lif	024
Paxillin	9	10.35	33	3.18841	20170119_Cy5_CC3ITGB3_GFP-Paxilin.lif	026
Paxillin	10	57.4	167	2.90941	20170119_Cy5_CC3ITGB3_GFP-Paxilin.lif	028
Paxillin	11	45.27	139	3.07047	20170119_Cy5_CC3ITGB3_GFP-Paxilin.lif	030
Paxillin	12	60.13	132	2.19524	20170119_Cy5_CC3ITGB3_GFP-Paxilin.lif	032
Paxillin	13	25.9	112	4.32432	20170119_Cy5_CC3ITGB3_GFP-Paxilin.lif	034
Paxillin	14	17.77	63	3.5453	20170119_Cy5_CC3ITGB3_GFP-Paxilin.lif	038
Paxillin	15	39.3	93	2.36641	20170119_Cy5_CC3ITGB3_GFP-Paxilin.lif	040
Paxillin	16	46.1	86	1.86551	20170119_Cy5_CC3ITGB3_GFP-Paxilin.lif	042
Paxillin	17	71.63	210	2.93173	20170119_Cy5_CC3ITGB3_GFP-Paxilin.lif	003
Paxillin	18	20.62	56	2.71581	20170119_Cy5_CC3ITGB3_GFP-Paxilin.lif	048
Paxillin	19	24.14	47	1.94698	20170119_Cy5_CC3ITGB3_GFP-Paxilin.lif	051
Paxillin	20	65.65	130	1.9802	20170119_Cy5_CC3ITGB3_GFP-Paxilin.lif	054
Paxillin	21	19.98	52	2.6026	20170216_CC3ITGB3_GFP-Pax.lif	001
Paxillin	22	13.24	29	2.19033	20170216_CC3ITGB3_GFP-Pax.lif	003
Paxillin	23	11.51	29	2.51955	20170216_CC3ITGB3_GFP-Pax.lif	005
Paxillin	24	18.07	27	1.49419	20170216_CC3ITGB3_GFP-Pax.lif	007
Paxillin	25	14.18	27	1.90409	20170216_CC3ITGB3_GFP-Pax.lif	009
Paxillin	26	34.74	69	1.98618	20170216_CC3ITGB3_GFP-Pax.lif	011
Paxillin	27	15.13	36	2.37938	20170216_CC3ITGB3_GFP-Pax.lif	013
Paxillin	28	14.38	30	2.08623	20170216_CC3ITGB3_GFP-Pax.lif	015
Paxillin	29	50.61	102	2.01541	20170216_CC3ITGB3_GFP-Pax.lif	017
Paxillin	30	21.45	38	1.77156	20170216_CC3ITGB3_GFP-Pax.lif	019
Paxillin	31	13.47	30	2.22717	20170216_CC3ITGB3_GFP-Pax.lif	021
Paxillin	32	66.68	118	1.76965	20170216_CC3ITGB3_GFP-Pax.lif	023
Paxillin	33	36.03	83	2.30364	20170216_CC3ITGB3_GFP-Pax.lif	025
Paxillin	34	31.04	56	1.80412	20170216_CC3ITGB3_GFP-Pax.lif	027
Paxillin	35	58.32	118	2.02332	20170216_CC3ITGB3_GFP-Pax.lif	029
Paxillin	36	91.58	223	2.43503	20170216_CC3ITGB3_GFP-Pax.lif	031
Paxillin	37	12.85	44	3.42412	20170216_CC3ITGB3_GFP-Pax.lif	033
Paxillin	38	28.76	141	4.90264	20170216_CC3ITGB3_GFP-Pax.lif	035
Paxillin	39	35.09	106	3.0208	20170216_CC3ITGB3_GFP-Pax.lif	037
Paxillin	40	36.6	108	2.95082	20170216_CC3ITGB3_GFP-Pax.lif	039
Paxillin	41	29.02	120	4.13508	20171026_CC3-ITGB3_GFP-Paxillin.lif	002
Paxillin	42	16.07	35	2.17797	20171026_CC3-ITGB3_GFP-Paxillin.lif	004
Paxillin	43	15.4	45	2.92208	20171026_CC3-ITGB3_GFP-Paxillin.lif	006
Paxillin	44	10.93	37	3.38518	20171026_CC3-ITGB3_GFP-Paxillin.lif	009
Paxillin	45	28.16	62	2.2017	20171026_CC3-ITGB3_GFP-Paxillin.lif	011
Paxillin	46	23.66	46	1.94421	20171026_CC3-ITGB3_GFP-Paxillin.lif	015
Paxillin	47	133.53	255	1.90968	20171026_CC3-ITGB3_GFP-Paxillin.lif	017
Paxillin	48	22.58	61	2.70151	20171026_CC3-ITGB3_GFP-Paxillin.lif	019
Paxillin	49	55.16	125	2.26613	20171026_CC3-ITGB3_GFP-Paxillin.lif	021
Paxillin	50	123.2	213	1.7289	20171026_CC3-ITGB3_GFP-Paxillin.lif	023
Paxillin	51	65.25	145	2.22222	20171026_CC3-ITGB3_GFP-Paxillin.lif	25
Paxillin	52	16.49	47	2.85021	20171026_CC3-ITGB3_GFP-Paxillin.lif	027
Paxillin	53	54.14	192	3.54636	20171026_CC3-ITGB3_GFP-Paxillin.lif	029
Paxillin	54	12.74	44	3.45369	20171026_CC3-ITGB3_GFP-Paxillin.lif	031
Paxillin	55	19.01	42	2.20936	20171026_CC3-ITGB3_GFP-Paxillin.lif	033
Paxillin	56	20.64	68	3.29457	20171026_CC3-ITGB3_GFP-Paxillin.lif	036
Paxillin	57	68.26	129	1.88983	20171026_CC3-ITGB3_GFP-Paxillin.lif	042
Paxillin	58	64.51	144	2.23221	20171026_CC3-ITGB3_GFP-Paxillin.lif	044
Paxillin	59	61.14	172	2.81322	20171026_CC3-ITGB3_GFP-Paxillin.lif	046
Paxillin	60	22.84	72	3.15236	20171026_CC3-ITGB3_GFP-Paxillin.lif	048
Paxillin	61	71.62	255	3.56046	20210506_CEA3-ITGB3_GFP-Pax.lif	001
Paxillin	62	50.2	255	5.07968	20210506_CEA3-ITGB3_GFP-Pax.lif	001
Paxillin	63	11.81	60	5.08044	20210506_CEA3-ITGB3_GFP-Pax.lif	003
Paxillin	64	53.98	194	3.59392	20210506_CEA3-ITGB3_GFP-Pax.lif	005
Paxillin	65	18.54	103	5.55556	20210506_CEA3-ITGB3_GFP-Pax.lif	007
Paxillin	66	77.04	255	3.30997	20210506_CEA3-ITGB3_GFP-Pax.lif	009
Paxillin	67	14.44	82	5.67867	20210506_CEA3-ITGB3_GFP-Pax.lif	011
Paxillin	68	14.93	24	1.6075	20210506_CEA3-ITGB3_GFP-Pax.lif	013
Paxillin	69	100.44	255	2.53883	20210506_CEA3-ITGB3_GFP-Pax.lif	013
Paxillin	70	15.26	109	7.14286	20210506_CEA3-ITGB3_GFP-Pax.lif	015
Paxillin	71	31.05	140	4.50886	20210506_CEA3-ITGB3_GFP-Pax.lif	017
Paxillin	72	8.45	28	3.31361	20210506_CEA3-ITGB3_GFP-Pax.lif	019
Paxillin	73	60.59	141	2.32712	20210625_CEA3-ITGB3_GFP-Pax.lif	001
Paxillin	74	13.33	28	2.10053	20210625_CEA3-ITGB3_GFP-Pax.lif	003
Paxillin	75	11.65	63	5.40773	20210625_CEA3-ITGB3_GFP-Pax.lif	005
Paxillin	76	60.13	166	2.76069	20210625_CEA3-ITGB3_GFP-Pax.lif	007
Paxillin	77	14.66	61	4.16098	20210625_CEA3-ITGB3_GFP-Pax.lif	009
Paxillin	78	65.06	148	2.27482	20210625_CEA3-ITGB3_GFP-Pax.lif	011
Paxillin	79	60.1	170	2.82862	20210625_CEA3-ITGB3_GFP-Pax.lif	013
Paxillin	80	44.46	122	2.74404	20210625_CEA3-ITGB3_GFP-Pax.lif	013
Paxillin	81	20.62	89	4.3162	20210625_CEA3-ITGB3_GFP-Pax.lif	015
Paxillin	82	30.68	43.97	1.43318	20170119_Cy5_CC3ITGB3_GFP-Paxilin.lif	002
Paxillin	83	17.55	17.26	0.983476	20170119_Cy5_CC3ITGB3_GFP-Paxilin.lif	004
Paxillin	84	11.59	51.79	4.46851	20170119_Cy5_CC3ITGB3_GFP-Paxilin.lif	009
Paxillin	85	14.01	34.34	2.45111	20170119_Cy5_CC3ITGB3_GFP-Paxilin.lif	012
Paxillin	86	13.93	36.97	2.65398	20170119_Cy5_CC3ITGB3_GFP-Paxilin.lif	014
Paxillin	87	6.12	14.49	2.36765	20170119_Cy5_CC3ITGB3_GFP-Paxilin.lif	020
Paxillin	88	39.83	82.3	2.06628	20170119_Cy5_CC3ITGB3_GFP-Paxilin.lif	022
Paxillin	89	42.66	50.77	1.19011	20170119_Cy5_CC3ITGB3_GFP-Paxilin.lif	024
Paxillin	90	6.71	23.06	3.43666	20170119_Cy5_CC3ITGB3_GFP-Paxilin.lif	026
Paxillin	91	59.58	137.75	2.31202	20170119_Cy5_CC3ITGB3_GFP-Paxilin.lif	028
Paxillin	92	34.94	108.6	3.10819	20170119_Cy5_CC3ITGB3_GFP-Paxilin.lif	030
Paxillin	93	37.18	114.84	3.08876	20170119_Cy5_CC3ITGB3_GFP-Paxilin.lif	032
Paxillin	94	14.36	61.7	4.29666	20170119_Cy5_CC3ITGB3_GFP-Paxilin.lif	034
Paxillin	95	16.18	55.81	3.44932	20170119_Cy5_CC3ITGB3_GFP-Paxilin.lif	038
Paxillin	96	27.1	64.74	2.38893	20170119_Cy5_CC3ITGB3_GFP-Paxilin.lif	040
Paxillin	97	38.18	65.98	1.72813	20170119_Cy5_CC3ITGB3_GFP-Paxilin.lif	042
Paxillin	98	76.56	76.49	0.999086	20170119_Cy5_CC3ITGB3_GFP-Paxilin.lif	003
Paxillin	99	13.22	38.41	2.90545	20170119_Cy5_CC3ITGB3_GFP-Paxilin.lif	048
Paxillin	100	23.07	41.89	1.81578	20170119_Cy5_CC3ITGB3_GFP-Paxilin.lif	051
Paxillin	101	40.36	99.65	2.46903	20170119_Cy5_CC3ITGB3_GFP-Paxilin.lif	054
Hic-5	1	25.38	48	1.89125	20210506_CEA3-ITGB3_GFP-Hic5.lif	001
Hic-5	2	38.9	101	2.5964	20210506_CEA3-ITGB3_GFP-Hic5.lif	003
Hic-5	3	40.17	88	2.19069	20210506_CEA3-ITGB3_GFP-Hic5.lif	006
Hic-5	4	47.41	115	2.42565	20210506_CEA3-ITGB3_GFP-Hic5.lif	008
Hic-5	5	42.97	104	2.42029	20210506_CEA3-ITGB3_GFP-Hic5.lif	011
Hic-5	6	30.32	113	3.72691	20210506_CEA3-ITGB3_GFP-Hic5.lif	014
Hic-5	7	45.69	122	2.67017	20210506_CEA3-ITGB3_GFP-Hic5.lif	016
Hic-5	8	33.74	80	2.37107	20210506_CEA3-ITGB3_GFP-Hic5.lif	019
Hic-5	9	39.54	87	2.2003	20210506_CEA3-ITGB3_GFP-Hic5.lif	022
Hic-5	10	15.44	38	2.46114	20210506_CEA3-ITGB3_GFP-Hic5.lif	025
Hic-5	11	9.96	22	2.20884	20210506_CEA3-ITGB3_GFP-Hic5.lif	028
Hic-5	12	61.45	174	2.83157	20210506_CEA3-ITGB3_GFP-Hic5.lif	030
Hic-5	13	29.01	87	2.99897	20210506_CEA3-ITGB3_GFP-Hic5.lif	033
Hic-5	14	53.82	243	4.51505	20210506_CEA3-ITGB3_GFP-Hic5.lif	035
Hic-5	15	13.04	32	2.45399	20210506_CEA3-ITGB3_GFP-Hic5.lif	037
Hic-5	16	7.13	19	2.6648	20210506_CEA3-ITGB3_GFP-Hic5.lif	037
Hic-5	17	13.68	30	2.19298	20210506_CEA3-ITGB3_GFP-Hic5.lif	040
Hic-5	18	36.87	108	2.92921	20210506_CEA3-ITGB3_GFP-Hic5.lif	042
Hic-5	19	25.58	54	2.11102	20210506_CEA3-ITGB3_GFP-Hic5.lif	044
Hic-5	20	54.3	164	3.02026	20210506_CEA3-ITGB3_GFP-Hic5.lif	046
Hic-5	21	33.34	113	3.38932	20210506_CEA3-ITGB3_GFP-Hic5.lif	048
Hic-5	22	40.91	91	2.2244	20210625_CEA3-ITGB3_GFP-Hic5.lif	001
Hic-5	23	116.1	255	2.19638	20210625_CEA3-ITGB3_GFP-Hic5.lif	003
Hic-5	24	100.56	190	1.88942	20210625_CEA3-ITGB3_GFP-Hic5.lif	003
Hic-5	25	65.93	103	1.56226	20210625_CEA3-ITGB3_GFP-Hic5.lif	006
Hic-5	26	30.21	109	3.60808	20210625_CEA3-ITGB3_GFP-Hic5.lif	010
Hic-5	27	42.16	96	2.27704	20210625_CEA3-ITGB3_GFP-Hic5.lif	012
Hic-5	28	127.14	255	2.00566	20210625_CEA3-ITGB3_GFP-Hic5.lif	014
Hic-5	29	40.32	131	3.24901	20210625_CEA3-ITGB3_GFP-Hic5.lif	017
Hic-5	30	69.25	186	2.68592	20210625_CEA3-ITGB3_GFP-Hic5.lif	019
Hic-5	31	58.84	166	2.82121	20210625_CEA3-ITGB3_GFP-Hic5.lif	021
Hic-5	32	16.64	29.8	1.79087	20170120_Cy5_CC3INTB3_Hic5-GFP.lif	001
Hic-5	33	12.4	35.84	2.89032	20170120_Cy5_CC3INTB3_Hic5-GFP.lif	004
Hic-5	34	24.68	56.94	2.30713	20170120_Cy5_CC3INTB3_Hic5-GFP.lif	006
Hic-5	35	22.46	63.44	2.82458	20170120_Cy5_CC3INTB3_Hic5-GFP.lif	008
Hic-5	36	54.28	114.99	2.11846	20170120_Cy5_CC3INTB3_Hic5-GFP.lif	005
Hic-5	37	19.94	46.2	2.31695	20170120_Cy5_CC3INTB3_Hic5-GFP.lif	014
Hic-5	38	56.38	121.68	2.15821	20170120_Cy5_CC3INTB3_Hic5-GFP.lif	016
Hic-5	39	84.65	131.35	1.55168	20170120_Cy5_CC3INTB3_Hic5-GFP.lif	020
Hic-5	40	46.84	111.42	2.37874	20170120_Cy5_CC3INTB3_Hic5-GFP.lif	022
Hic-5	41	56.26	95.3	1.69392	20170120_Cy5_CC3INTB3_Hic5-GFP.lif	027
Hic-5	42	15.25	34.29	2.24852	20170120_Cy5_CC3INTB3_Hic5-GFP.lif	029
Hic-5	43	9.68	15.97	1.64979	20170120_Cy5_CC3INTB3_Hic5-GFP.lif	007
Hic-5	44	18.99	52.12	2.7446	20170120_Cy5_CC3INTB3_Hic5-GFP.lif	010
Hic-5	45	52.1	73.8	1.41651	20170120_Cy5_CC3INTB3_Hic5-GFP.lif	012
Hic-5	46	66.53	174.87	2.62844	20170120_Cy5_CC3INTB3_Hic5-GFP.lif	019
Hic-5	47	5.52	51.68	9.36232	20170120_Cy5_CC3INTB3_Hic5-GFP.lif	023
Hic-5	48	11.77	41.64	3.53781	20170120_Cy5_CC3INTB3_Hic5-GFP.lif	028
Hic-5	49	14.7	44.99	3.06054	20170120_Cy5_CC3INTB3_Hic5-GFP.lif	003
Hic-5	50	16.16	28.69	1.77537	20170120_Cy5_CC3INTB3_Hic5-GFP.lif	051
Hic-5	51	57.4	132.66	2.31115	20170120_Cy5_CC3INTB3_Hic5-GFP.lif	032
Hic-5	52	81.46	165.99	2.03769	20170120_Cy5_CC3INTB3_Hic5-GFP.lif	019
Leupaxin	1	23.58	43	1.82358	20210506_CEA3-ITGB3_GFP-leupaxin.lif	002
Leupaxin	2	34.05	87	2.55507	20210506_CEA3-ITGB3_GFP-leupaxin.lif	004
Leupaxin	3	16.66	51	3.06122	20210506_CEA3-ITGB3_GFP-leupaxin.lif	006
Leupaxin	4	8.07	25	3.09789	20210506_CEA3-ITGB3_GFP-leupaxin.lif	010
Leupaxin	5	8.21	30	3.65408	20210506_CEA3-ITGB3_GFP-leupaxin.lif	012
Leupaxin	6	25.3	74	2.9249	20210506_CEA3-ITGB3_GFP-leupaxin.lif	014
Leupaxin	7	16.28	33	2.02703	20210506_CEA3-ITGB3_GFP-leupaxin.lif	016
Leupaxin	8	11.62	55	4.73322	20210506_CEA3-ITGB3_GFP-leupaxin.lif	019
Leupaxin	9	18.58	54	2.90635	20210506_CEA3-ITGB3_GFP-leupaxin.lif	021
Leupaxin	10	13.18	40	3.0349	20210506_CEA3-ITGB3_GFP-leupaxin.lif	023
Leupaxin	11	62.13	168	2.70401	20210506_CEA3-ITGB3_GFP-leupaxin.lif	025
Leupaxin	12	21.7	41	1.8894	20210506_CEA3-ITGB3_GFP-leupaxin.lif	027
Leupaxin	13	13.89	27	1.94384	20210506_CEA3-ITGB3_GFP-leupaxin.lif	027
Leupaxin	14	34.42	65	1.88844	20210506_CEA3-ITGB3_GFP-leupaxin.lif	029
Leupaxin	15	18.16	47	2.58811	20210506_CEA3-ITGB3_GFP-leupaxin.lif	031
Leupaxin	16	21.41	49	2.28865	20210506_CEA3-ITGB3_GFP-leupaxin.lif	033
Leupaxin	17	83.83	163	1.94441	20210506_CEA3-ITGB3_GFP-leupaxin.lif	036
Leupaxin	18	25.09	41	1.63412	20210506_CEA3-ITGB3_GFP-leupaxin.lif	038
Leupaxin	19	21.37	43	2.01217	20210506_CEA3-ITGB3_GFP-leupaxin.lif	038
Leupaxin	20	19.48	44	2.25873	20210506_CEA3-ITGB3_GFP-leupaxin.lif	041
Leupaxin	21	17.9	40	2.23464	20210506_CEA3-ITGB3_GFP-leupaxin.lif	043
Leupaxin	22	59.8	254	4.24749	20210625_CEA3-ITGB3_GFP-leupax.lif	001
Leupaxin	23	81.74	170	2.07977	20210625_CEA3-ITGB3_GFP-leupax.lif	001
Leupaxin	24	49.91	113	2.26408	20210625_CEA3-ITGB3_GFP-leupax.lif	003
Leupaxin	25	61.15	147	2.40392	20210625_CEA3-ITGB3_GFP-leupax.lif	005
Leupaxin	26	18.81	63	3.34928	20210625_CEA3-ITGB3_GFP-leupax.lif	007
Leupaxin	27	62.96	146	2.31893	20210625_CEA3-ITGB3_GFP-leupax.lif	009
Leupaxin	28	41.88	167	3.98758	20210625_CEA3-ITGB3_GFP-leupax.lif	012
Leupaxin	29	66.33	232	3.49766	20210625_CEA3-ITGB3_GFP-leupax.lif	014
Leupaxin	30	13.29	65	4.8909	20210625_CEA3-ITGB3_GFP-leupax.lif	016
Leupaxin	31	48.45	165	3.40557	20210625_CEA3-ITGB3_GFP-leupax.lif	018
Leupaxin	32	59.97	120	2.001	20210625_CEA3-ITGB3_GFP-leupax.lif	021
Leupaxin	33	23.86	46.09	1.93168	20170120_Cy5_CC3INTB3_Leupax-GFP.lif	001
Leupaxin	34	30.78	112.55	3.6566	20170120_Cy5_CC3INTB3_Leupax-GFP.lif	005
Leupaxin	35	39.96	95.47	2.38914	20170120_Cy5_CC3INTB3_Leupax-GFP.lif	007
Leupaxin	36	24.41	48.76	1.99754	20170120_Cy5_CC3INTB3_Leupax-GFP.lif	009
Leupaxin	37	12.74	29.37	2.30534	20170120_Cy5_CC3INTB3_Leupax-GFP.lif	004
Leupaxin	38	22.06	43.58	1.97552	20170120_Cy5_CC3INTB3_Leupax-GFP.lif	013
Leupaxin	39	36.06	114.62	3.17859	20170120_Cy5_CC3INTB3_Leupax-GFP.lif	015
Leupaxin	40	66.69	178.9	2.68256	20170120_Cy5_CC3INTB3_Leupax-GFP.lif	008
Leupaxin	41	21.89	52.1	2.38008	20170120_Cy5_CC3INTB3_Leupax-GFP.lif	020
Leupaxin	42	52.02	92.43	1.77682	20170120_Cy5_CC3INTB3_Leupax-GFP.lif	023
Leupaxin	43	17.12	41.55	2.42699	20170120_Cy5_CC3INTB3_Leupax-GFP.lif	025
Leupaxin	44	22.44	85.01	3.78832	20170120_Cy5_CC3INTB3_Leupax-GFP.lif	016
Leupaxin	45	21.28	80.66	3.79041	20170120_Cy5_CC3INTB3_Leupax-GFP.lif	030
Leupaxin	46	9.34	30.96	3.31478	20170120_Cy5_CC3INTB3_Leupax-GFP.lif	032
Leupaxin	47	26.96	106.37	3.94547	20170120_Cy5_CC3INTB3_Leupax-GFP.lif	022
Leupaxin	48	15.07	30.74	2.03981	20170120_Cy5_CC3INTB3_Leupax-GFP.lif	036
Leupaxin	49	22.05	39.42	1.78776	20170120_Cy5_CC3INTB3_Leupax-GFP.lif	040
Leupaxin	50	68.53	94.91	1.38494	20170120_Cy5_CC3INTB3_Leupax-GFP.lif	024
Leupaxin	51	18.78	41.43	2.20607	20170120_Cy5_CC3INTB3_Leupax-GFP.lif	026
Leupaxin	52	13.12	33.53	2.55564	20170120_Cy5_CC3INTB3_Leupax-GFP.lif	029
PINCH	1	26.46	44.47	1.68065	20170206_Cy5_CC3_ITGB3_GFP-PINCH.lif	004
PINCH	2	28.03	42.82	1.52765	20170206_Cy5_CC3_ITGB3_GFP-PINCH.lif	002
PINCH	3	41.3	51.09	1.23705	20170206_Cy5_CC3_ITGB3_GFP-PINCH.lif	005
PINCH	4	21.92	46.11	2.10356	20170206_Cy5_CC3_ITGB3_GFP-PINCH.lif	007
PINCH	5	23.18	33.88	1.4616	20170206_Cy5_CC3_ITGB3_GFP-PINCH.lif	009
PINCH	6	27.51	44.11	1.60342	20170206_Cy5_CC3_ITGB3_GFP-PINCH.lif	013
PINCH	7	17.08	21.73	1.27225	20170206_Cy5_CC3_ITGB3_GFP-PINCH.lif	015
PINCH	8	24.3	39.69	1.63333	20170206_Cy5_CC3_ITGB3_GFP-PINCH.lif	017
PINCH	9	60.92	91.5	1.50197	20170206_Cy5_CC3_ITGB3_GFP-PINCH.lif	001
PINCH	10	22.19	43.95	1.98062	20170206_Cy5_CC3_ITGB3_GFP-PINCH.lif	006
PINCH	11	45.22	68.6	1.51703	20170206_Cy5_CC3_ITGB3_GFP-PINCH.lif	010
PINCH	12	58.58	78.86	1.34619	20170206_Cy5_CC3_ITGB3_GFP-PINCH.lif	014
PINCH	13	39.93	35.09	0.878788	20170206_Cy5_CC3_ITGB3_GFP-PINCH.lif	018
PINCH	14	37.06	57.7	1.55693	20170206_Cy5_CC3_ITGB3_GFP-PINCH.lif	020
PINCH	15	19.68	28.99	1.47307	20170206_Cy5_CC3_ITGB3_GFP-PINCH.lif	022
PINCH	16	43.76	53.36	1.21938	20170206_Cy5_CC3_ITGB3_GFP-PINCH.lif	026
PINCH	17	23.15	27.72	1.19741	20170206_Cy5_CC3_ITGB3_GFP-PINCH.lif	033
PINCH	18	57.45	72.27	1.25796	20170206_Cy5_CC3_ITGB3_GFP-PINCH.lif	036
PINCH	19	40.09	50.88	1.26914	20170206_Cy5_CC3_ITGB3_GFP-PINCH.lif	038
PINCH	20	35.87	49.4	1.3772	20170206_Cy5_CC3_ITGB3_GFP-PINCH.lif	041
PINCH	21	23.73	41	1.72777	20210506_CEA3_ITGB3_GFP-PINCH.lif	001
PINCH	22	21.31	39	1.83013	20210506_CEA3_ITGB3_GFP-PINCH.lif	003
PINCH	23	27.24	37	1.3583	20210506_CEA3_ITGB3_GFP-PINCH.lif	005
PINCH	24	7.54	15	1.98939	20210506_CEA3_ITGB3_GFP-PINCH.lif	007
PINCH	25	10.93	24	2.19579	20210506_CEA3_ITGB3_GFP-PINCH.lif	009
PINCH	26	12.98	29	2.23421	20210506_CEA3_ITGB3_GFP-PINCH.lif	011
PINCH	27	38.09	58	1.52271	20210506_CEA3_ITGB3_GFP-PINCH.lif	013
PINCH	28	45.24	59	1.30416	20210506_CEA3_ITGB3_GFP-PINCH.lif	015
PINCH	29	26.66	56	2.10053	20210506_CEA3_ITGB3_GFP-PINCH.lif	017
PINCH	30	25.57	50	1.95542	20210506_CEA3_ITGB3_GFP-PINCH.lif	019
PINCH	31	19.71	31	1.57281	20210506_CEA3_ITGB3_GFP-PINCH.lif	021
PINCH	32	12.6	28	2.22222	20210506_CEA3_ITGB3_GFP-PINCH.lif	023
PINCH	33	10.89	25	2.29568	20210506_CEA3_ITGB3_GFP-PINCH.lif	025
PINCH	34	37.89	60	1.58353	20210506_CEA3_ITGB3_GFP-PINCH.lif	029
PINCH	35	26.52	52	1.96078	20210506_CEA3_ITGB3_GFP-PINCH.lif	031
PINCH	36	51.89	70	1.34901	20210506_CEA3_ITGB3_GFP-PINCH.lif	033
PINCH	37	9.31	35	3.7594	20210506_CEA3_ITGB3_GFP-PINCH.lif	035
PINCH	38	48.86	83	1.69873	20210506_CEA3_ITGB3_GFP-PINCH.lif	037
PINCH	39	39.5	64	1.62025	20210506_CEA3_ITGB3_GFP-PINCH.lif	039
PINCH	40	32.92	62	1.88335	20210506_CEA3_ITGB3_GFP-PINCH.lif	039
PINCH	41	24.33	45	1.84957	20210506_CEA3_ITGB3_GFP-PINCH.lif	042
PINCH	42	29.6	98	3.31081	20210625_CEA3-ITGB3_GFP-PINCH.lif	001
PINCH	43	22.03	42	1.90649	20210625_CEA3-ITGB3_GFP-PINCH.lif	003
PINCH	44	14.18	27	1.90409	20210625_CEA3-ITGB3_GFP-PINCH.lif	005
PINCH	45	42.46	70	1.64861	20210625_CEA3-ITGB3_GFP-PINCH.lif	007
PINCH	46	104.56	145	1.38676	20210625_CEA3-ITGB3_GFP-PINCH.lif	009
PINCH	47	101.83	171	1.67927	20210625_CEA3-ITGB3_GFP-PINCH.lif	011
PINCH	48	14.07	59	4.19332	20210625_CEA3-ITGB3_GFP-PINCH.lif	013
PINCH	49	136.45	159	1.16526	20210625_CEA3-ITGB3_GFP-PINCH.lif	013
Migfilin	1	6.7	18	2.68657	20210506_CEA3-ITGB3_GFP-Migfilin.lif	002
Migfilin	2	27.66	51	1.84382	20210506_CEA3-ITGB3_GFP-Migfilin.lif	004
Migfilin	3	43.97	107	2.43348	20210506_CEA3-ITGB3_GFP-Migfilin.lif	007
Migfilin	4	11.29	46	4.0744	20210506_CEA3-ITGB3_GFP-Migfilin.lif	10
Migfilin	5	22.59	50	2.21337	20210506_CEA3-ITGB3_GFP-Migfilin.lif	012
Migfilin	6	106.59	200	1.87635	20210506_CEA3-ITGB3_GFP-Migfilin.lif	014
Migfilin	7	10.64	13	1.2218	20210506_CEA3-ITGB3_GFP-Migfilin.lif	016
Migfilin	8	13.38	29	2.16741	20210506_CEA3-ITGB3_GFP-Migfilin.lif	021
Migfilin	9	25.41	47	1.84967	20210506_CEA3-ITGB3_GFP-Migfilin.lif	021
Migfilin	10	15.96	30	1.8797	20210506_CEA3-ITGB3_GFP-Migfilin.lif	023
Migfilin	11	22.06	29	1.3146	20210506_CEA3-ITGB3_GFP-Migfilin.lif	025
Migfilin	12	9.8	16	1.63265	20210506_CEA3-ITGB3_GFP-Migfilin.lif	027
Migfilin	13	81.35	123	1.51199	20210506_CEA3-ITGB3_GFP-Migfilin.lif	030
Migfilin	14	14.72	31	2.10598	20210506_CEA3-ITGB3_GFP-Migfilin.lif	032
Migfilin	15	104.87	116	1.10613	20210506_CEA3-ITGB3_GFP-Migfilin.lif	034
Migfilin	16	67.18	131	1.94999	20210506_CEA3-ITGB3_GFP-Migfilin.lif	036
Migfilin	17	17.53	36	2.05362	20210506_CEA3-ITGB3_GFP-Migfilin.lif	036
Migfilin	18	105.04	251	2.38957	20210506_CEA3-ITGB3_GFP-Migfilin.lif	039
Migfilin	19	54.67	171	3.12786	20210506_CEA3-ITGB3_GFP-Migfilin.lif	042
Migfilin	20	21.44	26	1.21269	20210506_CEA3-ITGB3_GFP-Migfilin.lif	044
Migfilin	21	58.72	103	1.75409	20210506_CEA3-ITGB3_GFP-Migfilin.lif	047
Migfilin	22	33.67	56	1.6632	20210506_CEA3-ITGB3_GFP-Migfilin.lif	049
Migfilin	23	35.47	82	2.31181	20210625_CEA3-ITGB3_GFP-Migfilin.lif	001
Migfilin	24	8.89	19	2.13723	20210625_CEA3-ITGB3_GFP-Migfilin.lif	003
Migfilin	25	73.12	89	1.21718	20210625_CEA3-ITGB3_GFP-Migfilin.lif	006
Migfilin	26	183.96	255	1.38617	20210625_CEA3-ITGB3_GFP-Migfilin.lif	006
Migfilin	27	59.33	83	1.39895	20210625_CEA3-ITGB3_GFP-Migfilin.lif	006
Migfilin	28	20.9	37	1.77033	20210625_CEA3-ITGB3_GFP-Migfilin.lif	012
Migfilin	29	35.97	50	1.39005	20210625_CEA3-ITGB3_GFP-Migfilin.lif	014
Migfilin	30	32.5	53.39	1.64277	20170123_Cy5_CC3INTB3_GFP-Migfilin.lif	005
Migfilin	31	23.16	40.67	1.75604	20170123_Cy5_CC3INTB3_GFP-Migfilin.lif	008
Migfilin	32	16.12	34.54	2.14268	20170123_Cy5_CC3INTB3_GFP-Migfilin.lif	011
Migfilin	33	18.86	28.84	1.52916	20170123_Cy5_CC3INTB3_GFP-Migfilin.lif	014
Migfilin	34	26.53	40.79	1.5375	20170123_Cy5_CC3INTB3_GFP-Migfilin.lif	017
Migfilin	35	18.34	31.27	1.70502	20170123_Cy5_CC3INTB3_GFP-Migfilin.lif	019
Migfilin	36	15.16	23.38	1.54222	20170123_Cy5_CC3INTB3_GFP-Migfilin.lif	021
Migfilin	37	26.91	36.49	1.356	20170123_Cy5_CC3INTB3_GFP-Migfilin.lif	024
Migfilin	38	52.98	85.91	1.62156	20170123_Cy5_CC3INTB3_GFP-Migfilin.lif	026
Migfilin	39	16.49	31.79	1.92784	20170123_Cy5_CC3INTB3_GFP-Migfilin.lif	002
Migfilin	40	16.06	27.52	1.71357	20170123_Cy5_CC3INTB3_GFP-Migfilin.lif	004
Migfilin	41	11.67	20.66	1.77035	20170123_Cy5_CC3INTB3_GFP-Migfilin.lif	006
Migfilin	42	7.88	18.97	2.40736	20170123_Cy5_CC3INTB3_GFP-Migfilin.lif	009
Migfilin	43	14.36	28.88	2.01114	20170123_Cy5_CC3INTB3_GFP-Migfilin.lif	012
Migfilin	44	55.57	91.44	1.64549	20170123_Cy5_CC3INTB3_GFP-Migfilin.lif	015
Migfilin	45	75.63	130.52	1.72577	20170123_Cy5_CC3INTB3_GFP-Migfilin.lif	018
Migfilin	46	73.63	111.28	1.51134	20170123_Cy5_CC3INTB3_GFP-Migfilin.lif	020
Migfilin	47	34.8	67.28	1.93333	20170123_Cy5_CC3INTB3_GFP-Migfilin.lif	022
Migfilin	48	79.99	204.62	2.55807	20170123_Cy5_CC3INTB3_GFP-Migfilin.lif	025
Migfilin	49	55.89	86.61	1.54965	20170123_Cy5_CC3INTB3_GFP-Migfilin.lif	027
Zyxin	1	53.94	68.87	1.27679	20170125_Cy5-CC3ITGB3_GFP-Zyxin.lif	001
Zyxin	2	51.41	116.84	2.27271	20170125_Cy5-CC3ITGB3_GFP-Zyxin.lif	003
Zyxin	3	34.02	53.45	1.57113	20170125_Cy5-CC3ITGB3_GFP-Zyxin.lif	004
Zyxin	4	39.87	133.28	3.34286	20170125_Cy5-CC3ITGB3_GFP-Zyxin.lif	007
Zyxin	5	8.45	14.15	1.67456	20170125_Cy5-CC3ITGB3_GFP-Zyxin.lif	009
Zyxin	6	58.24	73.9	1.26889	20170125_Cy5-CC3ITGB3_GFP-Zyxin.lif	008
Zyxin	7	29.99	46.86	1.56252	20170125_Cy5-CC3ITGB3_GFP-Zyxin.lif	014
Zyxin	8	106.32	71.91	0.676354	20170125_Cy5-CC3ITGB3_GFP-Zyxin.lif	016
Zyxin	9	61.78	54.57	0.883296	20170125_Cy5-CC3ITGB3_GFP-Zyxin.lif	019
Zyxin	10	12.83	30.44	2.37256	20170125_Cy5-CC3ITGB3_GFP-Zyxin.lif	002
Zyxin	11	13.14	39.11	2.97641	20170125_Cy5-CC3ITGB3_GFP-Zyxin.lif	006
Zyxin	12	46.32	83.8	1.80915	20170125_Cy5-CC3ITGB3_GFP-Zyxin.lif	010
Zyxin	13	9.16	21.3	2.32533	20170125_Cy5-CC3ITGB3_GFP-Zyxin.lif	013
Zyxin	14	58.4	59.52	1.01918	20170125_Cy5-CC3ITGB3_GFP-Zyxin.lif	015
Zyxin	15	13.32	25.37	1.90465	20170125_Cy5-CC3ITGB3_GFP-Zyxin.lif	017
Zyxin	16	87.61	106.56	1.2163	20170125_Cy5-CC3ITGB3_GFP-Zyxin.lif	012
Zyxin	17	23.42	25.19	1.07558	20170125_Cy5-CC3ITGB3_GFP-Zyxin.lif	022
Zyxin	18	29.01	43.02	1.48294	20170125_Cy5-CC3ITGB3_GFP-Zyxin.lif	024
Zyxin	19	29.73	71.71	2.41204	20170125_Cy5-CC3ITGB3_GFP-Zyxin.lif	026
Zyxin	20	27.45	71.05	2.58834	20170125_Cy5-CC3ITGB3_GFP-Zyxin.lif	027
Zyxin	21	25.05	47	1.87625	20210506_CEA3-ITGB3_GFP-Zyxin.lif	001
Zyxin	22	11.34	19	1.67549	20210506_CEA3-ITGB3_GFP-Zyxin.lif	003
Zyxin	23	9.96	19	1.90763	20210506_CEA3-ITGB3_GFP-Zyxin.lif	005
Zyxin	24	32.11	71	2.21115	20210506_CEA3-ITGB3_GFP-Zyxin.lif	007
Zyxin	25	25.98	36	1.38568	20210506_CEA3-ITGB3_GFP-Zyxin.lif	009
Zyxin	26	38.37	60	1.56372	20210506_CEA3-ITGB3_GFP-Zyxin.lif	011
Zyxin	27	30.12	44	1.46082	20210506_CEA3-ITGB3_GFP-Zyxin.lif	013
Zyxin	28	31.15	36	1.1557	20210506_CEA3-ITGB3_GFP-Zyxin.lif	013
Zyxin	29	23.87	46	1.92711	20210506_CEA3-ITGB3_GFP-Zyxin.lif	015
Zyxin	30	6.73	15	2.22883	20210506_CEA3-ITGB3_GFP-Zyxin.lif	017
Zyxin	31	16.46	45	2.7339	20210506_CEA3-ITGB3_GFP-Zyxin.lif	017
Zyxin	32	10.66	28	2.62664	20210506_CEA3-ITGB3_GFP-Zyxin.lif	019
Zyxin	33	37.92	56	1.47679	20210506_CEA3-ITGB3_GFP-Zyxin.lif	021
Zyxin	34	12.52	25	1.99681	20210506_CEA3-ITGB3_GFP-Zyxin.lif	023
Zyxin	35	44.22	80	1.80914	20210506_CEA3-ITGB3_GFP-Zyxin.lif	025
Zyxin	36	13.24	31	2.34139	20210506_CEA3-ITGB3_GFP-Zyxin.lif	027
Zyxin	37	19.78	70	3.53893	20210506_CEA3-ITGB3_GFP-Zyxin.lif	029
Zyxin	38	15.67	28	1.78685	20210506_CEA3-ITGB3_GFP-Zyxin.lif	031
Zyxin	39	15.69	46	2.9318	20210506_CEA3-ITGB3_GFP-Zyxin.lif	033
Zyxin	40	9.1	22	2.41758	20210506_CEA3-ITGB3_GFP-Zyxin.lif	036
Zyxin	41	12.57	25	1.98886	20210506_CEA3-ITGB3_GFP-Zyxin.lif	036
Zyxin	42	61.03	159	2.60528	20210506_CEA3-ITGB3_GFP-Zyxin.lif	038
Zyxin	43	28.94	55	1.90048	20210506_CEA3-ITGB3_GFP-Zyxin.lif	040
Zyxin	44	10.33	24	2.32333	20210625_CEA3-ITGB3_GFP-Zyx.lif	002
Zyxin	45	19.33	48	2.48319	20210625_CEA3-ITGB3_GFP-Zyx.lif	004
Zyxin	46	95.97	233	2.42784	20210625_CEA3-ITGB3_GFP-Zyx.lif	006
Zyxin	47	100.66	140	1.39082	20210625_CEA3-ITGB3_GFP-Zyx.lif	006
Zyxin	48	87.44	225	2.57319	20210625_CEA3-ITGB3_GFP-Zyx.lif	008
Zyxin	49	27.24	41	1.50514	20210625_CEA3-ITGB3_GFP-Zyx.lif	010
Zyxin	50	33.12	53	1.60024	20210625_CEA3-ITGB3_GFP-Zyx.lif	012
Zyxin	51	38.43	91	2.36794	20210625_CEA3-ITGB3_GFP-Zyx.lif	014
Zyxin	52	63.55	102	1.60504	20210625_CEA3-ITGB3_GFP-Zyx.lif	016
Zyxin	53	14.8	29	1.95946	20210625_CEA3-ITGB3_GFP-Zyx.lif	018
Zyxin	54	77.33	139	1.79749	20210625_CEA3-ITGB3_GFP-Zyx.lif	017
LASP1	1	8.61	12.95	1.50407	20170202_Cy5_CC3ITGB3_GFP-Lasp1.lif	001
LASP1	2	8.87	10.19	1.14882	20170202_Cy5_CC3ITGB3_GFP-Lasp1.lif	002
LASP1	3	40.82	86.28	2.11367	20170202_Cy5_CC3ITGB3_GFP-Lasp1.lif	005
LASP1	4	78.82	110.31	1.39952	20170202_Cy5_CC3ITGB3_GFP-Lasp1.lif	007
LASP1	5	23.09	35.21	1.5249	20170202_Cy5_CC3ITGB3_GFP-Lasp1.lif	010
LASP1	6	36.06	25.07	0.69523	20170202_Cy5_CC3ITGB3_GFP-Lasp1.lif	013
LASP1	7	31.93	49.83	1.5606	20170202_Cy5_CC3ITGB3_GFP-Lasp1.lif	016
LASP1	8	45.74	68.84	1.50503	20170202_Cy5_CC3ITGB3_GFP-Lasp1.lif	018
LASP1	9	30.84	61.1	1.98119	20170202_Cy5_CC3ITGB3_GFP-Lasp1.lif	020
LASP1	10	50.93	82.61	1.62203	20170202_Cy5_CC3ITGB3_GFP-Lasp1.lif	022
LASP1	11	81.37	149.83	1.84134	20170202_Cy5_CC3ITGB3_GFP-Lasp1.lif	024
LASP1	12	49.8	87.94	1.76586	20170202_Cy5_CC3ITGB3_GFP-Lasp1.lif	026
LASP1	13	55.34	79.89	1.44362	20170202_Cy5_CC3ITGB3_GFP-Lasp1.lif	028
LASP1	14	16.03	25.34	1.58079	20170202_Cy5_CC3ITGB3_GFP-Lasp1.lif	030
LASP1	15	17.69	26.5	1.49802	20170202_Cy5_CC3ITGB3_GFP-Lasp1.lif	032
LASP1	16	34.31	75.06	2.1877	20170202_Cy5_CC3ITGB3_GFP-Lasp1.lif	034
LASP1	17	15.46	18.11	1.17141	20170202_Cy5_CC3ITGB3_GFP-Lasp1.lif	036
LASP1	18	9.15	15.06	1.6459	20170202_Cy5_CC3ITGB3_GFP-Lasp1.lif	038
LASP1	19	45.69	72.14	1.5789	20170202_Cy5_CC3ITGB3_GFP-Lasp1.lif	040
LASP1	20	41.31	75.53	1.82837	20170202_Cy5_CC3ITGB3_GFP-Lasp1.lif	042
LASP1	21	30.46	54	1.77282	20210625_CEA3-ITGB3_GFP-LASP1.lif	001
LASP1	22	79.68	214	2.68574	20210625_CEA3-ITGB3_GFP-LASP1.lif	003
LASP1	23	64.57	255	3.9492	20210625_CEA3-ITGB3_GFP-LASP1.lif	005
LASP1	24	63.31	171	2.701	20210625_CEA3-ITGB3_GFP-LASP1.lif	007
LASP1	25	106.74	249	2.33277	20210625_CEA3-ITGB3_GFP-LASP1.lif	009
LASP1	26	71.28	219	3.07239	20210625_CEA3-ITGB3_GFP-LASP1.lif	011
LASP1	27	73.26	96	1.3104	20210625_CEA3-ITGB3_GFP-LASP1.lif	013
LASP1	28	47.4	82	1.72996	20210625_CEA3-ITGB3_GFP-LASP1.lif	016
LASP1	29	120.69	255	2.11285	20210625_CEA3-ITGB3_GFP-LASP1.lif	018
LASP1	30	25.15	59	2.34592	20210625_CEA3-ITGB3_GFP-LASP1.lif	020
LASP1	31	17.05	62	3.63636	20210625_CEA3-ITGB3_GFP-LASP1.lif	022
LASP1	32	27.92	64	2.29226	20210625_CEA3-ITGB3_GFP-LASP1.lif	024
LASP1	33	45.48	128	2.81442	20210625_CEA3-ITGB3_GFP-LASP1.lif	26
LASP1	34	44.38	91	2.05047	20210625_CEA3-ITGB3_GFP-LASP1.lif	028
LASP1	35	15.43	61	3.95334	20210625_CEA3-ITGB3_GFP-LASP1.lif	031
LASP1	36	64.35	101	1.56954	20210625_CEA3-ITGB3_GFP-LASP1.lif	033
LASP1	37	103.57	255	2.4621	20210625_CEA3-ITGB3_GFP-LASP1.lif	035
LASP1	38	111.42	255	2.28864	20210625_CEA3-ITGB3_GFP-LASP1.lif	037
LASP1	39	30.12	60	1.99203	20210625_CEA3-ITGB3_GFP-LASP1.lif	039
One-way analysis of variance
P value	< 0.0001
P value summary	***
Are means signif. different? (P < 0.05)	Yes
Number of groups	10
F	34,91
R squared	0,3615
Bartlett's test for equal variances
Bartlett's statistic (corrected)	412,3
P value	< 0.0001
P value summary	***
Do the variances differ signif. (P < 0.05)	Yes
ANOVA Table	SS	df	MS
Treatment (between columns)	298,4	9	33,16
Residual (within columns)	527,1	555	0,9498
Total	825,6	564
Bonferroni's Multiple Comparison Test	Mean Diff.	t	Significant? P < 0.01?	Summary	99% CI of diff
EGFP vs paxillin	-1,764	10,54	Yes	***	-2.386 to -1.142
EGFP vs leupaxin	-1,074	5,783	Yes	***	-1.763 to -0.3836
EGFP vs Hic-5	-1,276	7,045	Yes	***	-1.949 to -0.6027
EGFP vs PINCH	-0,1060	0,5828	No	ns	-0.7822 to 0.5702
EGFP vs migfilin	-0,07641	0,4159	No	ns	-0.7593 to 0.6064
EGFP vs vinculin	0,04624	0,2786	No	ns	-0.5708 to 0.6632
EGFP vs zyxin	-0,3479	1,874	No	ns	-1.038 to 0.3420
EGFP vs lasp 1	-0,2345	1,188	No	ns	-0.9685 to 0.4994
EGFP vs Talin1	-1,896	9,460	Yes	***	-2.641 to -1.151
paxillin vs leupaxin	0,6902	3,933	Yes	**	0.03788 to 1.342
paxillin vs Hic-5	0,4880	2,859	No	ns	-0.1465 to 1.122
paxillin vs PINCH	1,658	9,660	Yes	***	1.020 to 2.295
paxillin vs migfilin	1,687	9,726	Yes	***	1.042 to 2.332
paxillin vs vinculin	1,810	11,71	Yes	***	1.235 to 2.385
paxillin vs zyxin	1,416	8,067	Yes	***	0.7635 to 2.068
paxillin vs lasp 1	1,529	8,134	Yes	***	0.8304 to 2.228
paxillin vs Talin1	-0,1327	0,6941	No	ns	-0.8431 to 0.5777
leupaxin vs Hic-5	-0,2022	1,072	No	ns	-0.9033 to 0.4989
leupaxin vs PINCH	0,9675	5,107	Yes	***	0.2633 to 1.672
leupaxin vs migfilin	0,9971	5,216	Yes	***	0.2866 to 1.708
leupaxin vs vinculin	1,120	6,428	Yes	***	0.4722 to 1.767
leupaxin vs zyxin	0,7256	3,760	Yes	**	0.008273 to 1.443
leupaxin vs lasp 1	0,8390	4,104	Yes	**	0.07916 to 1.599
leupaxin vs Talin1	-0,8228	3,969	Yes	**	-1.593 to -0.05231
Hic-5 vs PINCH	1,170	6,322	Yes	***	0.4820 to 1.857
Hic-5 vs migfilin	1,199	6,421	Yes	***	0.5051 to 1.893
Hic-5 vs vinculin	1,322	7,805	Yes	***	0.6924 to 1.951
Hic-5 vs zyxin	0,9278	4,918	Yes	***	0.2267 to 1.629
Hic-5 vs lasp 1	1,041	5,198	Yes	***	0.2966 to 1.786
Hic-5 vs Talin1	-0,6207	3,053	No	ns	-1.376 to 0.1348
PINCH vs migfilin	0,02961	0,1579	No	ns	-0.6676 to 0.7269
PINCH vs vinculin	0,1523	0,8942	No	ns	-0.4806 to 0.7852
PINCH vs zyxin	-0,2419	1,277	No	ns	-0.9461 to 0.4623
PINCH vs lasp 1	-0,1285	0,6391	No	ns	-0.8759 to 0.6189
PINCH vs Talin1	-1,790	8,775	Yes	***	-2.549 to -1.032
migfilin vs vinculin	0,1227	0,7124	No	ns	-0.5173 to 0.7626
migfilin vs zyxin	-0,2715	1,420	No	ns	-0.9820 to 0.4390
migfilin vs lasp 1	-0,1581	0,7801	No	ns	-0.9115 to 0.5953
migfilin vs Talin1	-1,820	8,852	Yes	***	-2.584 to -1.056
vinculin vs zyxin	-0,3942	2,263	No	ns	-1.042 to 0.2534
vinculin vs lasp 1	-0,2808	1,503	No	ns	-0.9751 to 0.4135
vinculin vs Talin1	-1,943	10,23	Yes	***	-2.649 to -1.237
zyxin vs lasp 1	0,1134	0,5546	No	ns	-0.6464 to 0.8732
zyxin vs Talin1	-1,548	7,469	Yes	***	-2.319 to -0.7779
lasp 1 vs Talin1	-1,662	7,623	Yes	***	-2.472 to -0.8516

## Sheet: Fig.S2A
S1_Data Fig. S2A
Crosspeak / Residue		Residue Number	HetNOE_Rep1	HetNOE_Rep2	HetNOE_Rep3	Mean value	Standard deviation
			V1/V2	V1/V2	V1/V2
H/N R3	3	382	0.717892	0.583969	0.683532	0.661797	0.0695566
H/N C4	4	383	0.812544	0.687348	0.601532	0.700475	0.106117
H/N Y5	5	384	0.903688	0.873364	0.791434	0.856162	0.0580702
H/N Y6	6	385	0.819889	1.0004	0.839989	0.886758	0.0989246
H/N C7	7	386	0.724184	0.770818	0.947611	0.814204	0.117863
H/N N8	8	387	0.880418	0.73019	0.846365	0.818991	0.078766
H/N G9	9	388	0.747712	0.737204	0.773096	0.752671	0.0184529
H/N I11	11	390	0.714846	0.880186	0.750074	0.781702	0.0870896
H/N L12	12	391	0.621934	0.67999	0.609447	0.637124	0.0376449
H/N D13	13	392	0.849658	0.833421	0.120562	0.601214	0.416336
H/N K14	14	393	0.407377	0.539731	0.530828	0.492645	0.0739787
H/N V15	15	394	0.826483	0.703739	0.894094	0.808105	0.0964991
H/N V16	16	395	0.7691	0.782679	0.677804	0.743194	0.0570356
H/N T17	17	396	0.624839	0.744034	0.703808	0.690894	0.0606379
H/N A18	18	397	0.826206	0.804045	0.728788	0.786347	0.0510638
H/N L19	19	398	0.803331	0.784474	0.837079	0.808295	0.0266516
H/N D20	20	399	0.757942	0.71136	0.75571	0.74167	0.0262736
H/N R21	21	400	0.742793	0.853968	0.78557	0.79411	0.0560775
H/N T22	22	401	0.863087	0.767489	0.736699	0.789092	0.065905
H/N W23	23	402	0.998159	0.847138	0.939039	0.928112	0.076101
H/N H24	24	403	0.757985	0.833548	0.893681	0.828405	0.0679943
H/N E26	26	405	0.882078	0.90085	0.775537	0.852822	0.0675856
H/N H27	27	406	0.952161	0.902735	0.807939	0.887612	0.073291
H/N F28	28	407	0.780865	0.887022	0.83	0.832629	0.0531272
H/N F29	29	408	0.815177	0.841329	0.958709	0.871738	0.0764457
H/N C30	30	409	0.799762	1.06163	0.877348	0.912914	0.134508
H/N A31	31	410	0.916974	0.933238	0.841937	0.897383	0.0487016
H/N Q32	32	411	0.971566	0.970722	1.00105	0.981112	0.0172695
H/N C33	33	412	0.880595	0.903213	0.994707	0.926172	0.0604213
H/N G34	34	413	0.858988	0.978258	0.881382	0.906209	0.0633931
H/N A35	35	414	0.946693	0.938043	0.985497	0.956744	0.0252731
H/N F36	36	415	0.810801	0.963821	0.935065	0.903229	0.0813259
H/N F37	37	416	0.771227	0.910188	0.862793	0.848069	0.0706407
H/N G38	38	417	0.663583	0.70503	0.776093	0.714902	0.0569013
H/N E40	40	419	0.553673	0.512511	0.52476	0.530314	0.0211359
H/N G41	41	420	0.677009	0.729899	0.700439	0.702449	0.0265024
H/N F42	42	421	0.767836	0.755827	0.706413	0.743359	0.0325548
H/N H43	43	422	0.914049	0.905039	0.839225	0.886105	0.0408481
H/N E44	44	423	0.699952	0.895315	0.868092	0.82112	0.105813
H/N K45	45	424	0.808965	0.776739	0.839105	0.80827	0.0311891
H/N G47	47	426	0.703277	0.916641	0.681095	0.767004	0.130063
H/N K48	48	427	0.713038	0.894586	0.841927	0.816517	0.0934036
H/N A49	49	428	0.702927	0.702107	0.767216	0.724083	0.0373563
H/N Y50	50	429	0.631921	0.754246	0.929066	0.771744	0.149343
H/N C51	51	430	0.93432	0.841628	0.866312	0.880753	0.0480037
H/N R52	52	431	0.799698	0.917746	0.825074	0.847506	0.0621388
H/N K53	53	432	0.802993	0.796528	0.863362	0.820961	0.0368622
H/N D54	54	433	0.850411	0.868785	0.997178	0.905458	0.0799617
H/N Y55	55	434	0.842576	1.01214	0.900645	0.918454	0.0861744
H/N F56	56	435	0.819836	0.936015	0.896206	0.884019	0.0590407
H/N D57	57	436	0.887928	0.808935	0.857004	0.851289	0.0398052
H/N M58	58	437	0.791178	0.887513	0.923823	0.867505	0.0685487
H/N F59	59	438	0.803916	0.791587	0.789686	0.795063	0.00772568
H/N A60	60	439	0.768479	0.747925	0.721211	0.745872	0.0237007
H/N K62	62	441	0.835898	0.820184	0.752457	0.802846	0.0443401
H/N C63	63	442	0.851111	0.814555	0.807097	0.824254	0.0235559
H/N G64	64	443	0.931181	0.704676	0.954988	0.863615	0.138159
H/N G65	65	444	0.832367	1.10596	0.832748	0.923692	0.15785
H/N C66	66	445	0.828055	0.909323	0.930474	0.889284	0.0540703
H/N A67	67	446	0.788145	0.953176	0.877485	0.872935	0.0826099
H/N R68	68	447	0.730479	0.925965	0.86181	0.839418	0.0996483
H/N A69	69	448	0.893006	0.718645	0.802022	0.804558	0.0872085
H/N I70	70	449	0.831385	0.896094	0.869191	0.865557	0.0325071
H/N L71	71	450	0.643023	0.82163	0.70716	0.723938	0.0904775
H/N E72	72	451	0.363446	0.289689	0.322037	0.325058	0.0369713
H/N N73	73	452	0.417038	0.484065	0.465436	0.455513	0.0345977
H/N Y74	74	453	0.789911	0.824492	0.793544	0.802649	0.0190036
H/N I75	75	454	0.850347	0.782046	0.797918	0.810104	0.0357437
H/N S76	76	455	1.00882	0.898737	0.720608	0.876055	0.145438
H/N A77	77	456	0.825106	0.957934	0.726658	0.836566	0.116063
H/N L78	78	457	0.656255	0.821403	0.979043	0.818901	0.161409
H/N N79	79	458	0.853941	0.705705	0.948268	0.835971	0.122276
H/N T80	80	459	0.85091	0.763414	0.830845	0.815057	0.0458353
H/N L81	81	460	0.735808	0.725174	0.705727	0.722236	0.0152542
H/N W82	82	461	0.725417	0.916387	0.740616	0.79414	0.106142
H/N H83	83	462	0.801513	0.808477	0.912892	0.840961	0.0623916
H/N E85	85	464	0.943808	0.96664	0.798059	0.902836	0.0914542
H/N C86	86	465	0.930432	0.997535	0.858185	0.928717	0.0696912
H/N F87	87	466	0.811115	0.787441	0.835739	0.811432	0.0241509
H/N V88	88	467	0.776701	0.95927	0.868168	0.868046	0.0912846
H/N C89	89	468	0.847474	0.962858	1.09414	0.968157	0.123417
H/N R90	90	469	0.935665	0.934939	0.861669	0.910758	0.0425136
H/N E91	91	470	0.801507	0.833004	0.910104	0.848205	0.0558718
H/N F93	93	472	1.04076	0.662625	0.872805	0.85873	0.18946
H/N F96	96	475	0.936124	0.862007	1.00039	0.932839	0.0692484
H/N V97	97	476	0.485828	1.34542	0.562894	0.798047	0.475601
H/N G99	99	478	0.43957	0.780433	0.732656	0.650886	0.184558
H/N S100	100	479	0.617848	0.547433	0.374447	0.513242	0.125251
H/N F101	101	480	0.573413	0.915107	0.570839	0.686453	0.198024
H/N F102	102	481	0.767893	0.787069	0.972976	0.842646	0.113276
H/N E103	103	482	0.719018	0.796364	0.718329	0.74457	0.0448556
H/N H104	104	483	0.724769	0.907775	1.06284	0.898461	0.169226
H/N D105	105	484	1.26762	0.61985	0.349685	0.745718	0.471735
H/N G106	106	485	0.863444	0.828501	0.694671	0.795539	0.0890838
H/N Q107	107	486	0.862105	0.982998	0.891243	0.912115	0.0630912
H/N Y109	109	488	0.812829	0.846395	0.95915	0.872792	0.0766486
H/N C110	110	489	0.837494	1.1019	0.934171	0.957856	0.133786
H/N E111	111	490	0.791683	0.990351	0.729364	0.837133	0.136301
H/N V112	112	491	0.744088	0.799068	0.729064	0.757407	0.0368536
H/N H113	113	492	0.635869	0.739874	1.19537	0.857039	0.297586
H/N Y114	114	493	0.700385	0.711114	0.649995	0.687165	0.032634
H/N H115	115	494	0.898813	1.13118	0.919515	0.98317	0.128598
H/N E116	116	495	0.717099	0.780281	0.724695	0.740692	0.0344949
H/N R117	117	496	0.690551	0.874621	0.885013	0.816728	0.109396
H/N R118	118	497	0.660769	0.728342	0.703434	0.697515	0.0341731
H/N G119	119	498	0.650635	0.546385	0.540064	0.579028	0.062094
H/N S120	120	499	0.496222	0.417692	0.602791	0.505568	0.0929032
H/N E122	122	501	0.310643	0.285906	0.327749	0.308099	0.0210372
H/N Y123	123	502	0.188753	0.200561	0.172759	0.187358	0.0139535
H/N F124	124	503	0.0350988	0.0715333	-0.0454108	0.0204071	0.0598403
H/N K125	125	504	-0.296668	-0.236946	-0.361429	-0.298348	0.0622587
	126	505
H/N G127	127	506	-5.45949	-4.75084	-4.6242	-4.94484	0.450172

## Sheet: Fig.S3F
S1_Data Fig. S3F
Intb3 wt + GFP	Intb3 wt + Pax wt	Intb3 d3aa + Pax wt	Intb3 d8aa + Pax wt	Intb3 S778A + Pax wt			One-way analysis of variance
1.21	4.37	1.67	1.56	1.11			P value	< 0.0001
1.75	3.49	3.05	1.53	1.64			P value summary	***
2.25	5.56	1.86	1.02	1.23			Are means signif. different? (P < 0.05)	Yes
1.27	4.07	1.51	1.58	1.44			Number of groups	5
1.24	4.9	2.29	2.76	2.04			F	23,86
1.17	2.68	2.14	1.73	1.16			R squared	0,9052
1.65	2.02	1.93	1.85	3.14
1.14	2.41	2.41	1.65	1.47			ANOVA Table	SS	df	MS
1.64	2.54	2.03	1.7	2.86			Treatment (between columns)	15270	4	3818
1.99	3.1	4.84	1.59	1.75			Residual (within columns)	1600	10	160,0
1.58	2.5	1.97	1.77	1.97			Total	16870	14
2.07	3.54	1.61	1.89	2.38
2.23	3.65	1.33	1.76	1.62			Bonferroni's Multiple Comparison Test	Mean Diff.	t	Significant? P < 0.05?	Summary	95% CI of diff
1.93	3.89	2.09	1.69	1.38			Intb3 wt + GFP vs Intb3 wt + Pax wt	-85,00	8,230	Yes	***	-122.0 to -48.01
1.2	4.58	1.59	1.37	3.61			Intb3 wt + GFP vs Intb3 d8aa + Pax wt	-8,333	0,8069	No	ns	-45.32 to 28.66
2.21	3.88	2.08	1.67	3.26			Intb3 wt + GFP vs Intb3 dRGT + Pax wt	-38,33	3,712	Yes	*	-75.32 to -1.345
1.47	2.47	2.85	2.3	3.5			Intb3 wt + GFP vs Intb3 S778A + Pax wt	-61,67	5,971	Yes	**	-98.66 to -24.68
1.67	1.48	1.73	2.1	2.45			Intb3 wt + Pax wt vs Intb3 d8aa + Pax wt	76,67	7,423	Yes	***	39.68 to 113.7
1.82	3.17	1.43	1.32	1.91			Intb3 wt + Pax wt vs Intb3 dRGT + Pax wt	46,67	4,518	Yes	*	9.678 to 83.66
1.75	3.48	1.85	1.56	2.22			Intb3 wt + Pax wt vs Intb3 S778A + Pax wt	23,33	2,259	No	ns	-13.66 to 60.32
1.27	3.79	1.55	1.72	2.32			Intb3 d8aa + Pax wt vs Intb3 dRGT + Pax wt	-30,00	2,905	No	ns	-66.99 to 6.988
1.86	1.61	1.39	2.06	1.83			Intb3 d8aa + Pax wt vs Intb3 S778A + Pax wt	-53,33	5,164	Yes	**	-90.32 to -16.34
1.62	2.05	2.35	1.68	4.6			Intb3 dRGT + Pax wt vs Intb3 S778A + Pax wt	-23,33	2,259	No	ns	-60.32 to 13.66
1.33	3.29	3.33	1.62	3.03
1.58	2.05	2.93	1.57	2.3
1.41	1.85	1.76	1.52	2.8
1.55	4.26	1.58	1.66	2.88
1.37	2.34	3.22	1.86	2.32
1.49	2.5	2.38	2.36	4.88
1.27	3.49	1.79	1.5	3.38
1.4	3.17	3.07	1.55	3.13
1.4	3.99	2.32	2.11	4.36
1.5	3.58	2.15	1.73	4.72
1.23	2.94	1.92	1.89	1.81
1.33	8.76	2.01	1.76	2.13
1.46	2.11	2.16	1.46	3.96
1.31	4.29	1.83	1.58	1.94
1.16	3.83	2.21	1.47	2.48
1.22	3.09	1.43	1.12	2.84
1.66	2.76	2.18	1.62	2.02
1.35	3.32	1.62	1.61	2.15
1.58	4.18	2.25	2.05	1.9
1.37	4.24	1.52	1.75	1.27
1.6	2.6	1.63	1.06	2.25
1.84	2.41	1.8	1.39	2.59
1.63	3.37	1.29	1.81	2.18
1.56	3.53	1.56	1.68	2.85
1.45	2.83	1.89	1.46	3.6
1.42	2.29	3.14	1.69	2.01
1.08	2.83	1.84	1.62	2.31
1.3	2.86	2.4	2.21	2
1.76	2.47	1.55	1.67	3.18
1.41	3.96	2.12	1.44	1.78
1.39	1.54	1.54	1.74	2.03
1.13	1.6	1.61	2.06	1.79
1.48	3.18	2.05	1.5	1.67
1.32	2.39	1.97	1.74	2.28
2	2.15	1.85	1.82	2.5
1.24	2.63	1.89	1.97	2.83
1.81	3.3	2.08	1.85	2.1

## Sheet: Fig.S5B
S1_Data Fig. S5B
spreading assay paxillin mutants on 30 and 120 min fibronectin
Cell type	spreading time [min]	Cell no.	Area	Circ.	AR	Round	Solidity	Image file	Image no.
3T3	30	1	1142.63	0.15	1.626	0.615	0.722	20210428_30min_5ugFN_3T3.lif	Img001
3T3	30	2	1323.62	0.332	1.166	0.857	0.877	20210428_30min_5ugFN_3T3.lif	Img001
3T3	30	3	1007.17	0.187	1.126	0.888	0.583	20210428_30min_5ugFN_3T3.lif	Img001
3T3	30	4	393.661	0.396	1.113	0.898	0.891	20210428_30min_5ugFN_3T3.lif	Img001
3T3	30	5	690.034	0.253	1.152	0.868	0.809	20210428_30min_5ugFN_3T3.lif	Img001
3T3	30	6	655.677	0.304	1.02	0.98	0.797	20210428_30min_5ugFN_3T3.lif	Img003
3T3	30	7	713.92	0.285	1.501	0.666	0.782	20210428_30min_5ugFN_3T3.lif	Img003
3T3	30	8	1421.71	0.311	1.164	0.859	0.827	20210428_30min_5ugFN_3T3.lif	Img003
3T3	30	9	1337.72	0.214	1.287	0.777	0.673	20210428_30min_5ugFN_3T3.lif	Img003
3T3	30	10	789.866	0.279	1.493	0.67	0.823	20210428_30min_5ugFN_3T3.lif	Img003
3T3	30	11	1458.62	0.23	1.489	0.671	0.741	20210428_30min_5ugFN_3T3.lif	Img003
3T3	30	12	1060.79	0.245	1.472	0.679	0.723	20210428_30min_5ugFN_3T3.lif	Img005
3T3	30	13	460.177	0.358	1.162	0.86	0.849	20210428_30min_5ugFN_3T3.lif	Img005
3T3	30	14	982.417	0.193	1.322	0.756	0.675	20210428_30min_5ugFN_3T3.lif	Img005
3T3	30	15	1217.36	0.242	1.463	0.683	0.742	20210428_30min_5ugFN_3T3.lif	Img005
3T3	30	16	1006.13	0.183	1.453	0.688	0.704	20210428_30min_5ugFN_3T3.lif	Img005
3T3	30	17	737.348	0.364	1.007	0.993	0.74	20210428_30min_5ugFN_3T3.lif	Img005
3T3	30	18	1142.63	0.202	1.383	0.723	0.771	20210428_30min_5ugFN_3T3.lif	Img005
3T3	30	19	627.9	0.246	1.318	0.759	0.918	20210428_30min_5ugFN_3T3.lif	Img005
3T3	30	20	853.259	0.405	1.118	0.894	0.881	20210428_30min_5ugFN_3T3.lif	Img007
3T3	30	21	1340.91	0.208	1.185	0.844	0.679	20210428_30min_5ugFN_3T3.lif	Img007
3T3	30	22	464.24	0.177	1.273	0.785	0.739	20210428_30min_5ugFN_3T3.lif	Img007
3T3	30	23	1231.38	0.238	1.314	0.761	0.719	20210428_30min_5ugFN_3T3.lif	Img007
3T3	30	24	766.33	0.472	1.123	0.891	0.901	20210428_30min_5ugFN_3T3.lif	Img007
3T3	30	25	956.909	0.506	1.338	0.747	0.886	20210428_30min_5ugFN_3T3.lif	Img007
3T3	30	26	1193.07	0.241	1.346	0.743	0.659	20210428_30min_5ugFN_3T3.lif	Img007
3T3	30	27	756.319	0.357	1.266	0.79	0.893	20210428_30min_5ugFN_3T3.lif	Img009
3T3	30	28	2032.99	0.193	1.16	0.862	0.746	20210428_30min_5ugFN_3T3.lif	Img009
3T3	30	29	853.73	0.108	1.325	0.755	0.73	20210428_30min_5ugFN_3T3.lif	Img009
3T3	30	30	765.458	0.193	1.153	0.867	0.808	20210428_30min_5ugFN_3T3.lif	Img009
3T3	30	31	1409.8	0.317	1.014	0.986	0.904	20210428_30min_5ugFN_3T3.lif	Img009
3T3	30	32	1936	0.129	1.1	0.909	0.829	20210428_30min_5ugFN_3T3.lif	Img009
3T3	30	33	1514.77	0.113	1.162	0.86	0.609	20210428_30min_5ugFN_3T3.lif	Img011
3T3	30	34	1356.94	0.096	1.2	0.834	0.738	20210428_30min_5ugFN_3T3.lif	Img011
3T3	30	35	1224.34	0.105	1.058	0.945	0.723	20210428_30min_5ugFN_3T3.lif	Img011
3T3	30	36	1644.63	0.39	1.327	0.754	0.882	20210428_30min_5ugFN_3T3.lif	Img011
3T3	30	37	1396.32	0.287	1.421	0.704	0.859	20210428_30min_5ugFN_3T3.lif	Img011
3T3	30	38	1556.19	0.169	1.321	0.757	0.762	20210428_30min_5ugFN_3T3.lif	Img013
3T3	30	39	2374.75	0.213	1.033	0.968	0.795	20210428_30min_5ugFN_3T3.lif	Img013
3T3	30	40	970.28	0.245	1.777	0.563	0.739	20210428_30min_5ugFN_3T3.lif	Img013
3T3	30	41	840.22	0.147	1.259	0.795	0.712	20210428_30min_5ugFN_3T3.lif	Img013
3T3	30	42	797.906	0.249	1.382	0.723	0.756	20210428_30min_5ugFN_3T3.lif	Img013
3T3	30	43	854.879	0.166	1.144	0.874	0.698	20210428_30min_5ugFN_3T3.lif	Img015
3T3	30	44	1213.03	0.199	1.277	0.783	0.742	20210428_30min_5ugFN_3T3.lif	Img015
3T3	30	45	498.756	0.221	1.411	0.709	0.717	20210428_30min_5ugFN_3T3.lif	Img015
3T3	30	46	974.261	0.343	1.315	0.761	0.805	20210428_30min_5ugFN_3T3.lif	Img015
3T3	30	47	251.489	0.441	1.59	0.629	0.871	20210428_30min_5ugFN_3T3.lif	Img015
3T3	30	48	793.163	0.403	1.188	0.842	0.826	20210428_30min_5ugFN_3T3.lif	Img015
3T3	30	49	1169.04	0.082	1.964	0.509	0.73	20210428_30min_5ugFN_3T3.lif	Img017
3T3	30		497.78					20210428_30min_5ugFN_3T3.lif	Img017
3T3	30	50	956.37	0.316	1.276	0.784	0.788	20210428_30min_5ugFN_3T3.lif	Img017
3T3	30	51	796.64	0.171	1.487	0.673	0.797	20210428_30min_5ugFN_3T3.lif	Img017
3T3	30	52	782.81	0.244	1.288	0.777	0.859	20210428_30min_5ugFN_3T3.lif	Img017
3T3	30	53	828.73	0.201	1.6	0.625	0.773	20210428_30min_5ugFN_3T3.lif	Img017
3T3	30	54	794.552	0.26	1.324	0.755	0.829	20210428_30min_5ugFN_3T3.lif	Img017
3T3	30	55	2080.69	0.113	1.411	0.709	0.717	20210428_30min_5ugFN_3T3.lif	Img017
3T3	30	56	927.7	0.12	1.167	0.857	0.625	20210428_30min_5ugFN_3T3.lif	Img017
3T3	30	57	717.74	0.167	1.519	0.659	0.747	20210428_30min_5ugFN_3T3.lif	Img019
3T3	30	58	682.688	0.153	1.272	0.786	0.784	20210428_30min_5ugFN_3T3.lif	Img019
3T3	30	59	1157.78	0.415	1.491	0.671	0.946	20210428_30min_5ugFN_3T3.lif	Img019
3T3	30	60	710.857	0.231	1.825	0.548	0.815	20210428_30min_5ugFN_3T3.lif	Img019
3T3	30	61	739.14	0.059	1.373	0.729	0.612	20210428_30min_5ugFN_3T3.lif	Img019
3T3	30	62	870.38	0.187	1.213	0.824	0.783	20210428_30min_5ugFN_3T3.lif	Img019
3T3	30	63	412.112	0.195	1.297	0.771	0.779	20210428_30min_5ugFN_3T3.lif	Img019
3T3	30	64	1678	0.231	1.502	0.666	0.782	20210428_30min_5ugFN_3T3.lif	Img019
3T3	30	65	1014.96	0.093	1.18	0.847	0.813	20210428_30min_5ugFN_3T3.lif	Img019
3T3	30	1	1230.96	0.586	1.246	0.802	0.884	20210618_Pax_wt_30minFN.lif	Img001
3T3	30	2	913.992	0.576	1.474	0.679	0.869	20210618_Pax_wt_30minFN.lif	Img001
3T3	30	3	588.351	0.741	1.101	0.908	0.928	20210618_Pax_wt_30minFN.lif	Img001
3T3	30	4	947.308	0.584	1.101	0.908	0.93	20210618_Pax_wt_30minFN.lif	Img001
3T3	30	5	945.225	0.453	1.056	0.947	0.836	20210618_Pax_wt_30minFN.lif	Img001
3T3	30	6	1629.94	0.57	1.11	0.901	0.876	20210618_Pax_wt_30minFN.lif	Img003
3T3	30	7	684.192	0.467	1.265	0.79	0.835	20210618_Pax_wt_30minFN.lif	Img003
3T3	30	8	565.099	0.698	1.157	0.865	0.931	20210618_Pax_wt_30minFN.lif	Img003
3T3	30	9	1208.22	0.508	1.277	0.783	0.844	20210618_Pax_wt_30minFN.lif	Img003
3T3	30	10	876.8	0.518	1.162	0.861	0.855	20210618_Pax_wt_30minFN.lif	Img003
3T3	30	11	463.011	0.564	1.852	0.54	0.917	20210618_Pax_wt_30minFN.lif	Img005
3T3	30	12	1199.49	0.551	1.096	0.913	0.878	20210618_Pax_wt_30minFN.lif	Img005
3T3	30	13	1275.72	0.371	1.058	0.945	0.74	20210618_Pax_wt_30minFN.lif	Img005
3T3	30	14	557.117	0.578	1.593	0.628	0.875	20210618_Pax_wt_30minFN.lif	Img005
3T3	30	15	424.432	0.68	1.293	0.773	0.924	20210618_Pax_wt_30minFN.lif	Img005
3T3	30	16	1984.38	0.339	1.326	0.754	0.821	20210618_Pax_wt_30minFN.lif	Img005
3T3	30	17	720.227	0.414	1.069	0.935	0.78	20210618_Pax_wt_30minFN.lif	Img005
3T3	30	18	1166.46	0.519	1.121	0.892	0.889	20210618_Pax_wt_30minFN.lif	Img005
3T3	30	19	1125.05	0.451	1.077	0.928	0.877	20210618_Pax_wt_30minFN.lif	Img007
3T3	30	20	1764.76	0.729	1.008	0.993	0.952	20210618_Pax_wt_30minFN.lif	Img007
3T3	30	21	870.785	0.43	1.227	0.815	0.82	20210618_Pax_wt_30minFN.lif	Img007
3T3	30	22	1082.31	0.435	1.062	0.942	0.785	20210618_Pax_wt_30minFN.lif	Img007
3T3	30	23	1135.69	0.418	1.182	0.846	0.869	20210618_Pax_wt_30minFN.lif	Img007
3T3	30	24	358.783	0.625	1.162	0.86	0.911	20210618_Pax_wt_30minFN.lif	Img010
3T3	30	25	1631.38	0.493	1.142	0.876	0.827	20210618_Pax_wt_30minFN.lif	Img010
3T3	30	26	339.522	0.499	1.409	0.71	0.864	20210618_Pax_wt_30minFN.lif	Img010
3T3	30	27	1079.18	0.402	1.526	0.655	0.734	20210618_Pax_wt_30minFN.lif	Img010
3T3	30	28	993.638	0.435	1.188	0.842	0.781	20210618_Pax_wt_30minFN.lif	Img010
3T3	30	29	837.469	0.481	1.058	0.945	0.866	20210618_Pax_wt_30minFN.lif	Img010
3T3	30	30	421.193	0.746	1.131	0.884	0.956	20210618_Pax_wt_30minFN.lif	Img010
3T3	30	31	478.802	0.725	1.11	0.901	0.932	20210618_Pax_wt_30minFN.lif	Img010
3T3	30	32	1130.14	0.423	1.452	0.689	0.796	20210618_Pax_wt_30minFN.lif	Img010
3T3	30	36	1036.09	0.344	1.038	0.964	0.874	20210618_Pax_wt_30minFN.lif	Img013
3T3	30	38	1219.39	0.557	1.108	0.903	0.918	20210618_Pax_wt_30minFN.lif	Img013
3T3	30	39	1359.31	0.39	1.291	0.775	0.705	20210618_Pax_wt_30minFN.lif	Img013
3T3	30	40	905.491	0.445	1.373	0.729	0.79	20210618_Pax_wt_30minFN.lif	Img013
3T3	30	41	578.287	0.722	1.094	0.914	0.938	20210618_Pax_wt_30minFN.lif	Img013
3T3	30	42	736.886	0.469	1.398	0.715	0.885	20210618_Pax_wt_30minFN.lif	Img013
3T3	30	43	1100.7	0.569	1.066	0.939	0.853	20210618_Pax_wt_30minFN.lif	Img016
3T3	30	44	421.655	0.765	1.138	0.878	0.943	20210618_Pax_wt_30minFN.lif	Img016
3T3	30	45	1168.55	0.439	1.341	0.746	0.802	20210618_Pax_wt_30minFN.lif	Img016
3T3	30	46	614.09	0.666	1.274	0.785	0.924	20210618_Pax_wt_30minFN.lif	Img016
3T3	30	47	1008.04	0.361	1.491	0.671	0.713	20210618_Pax_wt_30minFN.lif	Img016
3T3	30	48	2147.03	0.857	1.03	0.971	0.966	20210618_Pax_wt_30minFN.lif	Img016
3T3	30	49	572.04	0.694	1.181	0.847	0.938	20210618_Pax_wt_30minFN.lif	Img016
3T3	30	50	1166.99	0.497	1.138	0.879	0.813	20210618_Pax_wt_30minFN.lif	Img016
3T3	30	51	1010.07	0.466	1.041	0.961	0.751	20210618_Pax_wt_30minFN.lif	Img016
3T3	30	54	957.025	0.569	1.254	0.798	0.874	20210618_Pax_wt_30minFN.lif	Img019
3T3	30	55	962.751	0.473	1.274	0.785	0.847	20210618_Pax_wt_30minFN.lif	Img019
3T3	30	56	1161.72	0.348	1.195	0.837	0.8	20210618_Pax_wt_30minFN.lif	Img019
3T3	30	57	2048.36	0.334	1.096	0.913	0.799	20210618_Pax_wt_30minFN.lif	Img019
3T3	30	58	1335.59	0.44	1.106	0.904	0.865	20210618_Pax_wt_30minFN.lif	Img019
3T3	30	59	945.919	0.604	1.499	0.667	0.9	20210618_Pax_wt_30minFN.lif	Img019
3T3	30	60	1162.3	0.364	1.234	0.81	0.83	20210618_Pax_wt_30minFN.lif	Img021
3T3	30	61	2038.81	0.243	1.224	0.817	0.777	20210618_Pax_wt_30minFN.lif	Img021
3T3	30	62	761.293	0.472	1.38	0.724	0.842	20210618_Pax_wt_30minFN.lif	Img021
3T3	30	63	1113.89	0.565	1.018	0.983	0.864	20210618_Pax_wt_30minFN.lif	Img021
3T3	30	64	768.292	0.519	1.449	0.69	0.902	20210618_Pax_wt_30minFN.lif	Img021
3T3	30	65	1213.32	0.583	1.126	0.888	0.908	20210618_Pax_wt_30minFN.lif	Img021
3T3	30	66	1243.1	0.453	1.109	0.902	0.868	20210618_Pax_wt_30minFN.lif	Img021
3T3	30	67	1327.84	0.499	1.116	0.896	0.845	20210618_Pax_wt_30minFN.lif	Img023
3T3	30	68	863.383	0.708	1.238	0.808	0.93	20210618_Pax_wt_30minFN.lif	Img023
3T3	30	69	1356.24	0.698	1.195	0.836	0.927	20210618_Pax_wt_30minFN.lif	Img023
3T3	30	70	1041.3	0.564	1.107	0.904	0.908	20210618_Pax_wt_30minFN.lif	Img023
3T3	30	71	1339.17	0.538	1.336	0.749	0.853	20210618_Pax_wt_30minFN.lif	Img023
3T3	30	1	605.356	0.512	1.4	0.714	0.827	20210623_3T3_30minFN.lif	Img001
3T3	30	2	935.335	0.514	1.312	0.762	0.877	20210623_3T3_30minFN.lif	Img001
3T3	30	3	351.669	0.657	1.473	0.679	0.901	20210623_3T3_30minFN.lif	Img001
3T3	30	4	900.11	0.462	1.698	0.589	0.813	20210623_3T3_30minFN.lif	Img001
3T3	30	5	809.127	0.662	1.393	0.718	0.906	20210623_3T3_30minFN.lif	Img001
3T3	30	6	668.171	0.537	1.403	0.713	0.861	20210623_3T3_30minFN.lif	Img001
3T3	30	7	804.905	0.496	1.363	0.734	0.855	20210623_3T3_30minFN.lif	Img003
3T3	30	8	994.332	0.7	1.033	0.968	0.945	20210623_3T3_30minFN.lif	Img003
3T3	30	9	1122.45	0.624	1.112	0.899	0.896	20210623_3T3_30minFN.lif	Img003
3T3	30	10	448.667	0.726	1.177	0.85	0.946	20210623_3T3_30minFN.lif	Img003
3T3	30	11	566.661	0.609	1.081	0.925	0.884	20210623_3T3_30minFN.lif	Img003
3T3	30	12	1493.72	0.527	1.324	0.755	0.889	20210623_3T3_30minFN.lif	Img003
3T3	30	13	1049.51	0.631	1.166	0.858	0.896	20210623_3T3_30minFN.lif	Img003
3T3	30	14	508.416	0.611	1.147	0.872	0.872	20210623_3T3_30minFN.lif	Img003
3T3	30	15	1820.06	0.228	1.043	0.959	0.809	20210623_3T3_30minFN.lif	Img003
3T3	30	16	1465.15	0.415	1.24	0.807	0.877	20210623_3T3_30minFN.lif	Img005
3T3	30	17	1007.69	0.44	1.333	0.75	0.839	20210623_3T3_30minFN.lif	Img005
3T3	30	18	792.643	0.369	1.663	0.601	0.801	20210623_3T3_30minFN.lif	Img005
3T3	30	19	318.411	0.777	1.184	0.845	0.946	20210623_3T3_30minFN.lif	Img005
3T3	30	20	1184.16	0.543	1.187	0.842	0.89	20210623_3T3_30minFN.lif	Img005
3T3	30	21	329.111	0.673	1.104	0.906	0.898	20210623_3T3_30minFN.lif	Img005
3T3	30	22	636.417	0.422	1.103	0.907	0.809	20210623_3T3_30minFN.lif	Img005
3T3	30	23	963.966	0.71	1.098	0.911	0.941	20210623_3T3_30minFN.lif	Img007
3T3	30	24	754.063	0.461	1.075	0.93	0.851	20210623_3T3_30minFN.lif	Img007
3T3	30	25	624.617	0.562	1.294	0.773	0.89	20210623_3T3_30minFN.lif	Img007
3T3	30	26	1189.89	0.59	1.223	0.818	0.892	20210623_3T3_30minFN.lif	Img007
3T3	30	27	1654.87	0.416	1.144	0.874	0.909	20210623_3T3_30minFN.lif	Img007
3T3	30	28	845.509	0.654	1.174	0.852	0.908	20210623_3T3_30minFN.lif	Img007
3T3	30	29	1033.95	0.448	1.324	0.755	0.822	20210623_3T3_30minFN.lif	Img007
3T3	30	30	1418.82	0.647	1.075	0.93	0.912	20210623_3T3_30minFN.lif	Img009
3T3	30	31	490.948	0.761	1.164	0.859	0.946	20210623_3T3_30minFN.lif	Img009
3T3	30	32	677.078	0.426	1.33	0.752	0.814	20210623_3T3_30minFN.lif	Img009
3T3	30	33	1289.66	0.411	1.16	0.862	0.837	20210623_3T3_30minFN.lif	Img009
3T3	30	34	2246.69	0.515	1.013	0.987	0.88	20210623_3T3_30minFN.lif	Img009
3T3	30	35	1714.15	0.501	1.053	0.95	0.882	20210623_3T3_30minFN.lif	Img009
3T3	30	36	628.955	0.66	1.139	0.878	0.927	20210623_3T3_30minFN.lif	Img009
3T3	30	37	371.681	0.628	1.292	0.774	0.884	20210623_3T3_30minFN.lif	Img009
3T3	30	38	1460.47	0.339	1.104	0.905	0.85	20210623_3T3_30minFN.lif	Img009
3T3	30	39	529.933	0.283	1.518	0.659	0.795	20210623_3T3_30minFN.lif	Img009
3T3	30	40	979.987	0.369	1.567	0.638	0.831	20210623_3T3_30minFN.lif	Img011
3T3	30	41	997.05	0.481	1.169	0.855	0.838	20210623_3T3_30minFN.lif	Img011
3T3	30	42	326.393	0.636	1.754	0.57	0.911	20210623_3T3_30minFN.lif	Img011
3T3	30	43	114.234	0.869	1.014	0.987	0.958	20210623_3T3_30minFN.lif	Img011
3T3	30	44	594.656	0.465	1.331	0.751	0.827	20210623_3T3_30minFN.lif	Img011
3T3	30	45	1171.96	0.562	1.133	0.882	0.867	20210623_3T3_30minFN.lif	Img011
3T3	30	46	1059.92	0.61	1.321	0.757	0.897	20210623_3T3_30minFN.lif	Img011
3T3	30	47	999.248	0.467	1.21	0.827	0.88	20210623_3T3_30minFN.lif	Img011
3T3	30	48	1250.91	0.543	1.123	0.89	0.891	20210623_3T3_30minFN.lif	Img011
3T3	30	49	692.811	0.504	1.163	0.86	0.849	20210623_3T3_30minFN.lif	Img011
3T3	30	50	322.402	0.678	1.378	0.726	0.912	20210623_3T3_30minFN.lif	Img013
3T3	30	51	428.712	0.732	1.35	0.741	0.935	20210623_3T3_30minFN.lif	Img013
3T3	30	52	312.684	0.539	1.039	0.963	0.861	20210623_3T3_30minFN.lif	Img013
3T3	30	53	919.602	0.401	1.219	0.821	0.819	20210623_3T3_30minFN.lif	Img013
3T3	30	54	418.648	0.587	1.515	0.66	0.9	20210623_3T3_30minFN.lif	Img013
3T3	30	55	1221.99	0.713	1.035	0.966	0.935	20210623_3T3_30minFN.lif	Img013
3T3	30	56	1212.04	0.663	1.03	0.97	0.943	20210623_3T3_30minFN.lif	Img013
PXN KO	30	1	985.135	0.135	1.144	0.874	0.764	20210428_30min_5ugFN_Pax-KO.lif	Img001
PXN KO	30	2	937.648	0.159	1.025	0.976	0.815	20210428_30min_5ugFN_Pax-KO.lif	Img001
PXN KO	30	3	657.817	0.408	1.216	0.823	0.92	20210428_30min_5ugFN_Pax-KO.lif	Img001
PXN KO	30	4	586.327	0.247	1.193	0.838	0.83	20210428_30min_5ugFN_Pax-KO.lif	Img001
PXN KO	30	5	694.777	0.116	1.072	0.933	0.779	20210428_30min_5ugFN_Pax-KO.lif	Img001
PXN KO	30	6	843.484	0.189	1.1	0.909	0.832	20210428_30min_5ugFN_Pax-KO.lif	Img001
PXN KO	30	7	544.971	0.245	1.326	0.754	0.844	20210428_30min_5ugFN_Pax-KO.lif	Img001
PXN KO	30	8	638.499	0.198	1.08	0.926	0.74	20210428_30min_5ugFN_Pax-KO.lif	Img001
PXN KO	30	9	493.493	0.313	1.082	0.925	0.854	20210428_30min_5ugFN_Pax-KO.lif	Img003
PXN KO	30	10	793.337	0.162	1.143	0.875	0.853	20210428_30min_5ugFN_Pax-KO.lif	Img003
PXN KO	30	11	636.995	0.068	1.047	0.955	0.723	20210428_30min_5ugFN_Pax-KO.lif	Img003
PXN KO	30	12	1177.68	0.096	1.148	0.871	0.775	20210428_30min_5ugFN_Pax-KO.lif	Img003
PXN KO	30	13	482.503	0.204	1.097	0.912	0.786	20210428_30min_5ugFN_Pax-KO.lif	Img003
PXN KO	30	14	378.507	0.361	1.305	0.766	0.908	20210428_30min_5ugFN_Pax-KO.lif	Img003
PXN KO	30	15	506.854	0.207	1.398	0.715	0.821	20210428_30min_5ugFN_Pax-KO.lif	Img003
PXN KO	30	16	385.563	0.158	1.069	0.935	0.758	20210428_30min_5ugFN_Pax-KO.lif	Img003
PXN KO	30	17	564.405	0.234	1.248	0.801	0.877	20210428_30min_5ugFN_Pax-KO.lif	Img003
PXN KO	30	18	462.722	0.435	1.211	0.825	0.893	20210428_30min_5ugFN_Pax-KO.lif	Img003
PXN KO	30	19	452.311	0.241	1.252	0.799	0.782	20210428_30min_5ugFN_Pax-KO.lif	Img003
PXN KO	30	20	418.185	0.386	1.036	0.965	0.891	20210428_30min_5ugFN_Pax-KO.lif	Img003
PXN KO	30	21	387819	0.178	1.08	0.926	0.755	20210428_30min_5ugFN_Pax-KO.lif	Img003
PXN KO	30	22	287.6	0.077	1.107	0.903	0.695	20210428_30min_5ugFN_Pax-KO.lif	Img005
PXN KO	30	23	561.86	0.072	1.275	0.784	0.728	20210428_30min_5ugFN_Pax-KO.lif	Img005
PXN KO	30	24	249.9	0.063	1.681	0.595	0.733	20210428_30min_5ugFN_Pax-KO.lif	Img005
PXN KO	30	25	1003.3	0.166	1.034	0.967	0.847	20210428_30min_5ugFN_Pax-KO.lif	Img005
PXN KO	30	26	422.581	0.26	1.093	0.915	0.792	20210428_30min_5ugFN_Pax-KO.lif	Img005
PXN KO	30	27	339.696	0.377	1.163	0.86	0.872	20210428_30min_5ugFN_Pax-KO.lif	Img005
PXN KO	30	28	638.7	0.256	1.291	0.775	0.83	20210428_30min_5ugFN_Pax-KO.lif	Img005
PXN KO	30	29	568.56	0.169	1.31	0.763	0.781	20210428_30min_5ugFN_Pax-KO.lif	Img005
PXN KO	30	30	563.248	0.329	1.29	0.775	0.868	20210428_30min_5ugFN_Pax-KO.lif	Img005
PXN KO	30	31	431.141	0.285	1.574	0.635	0.898	20210428_30min_5ugFN_Pax-KO.lif	Img005
PXN KO	30	32	429.001	0.348	1.051	0.951	0.882	20210428_30min_5ugFN_Pax-KO.lif	Img005
PXN KO	30	33	1387	0.531	1.105	0.905	0.939	20210428_30min_5ugFN_Pax-KO.lif	Img005
PXN KO	30	34	379.895	0.406	1.138	0.879	0.873	20210428_30min_5ugFN_Pax-KO.lif	Img005
PXN KO	30	35	623924	0.259	1122	0.891	0.846	20210428_30min_5ugFN_Pax-KO.lif	Img007
PXN KO	30	36	618198	0.38	1305	0.766	0.845	20210428_30min_5ugFN_Pax-KO.lif	Img007
PXN KO	30	37	600036	0.261	1083	0.923	0.802	20210428_30min_5ugFN_Pax-KO.lif	Img007
PXN KO	30	38	452022	0.451	1199	0.834	0.847	20210428_30min_5ugFN_Pax-KO.lif	Img007
PXN KO	30	39	972817	0.237	1078	0.928	0.797	20210428_30min_5ugFN_Pax-KO.lif	Img007
PXN KO	30	40	541791	0.354	1095	0.913	0.853	20210428_30min_5ugFN_Pax-KO.lif	Img007
PXN KO	30	41	1825	0.533	1124	0.89	0.909	20210428_30min_5ugFN_Pax-KO.lif	Img007
PXN KO	30	42	434092	0.348	2050	0.488	0.745	20210428_30min_5ugFN_Pax-KO.lif	Img007
PXN KO	30	43	377293	0.646	1686	0.593	0.894	20210428_30min_5ugFN_Pax-KO.lif	Img009
PXN KO	30	44	1684	0.277	1052	0.951	0.853	20210428_30min_5ugFN_Pax-KO.lif	Img009
PXN KO	30	45	388571	0.46	1126	0.888	0.881	20210428_30min_5ugFN_Pax-KO.lif	Img009
PXN KO	30	46	373938	0.343	1121	0.892	0.778	20210428_30min_5ugFN_Pax-KO.lif	Img009
PXN KO	30	47	769913	0.29	1295	0.772	0.837	20210428_30min_5ugFN_Pax-KO.lif	Img009
PXN KO	30	48	534271	0.392	1248	0.801	0.835	20210428_30min_5ugFN_Pax-KO.lif	Img009
PXN KO	30	49	652555	0.329	1158	0.863	0.857	20210428_30min_5ugFN_Pax-KO.lif	Img009
PXN KO	30	50	579965	0.353	1149	0.871	0.787	20210428_30min_5ugFN_Pax-KO.lif	Img009
PXN KO	30	51	1759	0.846	1069	0.935	0.97	20210428_30min_5ugFN_Pax-KO.lif	Img009
PXN KO	30	52	673840	0.235	1315	0.761	0.742	20210428_30min_5ugFN_Pax-KO.lif	Img011
PXN KO	30	53	422697	0.36	1223	0.818	0.835	20210428_30min_5ugFN_Pax-KO.lif	Img011
PXN KO	30	54	818614	0.229	1189	0.841	0.778	20210428_30min_5ugFN_Pax-KO.lif	Img011
PXN KO	30	55	538956	0.397	1079	0.926	0.88	20210428_30min_5ugFN_Pax-KO.lif	Img011
PXN KO	30	56	228296	0.502	1116	0.896	0.86	20210428_30min_5ugFN_Pax-KO.lif	Img011
PXN KO	30	57	524265	0.624	1124	0.89	0.912	20210428_30min_5ugFN_Pax-KO.lif	Img011
PXN KO	30	58	422350	0.424	1275	0.785	0.861	20210428_30min_5ugFN_Pax-KO.lif	Img011
PXN KO	30	59	261438	0.697	1334	0.75	0.922	20210428_30min_5ugFN_Pax-KO.lif	Img011
PXN KO	30	60	678988	0.255	1145	0.873	0.825	20210428_30min_5ugFN_Pax-KO.lif	Img011
PXN KO	30	1	310313	0.546	1140	0.877	0.885	20210428_30min_5ugFN_Pax-KO.lif	Img013
PXN KO	30	2	484124	0.391	1136	0.88	0.851	20210428_30min_5ugFN_Pax-KO.lif	Img013
PXN KO	30	3	383134	0.289	1058	0.945	0.791	20210428_30min_5ugFN_Pax-KO.lif	Img013
PXN KO	30	4	269305	0.758	1080	0.926	0.939	20210428_30min_5ugFN_Pax-KO.lif	Img013
PXN KO	30	5	304009	0.821	1206	0.829	0.954	20210428_30min_5ugFN_Pax-KO.lif	Img013
PXN KO	30	6	826886	0.391	1253	0.798	0.86	20210428_30min_5ugFN_Pax-KO.lif	Img013
PXN KO	30	7	353231	0.564	1066	0.938	0.894	20210428_30min_5ugFN_Pax-KO.lif	Img013
PXN KO	30	8	87339	0.642	1508	0.663	0.899	20210428_30min_5ugFN_Pax-KO.lif	Img013
PXN KO	30	1	506797	0.264	1115	0.897	0.832	20210428_30min_5ugFN_Pax-KO.lif	Img015
PXN KO	30	2	271503	0.65	1045	0.956	0.921	20210428_30min_5ugFN_Pax-KO.lif	Img015
PXN KO	30	3	414889	0.421	1075	0.93	0.865	20210428_30min_5ugFN_Pax-KO.lif	Img015
PXN KO	30	4	858177	0.196	1197	0.835	0.785	20210428_30min_5ugFN_Pax-KO.lif	Img015
PXN KO	30	5	840883	0.326	1120	0.893	0.849	20210428_30min_5ugFN_Pax-KO.lif	Img015
PXN KO	30	6	574470	0.263	1097	0.912	0.827	20210428_30min_5ugFN_Pax-KO.lif	Img015
PXN KO	30	7	296316	0.763	1024	0.976	0.928	20210428_30min_5ugFN_Pax-KO.lif	Img015
PXN KO	30	8	1101	0.474	1164	0.859	0.902	20210428_30min_5ugFN_Pax-KO.lif	Img015
PXN KO	30	9	324079	0.667	1205	0.83	0.908	20210428_30min_5ugFN_Pax-KO.lif	Img015
PXN KO	30	70	1121.12	0.134	1.092	0.916	0.796	20210428_30min_5ugFN_Pax-KO.lif	Img017
PXN KO	30	71	703.337	0.174	1.12	0.893	0.802	20210428_30min_5ugFN_Pax-KO.lif	Img017
PXN KO	30	72	513.853	0.138	1.136	0.88	0.641	20210428_30min_5ugFN_Pax-KO.lif	Img017
PXN KO	30	73	735.034	0.383	1.115	0.897	0.897	20210428_30min_5ugFN_Pax-KO.lif	Img017
PXN KO	30	74	1366.42	0.205	1.095	0.913	0.805	20210428_30min_5ugFN_Pax-KO.lif	Img019
PXN KO	30	75	513.274	0.39	1.136	0.881	0.919	20210428_30min_5ugFN_Pax-KO.lif	Img019
PXN KO	30	76	401.816	0.425	1.538	0.65	0.897	20210428_30min_5ugFN_Pax-KO.lif	Img019
PXN KO	30	77	260.512	0.436	1.094	0.914	0.865	20210428_30min_5ugFN_Pax-KO.lif	Img019
PXN KO	30	78	328.07	0.501	1.183	0.845	0.902	20210428_30min_5ugFN_Pax-KO.lif	Img019
PXN KO	30	79	626.236	0.465	1.626	0.615	0.923	20210428_30min_5ugFN_Pax-KO.lif	Img019
PXN KO	30	80	263	0.418	1.113	0.899	0.896	20210428_30min_5ugFN_Pax-KO.lif	Img019
PXN KO	30	1	438.66	0.81	1.129	0.886	0.949	20210618_Pax-KO_30minFN.lif	Img001
PXN KO	30	2	322.98	0.646	1.324	0.755	0.894	20210618_Pax-KO_30minFN.lif	Img001
PXN KO	30	3	865.812	0.433	1.048	0.954	0.867	20210618_Pax-KO_30minFN.lif	Img001
PXN KO	30	4	332.755	0.719	1.276	0.784	0.925	20210618_Pax-KO_30minFN.lif	Img001
PXN KO	30	5	344.728	0.506	1.037	0.964	0.853	20210618_Pax-KO_30minFN.lif	Img001
PXN KO	30	6	306.843	0.587	1.08	0.926	0.883	20210618_Pax-KO_30minFN.lif	Img001
PXN KO	30	7	251.605	0.594	1.478	0.676	0.874	20210618_Pax-KO_30minFN.lif	Img001
PXN KO	30	8	998.901	0.642	1.073	0.932	0.908	20210618_Pax-KO_30minFN.lif	Img003
PXN KO	30	9	399.272	0.512	1.318	0.759	0.872	20210618_Pax-KO_30minFN.lif	Img003
PXN KO	30	10	318.642	0.579	1.036	0.966	0.859	20210618_Pax-KO_30minFN.lif	Img003
PXN KO	30	11	201.111	0.666	1.495	0.669	0.898	20210618_Pax-KO_30minFN.lif	Img003
PXN KO	30	12	137.891	0.712	1.321	0.757	0.915	20210618_Pax-KO_30minFN.lif	Img003
PXN KO	30	13	733.878	0.334	1.197	0.836	0.839	20210618_Pax-KO_30minFN.lif	Img003
PXN KO	30	14	315.634	0.842	1.071	0.934	0.964	20210618_Pax-KO_30minFN.lif	Img005
PXN KO	30	15	928.105	0.427	1.399	0.715	0.827	20210618_Pax-KO_30minFN.lif	Img005
PXN KO	30	16	573.37	0.695	1.114	0.898	0.931	20210618_Pax-KO_30minFN.lif	Img005
PXN KO	30	17	398.809	0.59	1.23	0.813	0.906	20210618_Pax-KO_30minFN.lif	Img005
PXN KO	30	18	336.63	0.776	1.1	0.909	0.95	20210618_Pax-KO_30minFN.lif	Img005
PXN KO	30	19	350.917	0.719	1.504	0.665	0.94	20210618_Pax-KO_30minFN.lif	Img005
PXN KO	30	20	321.592	0.481	1.047	0.955	0.871	20210618_Pax-KO_30minFN.lif	Img005
PXN KO	30	21	573.197	0.691	1.082	0.924	0.931	20210618_Pax-KO_30minFN.lif	Img007
PXN KO	30	22	506.681	0.51	1.366	0.732	0.874	20210618_Pax-KO_30minFN.lif	Img007
PXN KO	30	23	447.336	0.481	1.28	0.781	0.812	20210618_Pax-KO_30minFN.lif	Img007
PXN KO	30	24	310.603	0.835	1.195	0.837	0.955	20210618_Pax-KO_30minFN.lif	Img007
PXN KO	30	25	364.047	0.6	1.283	0.78	0.902	20210618_Pax-KO_30minFN.lif	Img007
PXN KO	30	26	489.849	0.523	1.3	0.769	0.886	20210618_Pax-KO_30minFN.lif	Img007
PXN KO	30	27	447.857	0.526	1.058	0.945	0.82	20210618_Pax-KO_30minFN.lif	Img007
PXN KO	30	28	598.647	0.596	1.057	0.946	0.876	20210618_Pax-KO_30minFN.lif	Img007
PXN KO	30	29	576.956	0.487	1.146	0.872	0.862	20210618_Pax-KO_30minFN.lif	Img007
PXN KO	30	30	544.739	0.77	1.189	0.841	0.95	20210618_Pax-KO_30minFN.lif	Img007
PXN KO	30	31	612.991	0.588	1.397	0.716	0.876	20210618_Pax-KO_30minFN.lif	Img009
PXN KO	30	32	425.762	0.646	1.263	0.792	0.905	20210618_Pax-KO_30minFN.lif	Img009
PXN KO	30	33	1148.07	0.454	1.087	0.92	0.883	20210618_Pax-KO_30minFN.lif	Img009
PXN KO	30	34	717.624	0.539	1.077	0.928	0.829	20210618_Pax-KO_30minFN.lif	Img009
PXN KO	30	35	1109.9	0.486	1.076	0.93	0.854	20210618_Pax-KO_30minFN.lif	Img009
PXN KO	30	36	572.04	0.728	1.017	0.983	0.932	20210618_Pax-KO_30minFN.lif	Img011
PXN KO	30	37	1129.45	0.578	1.255	0.797	0.898	20210618_Pax-KO_30minFN.lif	Img011
PXN KO	30	38	390.769	0.841	1.103	0.907	0.965	20210618_Pax-KO_30minFN.lif	Img011
PXN KO	30	39	755.452	0.497	1.857	0.538	0.854	20210618_Pax-KO_30minFN.lif	Img011
PXN KO	30	40	622.419	0.589	1.325	0.755	0.92	20210618_Pax-KO_30minFN.lif	Img011
PXN KO	30	41	874.892	0.607	1.078	0.927	0.903	20210618_Pax-KO_30minFN.lif	Img011
PXN KO	30	42	170.166	0.874	1.019	0.981	0.967	20210618_Pax-KO_30minFN.lif	Img011
PXN KO	30	43	464.4	0.583	1.104	0.906	0.879	20210618_Pax-KO_30minFN.lif	Img011
PXN KO	30	44	322.46	0.56	1.075	0.93	0.901	20210618_Pax-KO_30minFN.lif	Img011
PXN KO	30	45	753.949	0.342	1.097	0.912	0.847	20210618_Pax-KO_30minFN.lif	Img013
PXN KO	30	46	719.187	0.381	1.24	0.807	0.776	20210618_Pax-KO_30minFN.lif	Img013
PXN KO	30	47	291.284	0.54	1.04	0.961	0.856	20210618_Pax-KO_30minFN.lif	Img013
PXN KO	30	48	559.951	0.666	1.109	0.902	0.909	20210618_Pax-KO_30minFN.lif	Img013
PXN KO	30	49	592.226	0.699	1.111	0.9	0.915	20210618_Pax-KO_30minFN.lif	Img013
PXN KO	30	50	507.26	0.481	1.422	0.703	0.749	20210618_Pax-KO_30minFN.lif	Img013
PXN KO	30	51	421.367	0.643	1.091	0.916	0.888	20210618_Pax-KO_30minFN.lif	Img013
PXN KO	30	52	504.657	0.494	1.221	0.819	0.872	20210618_Pax-KO_30minFN.lif	Img013
PXN KO	30	53	230.147	0.724	1.032	0.969	0.926	20210618_Pax-KO_30minFN.lif	Img013
PXN KO	30	54	433.455	0.666	1.285	0.778	0.904	20210618_Pax-KO_30minFN.lif	Img015
PXN KO	30	55	349.991	0.757	1.068	0.936	0.931	20210618_Pax-KO_30minFN.lif	Img015
PXN KO	30	56	432.182	0.805	1.174	0.852	0.948	20210618_Pax-KO_30minFN.lif	Img015
PXN KO	30	57	888.137	0.421	1.158	0.863	0.819	20210618_Pax-KO_30minFN.lif	Img015
PXN KO	30	58	546.764	0.727	1.082	0.924	0.93	20210618_Pax-KO_30minFN.lif	Img015
PXN KO	30	59	513.274	0.687	1.092	0.916	0.916	20210618_Pax-KO_30minFN.lif	Img017
PXN KO	30	60	436.463	0.664	1.125	0.889	0.923	20210618_Pax-KO_30minFN.lif	Img017
PXN KO	30	61	554.225	0.729	1.38	0.724	0.94	20210618_Pax-KO_30minFN.lif	Img017
PXN KO	30	62	695.645	0.622	1.118	0.894	0.906	20210618_Pax-KO_30minFN.lif	Img017
PXN KO	30	63	337.035	0.786	1.092	0.916	0.948	20210618_Pax-KO_30minFN.lif	Img017
PXN KO	30	64	1118.92	0.629	1.113	0.898	0.917	20210618_Pax-KO_30minFN.lif	Img017
PXN KO	30	65	720.516	0.46	1.07	0.935	0.852	20210618_Pax-KO_30minFN.lif	Img019
PXN KO	30	66	179.594	0.912	1.093	0.915	0.976	20210618_Pax-KO_30minFN.lif	Img019
PXN KO	30	67	433.166	0.558	1.149	0.871	0.868	20210618_Pax-KO_30minFN.lif	Img019
PXN KO	30	68	344.092	0.734	1.163	0.86	0.926	20210618_Pax-KO_30minFN.lif	Img019
PXN KO	30	1	316.097	0.769	1.166	0.858	0.928	20210623_Pax_KO_30minFN.lif	Img001
PXN KO	30	2	448.089	0.595	1.194	0.837	0.861	20210623_Pax_KO_30minFN.lif	Img001
PXN KO	30	3	1698.94	0.477	1.238	0.807	0.85	20210623_Pax_KO_30minFN.lif	Img001
PXN KO	30	4	325.988	0.814	1.078	0.927	0.949	20210623_Pax_KO_30minFN.lif	Img001
PXN KO	30	5	733.646	0.54	1.031	0.97	0.869	20210623_Pax_KO_30minFN.lif	Img001
PXN KO	30	6	630.227	0.578	1.039	0.962	0.876	20210623_Pax_KO_30minFN.lif	Img001
PXN KO	30	7	700.098	0.649	1.164	0.859	0.916	20210623_Pax_KO_30minFN.lif	Img001
PXN KO	30	8	328.938	0.829	1.07	0.935	0.958	20210623_Pax_KO_30minFN.lif	Img001
PXN KO	30	9	476.546	0.836	1.097	0.912	0.964	20210623_Pax_KO_30minFN.lif	Img001
PXN KO	30	10	427.497	0.792	1.21	0.826	0.956	20210623_Pax_KO_30minFN.lif	Img003
PXN KO	30	11	703.337	0.663	1.077	0.929	0.906	20210623_Pax_KO_30minFN.lif	Img003
PXN KO	30	12	883.915	0.64	1.064	0.94	0.896	20210623_Pax_KO_30minFN.lif	Img003
PXN KO	30	13	520.851	0.547	1.286	0.777	0.912	20210623_Pax_KO_30minFN.lif	Img003
PXN KO	30	14	895.195	0.502	1.226	0.815	0.901	20210623_Pax_KO_30minFN.lif	Img003
PXN KO	30	15	462.954	0.384	1.17	0.855	0.822	20210623_Pax_KO_30minFN.lif	Img003
PXN KO	30	16	295.506	0.753	1.119	0.894	0.95	20210623_Pax_KO_30minFN.lif	Img003
PXN KO	30	17	681.705	0.689	1.105	0.905	0.921	20210623_Pax_KO_30minFN.lif	Img003
PXN KO	30	18	932.732	0.463	1.058	0.945	0.937	20210623_Pax_KO_30minFN.lif	Img003
PXN KO	30	19	504.541	0.709	1.187	0.843	0.939	20210623_Pax_KO_30minFN.lif	Img006
PXN KO	30	20	306.959	0.632	1.106	0.904	0.911	20210623_Pax_KO_30minFN.lif	Img006
PXN KO	30	21	201.747	0.882	1.122	0.891	0.969	20210623_Pax_KO_30minFN.lif	Img006
PXN KO	30	22	297.704	0.749	1.669	0.599	0.94	20210623_Pax_KO_30minFN.lif	Img006
PXN KO	30	23	550.813	0.693	1.092	0.916	0.921	20210623_Pax_KO_30minFN.lif	Img006
PXN KO	30	24	288.623	0.374	1.314	0.761	0.829	20210623_Pax_KO_30minFN.lif	Img006
PXN KO	30	25	267.743	0.675	1.08	0.926	0.941	20210623_Pax_KO_30minFN.lif	Img006
PXN KO	30	26	573.602	0.671	1.037	0.964	0.911	20210623_Pax_KO_30minFN.lif	Img008
PXN KO	30	27	293.192	0.867	1.136	0.88	0.975	20210623_Pax_KO_30minFN.lif	Img008
PXN KO	30	28	265.66	0.86	1.115	0.897	0.967	20210623_Pax_KO_30minFN.lif	Img008
PXN KO	30	29	160.796	0.891	1.07	0.935	0.97	20210623_Pax_KO_30minFN.lif	Img008
PXN KO	30	30	594.54	0.581	1.386	0.722	0.901	20210623_Pax_KO_30minFN.lif	Img008
PXN KO	30	31	423.853	0.652	1.207	0.828	0.91	20210623_Pax_KO_30minFN.lif	Img008
PXN KO	30	32	529.76	0.32	1.546	0.647	0.848	20210623_Pax_KO_30minFN.lif	Img008
PXN KO	30	33	1211.64	0.566	1.24	0.806	0.899	20210623_Pax_KO_30minFN.lif	Img008
PXN KO	30	34	414.425	0.783	1.183	0.845	0.954	20210623_Pax_KO_30minFN.lif	Img008
PXN KO	30	35	447.799	0.761	1.058	0.945	0.942	20210623_Pax_KO_30minFN.lif	Img012
PXN KO	30	36	773.903	0.579	1.053	0.95	0.896	20210623_Pax_KO_30minFN.lif	Img012
PXN KO	30	37	613.916	0.471	2.039	0.49	0.83	20210623_Pax_KO_30minFN.lif	Img012
PXN KO	30	38	388.976	0.703	1.1	0.909	0.936	20210623_Pax_KO_30minFN.lif	Img012
PXN KO	30	39	547.169	0.652	1.251	0.799	0.909	20210623_Pax_KO_30minFN.lif	Img012
PXN KO	30	40	488.75	0.77	1.134	0.882	0.946	20210623_Pax_KO_30minFN.lif	Img014
PXN KO	30	41	575.163	0.467	1.374	0.728	0.808	20210623_Pax_KO_30minFN.lif	Img014
PXN KO	30	42	667.708	0.44	1.41	0.709	0.844	20210623_Pax_KO_30minFN.lif	Img014
PXN KO	30	43	357.8	0.848	1.152	0.868	0.967	20210623_Pax_KO_30minFN.lif	Img014
PXN KO	30	44	513.217	0.74	1.118	0.895	0.931	20210623_Pax_KO_30minFN.lif	Img014
PXN KO	30	45	289.028	0.824	1.23	0.813	0.96	20210623_Pax_KO_30minFN.lif	Img014
PXN KO	30	46	548.962	0.646	1.245	0.803	0.935	20210623_Pax_KO_30minFN.lif	Img014
PXN KO	30	47	254.787	0.83	1.109	0.902	0.965	20210623_Pax_KO_30minFN.lif	Img014
PXN KO	30	48	333.45	0.482	1.204	0.831	0.882	20210623_Pax_KO_30minFN.lif	Img014
PXN KO	30	49	336.631	0.362	1.252	0.799	0.859	20210623_Pax_KO_30minFN.lif	Img014
PXN wt	30	1	866.969	0.181	1082	0.924	0.802	20210428_30min_5ugFN_Pax-wt.lif	Img001
PXN wt	30	2	488.635	0.415	1238	0.808	0.821	20210428_30min_5ugFN_Pax-wt.lif	Img001
PXN wt	30	3	893.865	0.242	1200	0.834	0.824	20210428_30min_5ugFN_Pax-wt.lif	Img001
PXN wt	30	4	549.194	0.356	1109	0.902	0.863	20210428_30min_5ugFN_Pax-wt.lif	Img001
PXN wt	30	5	534.213	0.592	1152	0.868	0.91	20210428_30min_5ugFN_Pax-wt.lif	Img001
PXN wt	30	6	2044.94	0.144	1118	0.894	0.7	20210428_30min_5ugFN_Pax-wt.lif	Img003
PXN wt	30	7	1204.24	0.343	1365	0.733	0.868	20210428_30min_5ugFN_Pax-wt.lif	Img003
PXN wt	30	8	1234.95	0.708	1134	0.882	0.948	20210428_30min_5ugFN_Pax-wt.lif	Img003
PXN wt	30	9	2153.05	0.264	1.052	0.95	0.833	20210428_30min_5ugFN_Pax-wt.lif	Img005
PXN wt	30	10	336.283	0.29	1.031	0.97	0.871	20210428_30min_5ugFN_Pax-wt.lif	Img005
PXN wt	30	11	828.215	0.181	1.103	0.907	0.821	20210428_30min_5ugFN_Pax-wt.lif	Img005
PXN wt	30	12	1333.33	0.153	1.162	0.86	0.799	20210428_30min_5ugFN_Pax-wt.lif	Img005
PXN wt	30	13	570.653	0.442	1351	0.74	0.86	20210428_30min_5ugFN_Pax-wt.lif	Img007
PXN wt	30	14	717.105	0.218	1185	0.844	0.783	20210428_30min_5ugFN_Pax-wt.lif	Img007
PXN wt	30	15	1044.48	0.288	1156	0.865	0.874	20210428_30min_5ugFN_Pax-wt.lif	Img007
PXN wt	30	16	786.629	0.218	1188	0.842	0.756	20210428_30min_5ugFN_Pax-wt.lif	Img009
PXN wt	30	17	940.137	0.373	1072	0.933	0.869	20210428_30min_5ugFN_Pax-wt.lif	Img009
PXN wt	30	18	1378.34	0.32	1161	0.862	0.831	20210428_30min_5ugFN_Pax-wt.lif	Img009
PXN wt	30	19	650.935	0.431	1744	0.573	0.862	20210428_30min_5ugFN_Pax-wt.lif	Img009
PXN wt	30	20	653.133	0.621	1126	0.888	0.9	20210428_30min_5ugFN_Pax-wt.lif	Img009
PXN wt	30	21	722.657	0.452	1124	0.89	0.856	20210428_30min_5ugFN_Pax-wt.lif	Img011
PXN wt	30	22	732.664	0.348	1136	0.88	0.857	20210428_30min_5ugFN_Pax-wt.lif	Img011
PXN wt	30	23	2071.2	0.855	1029	0.972	0.973	20210428_30min_5ugFN_Pax-wt.lif	Img013
PXN wt	30	24	1468.16	0.411	1135	0.881	0.886	20210428_30min_5ugFN_Pax-wt.lif	Img013
PXN wt	30	25	1329.69	0.456	1402	0.713	0.888	20210428_30min_5ugFN_Pax-wt.lif	Img013
PXN wt	30	26	3216.15	0.278	1201	0.833	0.844	20210428_30min_5ugFN_Pax-wt.lif	Img013
PXN wt	30	27	978.138	0.139	1063	0.941	0.732	20210428_30min_5ugFN_Pax-wt.lif	Img013
PXN wt	30	28	834.463	0.69	1063	0.94	0.93	20210428_30min_5ugFN_Pax-wt.lif	Img013
PXN wt	30	29	811.384	0.438	1153	0.867	0.86	20210428_30min_5ugFN_Pax-wt.lif	Img017
PXN wt	30	30	1993.76	0.047	1068	0.937	0.787	20210428_30min_5ugFN_Pax-wt.lif	Img017
PXN wt	30	31	1608.71	0.261	1369	0.731	0.833	20210428_30min_5ugFN_Pax-wt.lif	Img017
PXN wt	30	32	1098.79	0.185	1366	0.732	0.693	20210428_30min_5ugFN_Pax-wt.lif	Img017
PXN wt	30	33	1611.14	0.366	1191	0.84	0.869	20210428_30min_5ugFN_Pax-wt.lif	Img017
PXN wt	30	34	1059.81	0.451	1076	0.929	0.833	20210428_30min_5ugFN_Pax-wt.lif	Img017
PXN wt	30	35	1256.52	0.364	1227	0.815	0.887	20210428_30min_5ugFN_Pax-wt.lif	Img017
PXN wt	30	36	698.48	0.477	1313	0.761	0.879	20210428_30min_5ugFN_Pax-wt.lif	Img017
PXN wt	30	37	738.332	0.402	1115	0.897	0.849	20210428_30min_5ugFN_Pax-wt.lif	Img017
PXN wt	30	38	1842.45	0.249	1225	0.816	0.848	20210428_30min_5ugFN_Pax-wt.lif	Img019
PXN wt	30	39	990.516	0.266	1464	0.683	0.835	20210428_30min_5ugFN_Pax-wt.lif	Img019
PXN wt	30	40	1058.65	0.299	1073	0.932	0.825	20210428_30min_5ugFN_Pax-wt.lif	Img019
PXN wt	30	41	1354.16	0.052	1105	0.905	0.694	20210428_30min_5ugFN_Pax-wt.lif	Img019
PXN wt	30	42	1025.97	0.258	1416	0.706	0.75	20210428_30min_5ugFN_Pax-wt.lif	Img019
PXN wt	30	43	2625.03	0.627	1106	0.904	0.937	20210428_30min_5ugFN_Pax-wt.lif	Img019
PXN wt	30	44	651.976	0.473	1122	0.891	0.878	20210428_30min_5ugFN_Pax-wt.lif	Img019
PXN wt	30	45	560.531	0.569	1198	0.835	0.894	20210428_30min_5ugFN_Pax-wt.lif	Img019
PXN wt	30	1	1118.46	0.613	1.113	0.898	0.925	20210618_Pax_wt_30minFN.lif	Img001
PXN wt	30	2	853.896	0.612	1.092	0.916	0.9	20210618_Pax_wt_30minFN.lif	Img001
PXN wt	30	3	1045.7	0.374	1.144	0.874	0.84	20210618_Pax_wt_30minFN.lif	Img001
PXN wt	30	4	1521.49	0.819	1.068	0.936	0.96	20210618_Pax_wt_30minFN.lif	Img001
PXN wt	30	5	1674.42	0.56	1.051	0.952	0.943	20210618_Pax_wt_30minFN.lif	Img003
PXN wt	30	6	1160.68	0.756	1.123	0.891	0.949	20210618_Pax_wt_30minFN.lif	Img003
PXN wt	30	7	1640.93	0.675	1.165	0.859	0.926	20210618_Pax_wt_30minFN.lif	Img003
PXN wt	30	8	473.191	0.798	1.19	0.84	0.953	20210618_Pax_wt_30minFN.lif	Img005
PXN wt	30	9	1683.91	0.8	1.194	0.838	0.947	20210618_Pax_wt_30minFN.lif	Img005
PXN wt	30	10	1110.42	0.403	1.102	0.907	0.803	20210618_Pax_wt_30minFN.lif	Img005
PXN wt	30	11	3069.99	0.705	1.069	0.936	0.942	20210618_Pax_wt_30minFN.lif	Img005
PXN wt	30	12	1087.22	0.605	1.158	0.864	0.889	20210618_Pax_wt_30minFN.lif	Img007
PXN wt	30	13	988.837	0.668	1.12	0.893	0.911	20210618_Pax_wt_30minFN.lif	Img007
PXN wt	30	14	2584.6	0.45	1.217	0.822	0.841	20210618_Pax_wt_30minFN.lif	Img007
PXN wt	30	15	2499.97	0.665	1.127	0.888	0.953	20210618_Pax_wt_30minFN.lif	Img009
PXN wt	30	16	1347.1	0.448	1.017	0.983	0.832	20210618_Pax_wt_30minFN.lif	Img009
PXN wt	30	17	773.382	0.751	1.012	0.988	0.945	20210618_Pax_wt_30minFN.lif	Img009
PXN wt	30	18	1071.9	0.77	1.012	0.989	0.949	20210618_Pax_wt_30minFN.lif	Img009
PXN wt	30	19	1844.99	0.711	1.077	0.929	0.95	20210618_Pax_wt_30minFN.lif	Img011
PXN wt	30	20	2402.51	0.574	1.158	0.863	0.929	20210618_Pax_wt_30minFN.lif	Img011
PXN wt	30	21	959.396	0.555	1.505	0.664	0.876	20210618_Pax_wt_30minFN.lif	Img011
PXN wt	30	22	742.784	0.667	1.219	0.82	0.901	20210618_Pax_wt_30minFN.lif	Img013
PXN wt	30	23	1155.99	0.66	1.175	0.851	0.93	20210618_Pax_wt_30minFN.lif	Img013
PXN wt	30	24	2720.58	0.719	1.153	0.867	0.934	20210618_Pax_wt_30minFN.lif	Img013
PXN wt	30	25	911.389	0.711	1.042	0.96	0.929	20210618_Pax_wt_30minFN.lif	Img013
PXN wt	30	26	368.732	0.853	1.036	0.966	0.961	20210618_Pax_wt_30minFN.lif	Img013
PXN wt	30	27	1286.95	0.761	1.308	0.764	0.943	20210618_Pax_wt_30minFN.lif	Img013
PXN wt	30	28	925.097	0.652	1.067	0.937	0.91	20210618_Pax_wt_30minFN.lif	Img015
PXN wt	30	29	426.456	0.78	1.092	0.916	0.934	20210618_Pax_wt_30minFN.lif	Img015
PXN wt	30	30	1101.57	0.302	1.137	0.88	0.804	20210618_Pax_wt_30minFN.lif	Img015
PXN wt	30	31	923.19	0.484	1.217	0.822	0.885	20210618_Pax_wt_30minFN.lif	Img015
PXN wt	30	32	684.772	0.494	1.034	0.967	0.909	20210618_Pax_wt_30minFN.lif	Img015
PXN wt	30	33	1764.82	0.661	1.118	0.895	0.924	20210618_Pax_wt_30minFN.lif	Img017
PXN wt	30	34	621.031	0.581	1.083	0.923	0.905	20210618_Pax_wt_30minFN.lif	Img017
PXN wt	30	35	474.348	0.679	1.16	0.862	0.916	20210618_Pax_wt_30minFN.lif	Img017
PXN wt	30	36	1195.9	0.677	1.206	0.829	0.927	20210618_Pax_wt_30minFN.lif	Img017
PXN wt	30	37	531.957	0.75	1.126	0.888	0.934	20210618_Pax_wt_30minFN.lif	Img017
PXN wt	30	38	705.015	0.481	1.026	0.974	0.835	20210618_Pax_wt_30minFN.lif	Img017
PXN wt	30	39	593.672	0.757	1.148	0.871	0.944	20210618_Pax_wt_30minFN.lif	Img017
PXN wt	30	40	2627.4	0.641	1.13	0.885	0.937	20210618_Pax_wt_30minFN.lif	Img017
PXN wt	30	41	2823.24	0.802	1.065	0.939	0.967	20210618_Pax_wt_30minFN.lif	Img019
PXN wt	30	42	1104.98	0.628	1.125	0.889	0.906	20210618_Pax_wt_30minFN.lif	Img019
PXN wt	30	43	417.722	0.586	1.204	0.831	0.845	20210618_Pax_wt_30minFN.lif	Img021
PXN wt	30	44	2485.74	0.512	1.183	0.846	0.897	20210618_Pax_wt_30minFN.lif	Img021
PXN wt	30	45	1047.78	0.64	1.335	0.749	0.911	20210618_Pax_wt_30minFN.lif	Img021
PXN wt	30	46	1205.91	0.566	1.113	0.899	0.903	20210618_Pax_wt_30minFN.lif	Img021
PXN wt	30	47	744.462	0.629	1.133	0.883	0.899	20210618_Pax_wt_30minFN.lif	Img023
PXN wt	30	48	1039.79	0.631	1.078	0.928	0.894	20210618_Pax_wt_30minFN.lif	Img023
PXN wt	30	49	559.315	0.767	1.067	0.937	0.94	20210618_Pax_wt_30minFN.lif	Img023
PXN wt	30	50	1311.24	0.69	1.247	0.802	0.937	20210618_Pax_wt_30minFN.lif	Img023
PXN wt	30	51	1152.29	0.507	1.617	0.618	0.869	20210618_Pax_wt_30minFN.lif	Img023
PXN wt	30	52	1082.48	0.682	1.185	0.844	0.919	20210618_Pax_wt_30minFN.lif	Img023
PXN wt	30	53	1868.64	0.657	1.222	0.818	0.916	20210618_Pax_wt_30minFN.lif	Img025
PXN wt	30	54	1945.69	0.385	1.013	0.987	0.842	20210618_Pax_wt_30minFN.lif	Img025
PXN wt	30	55	285.095	0.872	1.035	0.966	0.971	20210618_Pax_wt_30minFN.lif	Img025
PXN wt	30	56	1827.35	0.574	1.057	0.946	0.915	20210618_Pax_wt_30minFN.lif	Img025
PXN wt	30	57	550.581	0.745	1.102	0.907	0.925	20210618_Pax_wt_30minFN.lif	Img025
PXN wt	30	1	1279.43	0.645	1.491	0.671	0.894	20210623_Pax_wt_30minFN.lif	Img001
PXN wt	30	2	819.828	0.614	1.083	0.923	0.914	20210623_Pax_wt_30minFN.lif	Img001
PXN wt	30	3	740.76	0.51	1.232	0.812	0.842	20210623_Pax_wt_30minFN.lif	Img001
PXN wt	30	4	1900.4	0.309	1.046	0.956	0.836	20210623_Pax_wt_30minFN.lif	Img001
PXN wt	30	5	289.201	0.805	1.111	0.9	0.948	20210623_Pax_wt_30minFN.lif	Img003
PXN wt	30	6	685.002	0.671	1.08	0.926	0.927	20210623_Pax_wt_30minFN.lif	Img003
PXN wt	30	7	221.586	0.825	1.357	0.737	0.964	20210623_Pax_wt_30minFN.lif	Img003
PXN wt	30	8	1447.8	0.703	1.042	0.96	0.937	20210623_Pax_wt_30minFN.lif	Img003
PXN wt	30	9	197.293	0.853	1.39	0.719	0.969	20210623_Pax_wt_30minFN.lif	Img003
PXN wt	30	10	1109.72	0.783	1.098	0.911	0.957	20210623_Pax_wt_30minFN.lif	Img005
PXN wt	30	11	1052.35	0.575	1.195	0.837	0.939	20210623_Pax_wt_30minFN.lif	Img005
PXN wt	30	12	530.858	0.692	1.16	0.862	0.939	20210623_Pax_wt_30minFN.lif	Img005
PXN wt	30	13	1230.32	0.438	1.276	0.784	0.873	20210623_Pax_wt_30minFN.lif	Img005
PXN wt	30	14	860.838	0.487	1.524	0.656	0.894	20210623_Pax_wt_30minFN.lif	Img005
PXN wt	30	15	631.153	0.636	1.225	0.816	0.896	20210623_Pax_wt_30minFN.lif	Img005
PXN wt	30	16	416.103	0.748	1.067	0.937	0.935	20210623_Pax_wt_30minFN.lif	Img007
PXN wt	30	17	761.004	0.712	1.04	0.961	0.939	20210623_Pax_wt_30minFN.lif	Img007
PXN wt	30	18	370.12	0.724	1.157	0.865	0.932	20210623_Pax_wt_30minFN.lif	Img007
PXN wt	30	19	711.262	0.54	1.19	0.84	0.873	20210623_Pax_wt_30minFN.lif	Img007
PXN wt	30	20	356.874	0.719	1.103	0.907	0.925	20210623_Pax_wt_30minFN.lif	Img007
PXN wt	30	21	809.185	0.669	1.138	0.879	0.927	20210623_Pax_wt_30minFN.lif	Img007
PXN wt	30	22	594.194	0.25	1.335	0.749	0.751	20210623_Pax_wt_30minFN.lif	Img007
PXN wt	30	23	972.875	0.5	1.395	0.717	0.89	20210623_Pax_wt_30minFN.lif	Img009
PXN wt	30	24	487.883	0.396	1.377	0.726	0.775	20210623_Pax_wt_30minFN.lif	Img009
PXN wt	30	25	1801.96	0.768	1.03	0.971	0.949	20210623_Pax_wt_30minFN.lif	Img009
PXN wt	30	26	1532.08	0.537	1.068	0.936	0.923	20210623_Pax_wt_30minFN.lif	Img009
PXN wt	30	27	960.9	0.608	1.084	0.922	0.878	20210623_Pax_wt_30minFN.lif	Img009
PXN wt	30	28	359.304	0.829	1.168	0.856	0.95	20210623_Pax_wt_30minFN.lif	Img009
PXN wt	30	29	1112.67	0.632	1.162	0.86	0.897	20210623_Pax_wt_30minFN.lif	Img009
PXN wt	30	30	1177.34	0.537	1.282	0.78	0.894	20210623_Pax_wt_30minFN.lif	Img009
PXN wt	30	31	800.162	0.721	1.148	0.871	0.941	20210623_Pax_wt_30minFN.lif	Img011
PXN wt	30	32	644.051	0.541	1.046	0.956	0.864	20210623_Pax_wt_30minFN.lif	Img011
PXN wt	30	33	480.884	0.827	1.268	0.789	0.966	20210623_Pax_wt_30minFN.lif	Img011
PXN wt	30	34	1384.99	0.369	1.197	0.835	0.852	20210623_Pax_wt_30minFN.lif	Img011
PXN ∆LIM4	30	1	333.854	0.587	1.159	0.863	0.904	20210428_30min_5ugFN_Pax-deltaLIM4.lif	Img001
PXN ∆LIM4	30	2	469.548	0.373	1.061	0.943	0.852	20210428_30min_5ugFN_Pax-deltaLIM4.lif	Img001
PXN ∆LIM4	30	3	1172.08	0.401	1.142	0.876	0.796	20210428_30min_5ugFN_Pax-deltaLIM4.lif	Img001
PXN ∆LIM4	30	4	523.282	0.471	1.123	0.891	0.879	20210428_30min_5ugFN_Pax-deltaLIM4.lif	Img001
PXN ∆LIM4	30	5	295.333	0.368	1.09	0.917	0.833	20210428_30min_5ugFN_Pax-deltaLIM4.lif	Img003
PXN ∆LIM4	30	6	785.356	0.395	1.286	0.778	0.863	20210428_30min_5ugFN_Pax-deltaLIM4.lif	Img003
PXN ∆LIM4	30	7	452.485	0.781	1.315	0.761	0.95	20210428_30min_5ugFN_Pax-deltaLIM4.lif	Img003
PXN ∆LIM4	30	8	750.652	0.563	1.077	0.929	0.918	20210428_30min_5ugFN_Pax-deltaLIM4.lif	Img003
PXN ∆LIM4	30	9	912.663	0.472	1.119	0.894	0.888	20210428_30min_5ugFN_Pax-deltaLIM4.lif	Img003
PXN ∆LIM4	30	10	213.2	0.625	1.744	0.573	0.893	20210428_30min_5ugFN_Pax-deltaLIM4.lif	Img003
PXN ∆LIM4	30	11	621.899	0.398	1.247	0.802	0.847	20210428_30min_5ugFN_Pax-deltaLIM4.lif	Img005
PXN ∆LIM4	30	12	480.769	0.304	1.444	0.692	0.809	20210428_30min_5ugFN_Pax-deltaLIM4.lif	Img005
PXN ∆LIM4	30	13	709.817	0.416	1.033	0.968	0.857	20210428_30min_5ugFN_Pax-deltaLIM4.lif	Img005
PXN ∆LIM4	30	14	627.741	0.284	1.197	0.836	0.763	20210428_30min_5ugFN_Pax-deltaLIM4.lif	Img005
PXN ∆LIM4	30	15	575.685	0.3	1.07	0.935	0.831	20210428_30min_5ugFN_Pax-deltaLIM4.lif	Img005
PXN ∆LIM4	30	16	656.604	0.31	1.091	0.917	0.807	20210428_30min_5ugFN_Pax-deltaLIM4.lif	Img005
PXN ∆LIM4	30	17	2504.2	0.091	1.281	0.781	0.759	20210428_30min_5ugFN_Pax-deltaLIM4.lif	Img005
PXN ∆LIM4	30	18	1165.02	0.27	1.182	0.846	0.804	20210428_30min_5ugFN_Pax-deltaLIM4.lif	Img007
PXN ∆LIM4	30	19	742.207	0.287	1.059	0.944	0.853	20210428_30min_5ugFN_Pax-deltaLIM4.lif	Img007
PXN ∆LIM4	30	20	392.215	0.411	1.024	0.977	0.856	20210428_30min_5ugFN_Pax-deltaLIM4.lif	Img007
PXN ∆LIM4	30	21	640.987	0.519	1.111	0.9	0.87	20210428_30min_5ugFN_Pax-deltaLIM4.lif	Img007
PXN ∆LIM4	30	22	1176.7	0.248	1.026	0.975	0.844	20210428_30min_5ugFN_Pax-deltaLIM4.lif	Img007
PXN ∆LIM4	30	23	334.433	0.519	1.341	0.746	0.874	20210428_30min_5ugFN_Pax-deltaLIM4.lif	Img007
PXN ∆LIM4	30	24	491.065	0.659	1.262	0.792	0.931	20210428_30min_5ugFN_Pax-deltaLIM4.lif	Img007
PXN ∆LIM4	30	25	902.194	0.463	1.278	0.783	0.899	20210428_30min_5ugFN_Pax-deltaLIM4.lif	Img007
PXN ∆LIM4	30	26	416.798	0.627	1.19	0.84	0.902	20210428_30min_5ugFN_Pax-deltaLIM4.lif	Img009
PXN ∆LIM4	30	27	571.52	0.394	1.215	0.823	0.852	20210428_30min_5ugFN_Pax-deltaLIM4.lif	Img009
PXN ∆LIM4	30	28	1335.48	0.602	1.126	0.888	0.927	20210428_30min_5ugFN_Pax-deltaLIM4.lif	Img009
PXN ∆LIM4	30	29	809.765	0.389	1.413	0.708	0.782	20210428_30min_5ugFN_Pax-deltaLIM4.lif	Img009
PXN ∆LIM4	30	30	1148.77	0.25	1.094	0.914	0.68	20210428_30min_5ugFN_Pax-deltaLIM4.lif	Img009
PXN ∆LIM4	30	31	1000.23	0.556	1.127	0.887	0.888	20210428_30min_5ugFN_Pax-deltaLIM4.lif	Img009
PXN ∆LIM4	30	32	479.207	0.377	1.05	0.952	0.857	20210428_30min_5ugFN_Pax-deltaLIM4.lif	Img009
PXN ∆LIM4	30	33	396.496	0.294	1.266	0.79	0.79	20210428_30min_5ugFN_Pax-deltaLIM4.lif	Img009
PXN ∆LIM4	30	34	776391	0.586	1120	0.893	0.887	20210428_30min_5ugFN_Pax-deltaLIM4.lif	Img011
PXN ∆LIM4	30	35	519927	0.335	1284	0.779	0.797	20210428_30min_5ugFN_Pax-deltaLIM4.lif	Img011
PXN ∆LIM4	30	36	791314	0.252	1769	0.565	0.754	20210428_30min_5ugFN_Pax-deltaLIM4.lif	Img011
PXN ∆LIM4	30	37	262364	0.525	1127	0.887	0.833	20210428_30min_5ugFN_Pax-deltaLIM4.lif	Img011
PXN ∆LIM4	30	38	1001506	0.446	1098	0.911	0.9	20210428_30min_5ugFN_Pax-deltaLIM4.lif	Img011
PXN ∆LIM4	30	39	909771	0.257	1027	0.973	0.73	20210428_30min_5ugFN_Pax-deltaLIM4.lif	Img011
PXN ∆LIM4	30	40	554573	0.228	1202	0.832	0.769	20210428_30min_5ugFN_Pax-deltaLIM4.lif	Img011
PXN ∆LIM4	30	41	488577	0.485	1425	0.702	0.873	20210428_30min_5ugFN_Pax-deltaLIM4.lif	Img011
PXN ∆LIM4	30	42	715.369	0.424	1.092	0.916	0.886	20210428_30min_5ugFN_Pax-deltaLIM4.lif	Img013
PXN ∆LIM4	30	43	571.694	0.574	1.236	0.809	0.896	20210428_30min_5ugFN_Pax-deltaLIM4.lif	Img013
PXN ∆LIM4	30	44	705.305	0.378	1.153	0.867	0.839	20210428_30min_5ugFN_Pax-deltaLIM4.lif	Img013
PXN ∆LIM4	30	45	687.78	0.448	1.135	0.881	0.866	20210428_30min_5ugFN_Pax-deltaLIM4.lif	Img013
PXN ∆LIM4	30	46	1355.72	0.541	1.376	0.727	0.922	20210428_30min_5ugFN_Pax-deltaLIM4.lif	Img013
PXN ∆LIM4	30	47	521.489	0.619	1.198	0.835	0.921	20210428_30min_5ugFN_Pax-deltaLIM4.lif	Img013
PXN ∆LIM4	30	48	556.887	0.096	1.122	0.891	0.553	20210428_30min_5ugFN_Pax-deltaLIM4.lif	Img013
PXN ∆LIM4	30	49	384.465	0.622	1.076	0.929	0.898	20210428_30min_5ugFN_Pax-deltaLIM4.lif	Img015
PXN ∆LIM4	30	50	838.916	0.543	1.249	0.801	0.876	20210428_30min_5ugFN_Pax-deltaLIM4.lif	Img015
PXN ∆LIM4	30	51	584.187	0.198	1.248	0.802	0.72	20210428_30min_5ugFN_Pax-deltaLIM4.lif	Img015
PXN ∆LIM4	30	52	404.015	0.566	1.2	0.834	0.886	20210428_30min_5ugFN_Pax-deltaLIM4.lif	Img015
PXN ∆LIM4	30	53	898.203	0.36	1.319	0.758	0.787	20210428_30min_5ugFN_Pax-deltaLIM4.lif	Img015
PXN ∆LIM4	30	54	580.139	0.425	1.601	0.625	0.858	20210428_30min_5ugFN_Pax-deltaLIM4.lif	Img015
PXN ∆LIM4	30	55	613.686	0.584	1.204	0.831	0.885	20210428_30min_5ugFN_Pax-deltaLIM4.lif	Img015
PXN ∆LIM4	30	56	440.339	0.677	1.168	0.856	0.908	20210428_30min_5ugFN_Pax-deltaLIM4.lif	Img015
PXN ∆LIM4	30	57	368.964	0.058	1.087	0.92	0.516	20210428_30min_5ugFN_Pax-deltaLIM4.lif	Img015
PXN ∆LIM4	30	58	685.466	0.563	1.263	0.792	0.899	20210428_30min_5ugFN_Pax-deltaLIM4.lif	Img017
PXN ∆LIM4	30	59	872.232	0.535	1.234	0.811	0.891	20210428_30min_5ugFN_Pax-deltaLIM4.lif	Img017
PXN ∆LIM4	30	60	879.231	0.621	1.126	0.888	0.923	20210428_30min_5ugFN_Pax-deltaLIM4.lif	Img017
PXN ∆LIM4	30	61	386.084	0.409	1.164	0.859	0.831	20210428_30min_5ugFN_Pax-deltaLIM4.lif	Img017
PXN ∆LIM4	30	62	1007.06	0.287	1.108	0.902	0.759	20210428_30min_5ugFN_Pax-deltaLIM4.lif	Img017
PXN ∆LIM4	30	63	552.607	0.435	1.241	0.806	0.874	20210428_30min_5ugFN_Pax-deltaLIM4.lif	Img017
PXN ∆LIM4	30	64	449.882	0.517	1.292	0.774	0.905	20210428_30min_5ugFN_Pax-deltaLIM4.lif	Img017
PXN ∆LIM4	30	65	1072.94	0.639	1.124	0.89	0.916	20210428_30min_5ugFN_Pax-deltaLIM4.lif	Img019
PXN ∆LIM4	30	66	754.643	0.116	1.202	0.832	0.681	20210428_30min_5ugFN_Pax-deltaLIM4.lif	Img019
PXN ∆LIM4	30	67	417.145	0.372	1.668	0.599	0.791	20210428_30min_5ugFN_Pax-deltaLIM4.lif	Img019
PXN ∆LIM4	30	68	655.447	0.294	1.131	0.884	0.856	20210428_30min_5ugFN_Pax-deltaLIM4.lif	Img019
PXN ∆LIM4	30	69	378.218	0.491	1.219	0.82	0.864	20210428_30min_5ugFN_Pax-deltaLIM4.lif	Img019
PXN ∆LIM4	30	70	796.114	0.393	1.064	0.939	0.892	20210428_30min_5ugFN_Pax-deltaLIM4.lif	Img019
PXN ∆LIM4	30	71	608.48	0.507	1.157	0.864	0.896	20210428_30min_5ugFN_Pax-deltaLIM4.lif	Img019
PXN ∆LIM4	30	1	646.77	0.632	1.256	0.796	0.906	20210428_30min_5ugFN_Pax-deltaLIM4.lif	Img001
PXN ∆LIM4	30	2	1429.52	0.395	1.264	0.791	0.86	20210618_deltaLIM4_30minFN.lif	Img001
PXN ∆LIM4	30	3	1098.96	0.442	1.138	0.879	0.86	20210618_deltaLIM4_30minFN.lif	Img001
PXN ∆LIM4	30	4	671.063	0.511	1.356	0.737	0.857	20210618_deltaLIM4_30minFN.lif	Img001
PXN ∆LIM4	30	5	1096.13	0.525	1.03	0.971	0.902	20210618_deltaLIM4_30minFN.lif	Img003
PXN ∆LIM4	30	6	754.7	0.522	1.207	0.829	0.886	20210618_deltaLIM4_30minFN.lif	Img003
PXN ∆LIM4	30	7	665.394	0.668	1.117	0.895	0.916	20210618_deltaLIM4_30minFN.lif	Img003
PXN ∆LIM4	30	8	1206.84	0.611	1.62	0.617	0.867	20210618_deltaLIM4_30minFN.lif	Img003
PXN ∆LIM4	30	9	511.771	0.394	1.148	0.871	0.78	20210618_deltaLIM4_30minFN.lif	Img003
PXN ∆LIM4	30	10	1301	0.485	1.093	0.915	0.87	20210618_deltaLIM4_30minFN.lif	Img003
PXN ∆LIM4	30	11	2021	0.21	1.224	0.817	0.736	20210618_deltaLIM4_30minFN.lif	Img005
PXN ∆LIM4	30	12	569.322	0.598	1.133	0.882	0.873	20210618_deltaLIM4_30minFN.lif	Img005
PXN ∆LIM4	30	13	2593.39	0.778	1.013	0.987	0.944	20210618_deltaLIM4_30minFN.lif	Img005
PXN ∆LIM4	30	14	678.871	0.676	1.062	0.942	0.915	20210618_deltaLIM4_30minFN.lif	Img007
PXN ∆LIM4	30	15	792.469	0.707	1.106	0.904	0.936	20210618_deltaLIM4_30minFN.lif	Img007
PXN ∆LIM4	30	16	347.331	0.74	1.076	0.929	0.926	20210618_deltaLIM4_30minFN.lif	Img007
PXN ∆LIM4	30	17	647.695	0.689	1.04	0.961	0.927	20210618_deltaLIM4_30minFN.lif	Img007
PXN ∆LIM4	30	18	848.401	0.531	1.154	0.867	0.895	20210618_deltaLIM4_30minFN.lif	Img009
PXN ∆LIM4	30	19	333.218	0.743	1.083	0.923	0.939	20210618_deltaLIM4_30minFN.lif	Img009
PXN ∆LIM4	30	20	521.777	0.599	1.104	0.906	0.893	20210618_deltaLIM4_30minFN.lif	Img009
PXN ∆LIM4	30	21	1201.92	0.528	1.166	0.858	0.905	20210618_deltaLIM4_30minFN.lif	Img009
PXN ∆LIM4	30	22	723.697	0.733	1.093	0.915	0.926	20210618_deltaLIM4_30minFN.lif	Img009
PXN ∆LIM4	30	23	923.652	0.667	1.227	0.815	0.931	20210618_deltaLIM4_30minFN.lif	Img011
PXN ∆LIM4	30	24	449.708	0.889	1.196	0.836	0.983	20210618_deltaLIM4_30minFN.lif	Img011
PXN ∆LIM4	30	25	1104.52	0.23	1.136	0.88	0.794	20210618_deltaLIM4_30minFN.lif	Img011
PXN ∆LIM4	30	26	384.522	0.864	1.177	0.85	0.976	20210618_deltaLIM4_30minFN.lif	Img011
PXN ∆LIM4	30	27	343.745	0.837	1.225	0.816	0.958	20210618_deltaLIM4_30minFN.lif	Img011
PXN ∆LIM4	30	28	390.364	0.481	1.087	0.92	0.835	20210618_deltaLIM4_30minFN.lif	Img013
PXN ∆LIM4	30	29	597.143	0.614	1.189	0.841	0.909	20210618_deltaLIM4_30minFN.lif	Img013
PXN ∆LIM4	30	30	922.783	0.769	1.226	0.816	0.956	20210618_deltaLIM4_30minFN.lif	Img013
PXN ∆LIM4	30	31	953.207	0.579	1.058	0.945	0.921	20210618_deltaLIM4_30minFN.lif	Img013
PXN ∆LIM4	30	32	1258.43	0.664	1.1	0.909	0.912	20210618_deltaLIM4_30minFN.lif	Img015
PXN ∆LIM4	30	33	434.843	0.712	1.031	0.97	0.917	20210618_deltaLIM4_30minFN.lif	Img015
PXN ∆LIM4	30	34	1044.65	0.412	1.319	0.758	0.743	20210618_deltaLIM4_30minFN.lif	Img015
PXN ∆LIM4	30	35	657.065	0.703	1.081	0.925	0.931	20210618_deltaLIM4_30minFN.lif	Img015
PXN ∆LIM4	30	36	260.628	0.829	1.11	0.901	0.959	20210618_deltaLIM4_30minFN.lif	Img015
PXN ∆LIM4	30	37	852.798	0.494	2.303	0.434	0.863	20210618_deltaLIM4_30minFN.lif	Img015
PXN ∆LIM4	30	38	1672.8	0.435	1.067	0.937	0.866	20210618_deltaLIM4_30minFN.lif	Img017
PXN ∆LIM4	30	39	633.004	0.81	1.088	0.919	0.956	20210618_deltaLIM4_30minFN.lif	Img017
PXN ∆LIM4	30	40	518.306	0.731	1.091	0.917	0.937	20210618_deltaLIM4_30minFN.lif	Img017
PXN ∆LIM4	30	41	408.931	0.766	1.028	0.973	0.933	20210618_deltaLIM4_30minFN.lif	Img017
PXN ∆LIM4	30	42	1274.63	0.437	1.068	0.936	0.836	20210618_deltaLIM4_30minFN.lif	Img017
PXN ∆LIM4	30	43	756.782	0.797	1.128	0.887	0.96	20210618_deltaLIM4_30minFN.lif	Img017
PXN ∆LIM4	30	44	786.859	0.713	1.043	0.959	0.946	20210618_deltaLIM4_30minFN.lif	Img017
PXN ∆LIM4	30	45	627.682	0.831	1.059	0.944	0.962	20210618_deltaLIM4_30minFN.lif	Img019
[truncated: 782 more rows]

[truncated: 2 more sheets: Fig.S5DE, Fig.S5F]
